# Supplementary material for: Assessing verbal and spatial memory via smartphone
Source: Front Digit Health. 2026 Mar 10;8:1680389. doi: 10.3389/fdgth.2026.1680389 (PMC13014619; doi:10.3389/fdgth.2026.1680389)
Supplement: Supplementary file 1 [file Supplementaryfile1.xlsx]

## Sheet: verbal test
patientid	date	diagnosis	ImmVRI	AdjDur1	MinRT1	Failed%2	AdjDur2	MinRT2	age	NeurEx	NeurEx1 subscore	EDSS	FSS7	SDMT	COMRIS-CTD	BPFr	Lesion volume	Ventricular volume	Verbal composite score	Verbal composite score (with MinRT)	Verbal test-predicted SDMT
PT157	2020-01-11	PP-MS	0	1.17929	0.341632	0	0.901513	0.472464	63.6	215.85	1	6.5	2	46	9.4	0.77389	7425	28981	3.56476	1.28611	46.506
PT59	2020-03-01	RR-MS	1.5563	1.95534	1.04064	1.78533	1.64826	0.910998	33.8	164.017	12	5.5	4	6	24.25	0.650805	23751	54495	10.8529	1.61122	-0.550847
PT171	2019-11-20	PP-MS	1.5563	1.58002	0.243534	1.85126	1.35048	0.298853	65.6	NA	NA	NA	NA	NA	NA	NA	NA	NA	1.93429	1.20843	55.872
PT171	2019-12-24	PP-MS	1.20412	1.44511	0.284882	1.32222	1.44196	0.256958	65.7	NA	NA	NA	NA	NA	NA	NA	NA	NA	1.76883	1.23834	54.839
PT171	2019-12-16	PP-MS	1.32222	1.61261	0.305566	1.04139	1.36442	0.283753	65.7	NA	NA	NA	NA	NA	NA	NA	NA	NA	2.06992	1.24246	51.2517
PT171	2019-12-04	PP-MS	1.04139	1.52571	0.331427	1.04139	1.37983	0.324694	65.7	NA	NA	NA	NA	NA	NA	NA	NA	NA	2.42639	1.32925	49.748
PT171	2024-03-03	PP-MS	0.778151	1.23603	0.227372	0	0.987622	0.24005	69.9	248.45	0	6.5	0	54.6	7.3	NA	NA	NA	1.53835	0.937134	57.031
PT171	2023-03-02	PP-MS	1.04139	1.49578	0.226342	1.49136	1.20017	0.224792	68.9	NA	NA	NA	NA	NA	NA	NA	NA	NA	1.33115	1.31281	58.3828
PT171	2023-08-27	PP-MS	1.04139	1.46684	0.326336	1.32222	1.09311	0.240799	69.4	219.061	0	6.5	0	59.4	7.3	NA	NA	NA	2.27727	1.22591	53.0094
PT171	2020-03-08	PP-MS	0	1.06778	0.250176	1.32222	1.3591	0.244772	65.9	NA	NA	NA	NA	NA	NA	NA	NA	NA	1.27904	1.5556	59.9137
PT171	2023-03-26	PP-MS	0	1.23167	0.329805	1.04139	1.27577	0.300595	69	213.861	0	6.5	0	64.2	7.3	NA	NA	NA	2.14601	1.61933	52.7987
PT155	2021-11-20	PP-MS	0.778151	1.29372	0.34262	0	1.24229	0.313234	68.8	NA	NA	NA	NA	NA	NA	NA	NA	NA	2.50557	1.07213	49.2211
PT155	2021-10-16	PP-MS	0	1.09767	0.372175	0	0.822233	0.272074	68.7	NA	NA	NA	NA	NA	NA	NA	NA	NA	2.74321	1.19131	50.3403
PT155	2021-03-05	PP-MS	0	1.30456	0.320146	0	1.76176	0.309204	68.1	NA	NA	NA	NA	NA	NA	NA	NA	NA	1.42184	1.68442	50.3248
PT155	2021-08-05	PP-MS	0	0.967595	0.305351	0	0.932677	0.323665	68.5	NA	NA	NA	NA	NA	NA	NA	NA	NA	2.52044	1.1213	53.4753
PT155	2021-01-25	PP-MS	0	0.837273	0.316809	0	0.972897	0.279895	68	NA	NA	NA	NA	NA	NA	NA	NA	NA	2.38664	1.02705	55.0013
PT155	2020-12-26	PP-MS	1.04139	1.64392	0.356599	0	1.21669	0.313023	67.9	NA	NA	NA	NA	NA	NA	NA	NA	NA	2.51645	1.2097	45.6706
PT155	2020-05-29	PP-MS	0.778151	1.40564	0.322633	0	0.827111	0.347525	67.3	NA	NA	NA	NA	NA	NA	NA	NA	NA	2.94084	1.02277	48.4835
PT155	2021-01-16	PP-MS	0	0.752356	0.31639	0	0.934902	0.306211	68	NA	NA	NA	NA	NA	NA	NA	NA	NA	2.63584	0.943654	55.1064
PT155	2020-05-11	PP-MS	0	1.19446	0.328583	1.32222	1.50738	0.34733	67.3	NA	NA	NA	NA	NA	NA	NA	NA	NA	2.21978	1.71137	52.6565
PT155	2020-07-26	PP-MS	1.04139	1.58753	0.295787	1.04139	1.4848	0.326745	67.5	NA	NA	NA	NA	NA	NA	NA	NA	NA	2.02147	1.41643	50.9361
PT155	2022-01-09	PP-MS	0	1.02661	0.354301	1.49136	1.67296	0.367356	69	220.572	2	7	2	60.6	14.4	0.767245	2907	22244	2.47706	1.65519	52.6588
PT155	2022-02-21	PP-MS	0	0.660676	0.295127	0	1.01699	0.22763	69.1	NA	NA	NA	NA	NA	NA	NA	NA	NA	1.98428	0.895763	58.7247
PT155	2021-02-12	PP-MS	0	0.983491	0.380392	0	1.3076	0.33686	68.1	NA	NA	NA	NA	NA	NA	NA	NA	NA	2.73259	1.26282	49.3687
PT155	2020-12-04	PP-MS	0	0.826723	0.374748	1.49136	1.42888	0.340841	67.9	NA	NA	NA	NA	NA	NA	NA	NA	NA	2.86649	1.40594	53.9145
PT155	2021-04-09	PP-MS	0	1.05918	0.346744	1.04139	1.38776	0.33726	68.2	NA	NA	NA	NA	NA	NA	NA	NA	NA	2.47782	1.51469	52.5325
PT155	2021-09-06	PP-MS	0	0.851014	0.362671	0	1.34514	0.343409	68.6	NA	NA	NA	NA	NA	NA	NA	NA	NA	2.68596	1.16586	51.1694
PT155	2021-01-10	PP-MS	0	1.20222	0.339054	1.32222	1.38021	0.268578	68	NA	NA	NA	NA	NA	NA	NA	NA	NA	1.96434	1.67426	53.9117
PT155	2021-07-11	PP-MS	0	0.926548	0.323665	1.32222	1.18463	0.302114	68.5	NA	NA	NA	NA	NA	NA	NA	NA	NA	2.44155	1.37882	56.1452
PT155	2021-01-08	PP-MS	0	0.997998	0.347135	1.32222	1.47519	0.283753	68	NA	NA	NA	NA	NA	NA	NA	NA	NA	2.14286	1.5375	54.8384
PT155	2020-08-30	PP-MS	0	1.10322	0.394277	1.32222	1.32064	0.44576	67.6	NA	NA	NA	NA	NA	NA	NA	NA	NA	3.54892	1.57182	47.9041
PT155	2020-06-12	PP-MS	0	1.02559	0.323458	0	1.14774	0.272306	67.4	NA	NA	NA	NA	NA	NA	NA	NA	NA	2.07794	1.24299	53.3082
PT155	2020-02-23	PP-MS	0.778151	1.26956	0.245266	0	0.444981	0.224533	67.1	198.806	2	6.5	2	47	13.65	0.741262	1090	25440	2.14767	0.779165	56.2418
PT155	2021-03-26	PP-MS	0	1.32811	0.316809	1.04139	1.60258	0.338656	68.2	NA	NA	NA	NA	NA	NA	NA	NA	NA	1.85688	1.81114	51.7586
PT155	2021-08-17	PP-MS	0	0.87396	0.283753	0	0.809492	0.23147	68.6	NA	NA	NA	NA	NA	NA	NA	NA	NA	2.01072	1.00152	57.4426
PT155	2021-10-08	PP-MS	0	0.838534	0.356981	1.04139	0.97174	0.268344	68.7	NA	NA	NA	NA	NA	NA	NA	NA	NA	2.7419	1.18938	55.4434
PT155	2021-04-18	PP-MS	0	0.957799	0.31576	0	0.991403	0.264582	68.2	NA	NA	NA	NA	NA	NA	NA	NA	NA	2.18985	1.13328	54.4202
PT155	2022-05-13	PP-MS	0.778151	1.32224	0.302547	0	0.673574	0.276462	69.3	NA	NA	NA	NA	NA	NA	NA	NA	NA	2.59374	0.901084	51.8016
PT155	2020-05-05	PP-MS	0	1.0331	0.405346	1.32222	1.43621	0.393751	67.3	NA	NA	NA	NA	NA	NA	NA	NA	NA	3.24233	1.55326	49.1469
PT155	2020-11-20	PP-MS	0	1.18761	0.35679	0	1.09541	0.371806	67.8	NA	NA	NA	NA	NA	NA	NA	NA	NA	2.8641	1.35937	48.0366
PT155	2020-03-31	PP-MS	1.04139	1.62668	0.378398	1.04139	1.28957	0.37858	67.2	NA	NA	NA	NA	NA	NA	NA	NA	NA	3.12405	1.38205	45.3704
PT155	2021-07-10	PP-MS	1.04139	1.37758	0.24005	0	0.955447	0.261263	68.5	NA	NA	NA	NA	NA	NA	NA	NA	NA	1.80912	0.89951	54.7572
PT155	2020-10-10	PP-MS	1.04139	2.05859	0.350248	1.04139	1.18741	0.33706	67.7	NA	NA	NA	NA	NA	NA	NA	NA	NA	2.50171	1.70508	44.1704
PT155	2020-12-21	PP-MS	0	0.969369	0.334051	0	1.17932	0.378761	67.9	NA	NA	NA	NA	NA	NA	NA	NA	NA	2.7881	1.2072	50.7765
PT155	2020-10-30	PP-MS	0	0.98704	0.343802	1.04139	1.61054	0.295127	67.8	NA	NA	NA	NA	NA	NA	NA	NA	NA	2.01099	1.53115	54.2475
PT155	2021-01-04	PP-MS	0	0.955495	0.363988	0	1.29212	0.290257	67.9	NA	NA	NA	NA	NA	NA	NA	NA	NA	2.37099	1.23432	51.4839
PT155	2020-09-06	PP-MS	0	1.13117	0.366049	0	1.15945	0.347135	67.6	NA	NA	NA	NA	NA	NA	NA	NA	NA	2.75321	1.33451	48.6202
PT155	2021-01-01	PP-MS	0.778151	1.59741	0.313023	0	1.32634	0.294907	67.9	NA	NA	NA	NA	NA	NA	NA	NA	NA	1.89026	1.35262	48.604
PT155	2020-05-01	PP-MS	0	0.884229	0.2398	0	1.35873	0.36661	67.3	NA	NA	NA	NA	NA	NA	NA	NA	NA	1.88172	1.19805	56.3661
PT155	2020-08-17	PP-MS	0	1.07262	0.326541	1.04139	1.20178	0.376577	67.6	NA	NA	NA	NA	NA	NA	NA	NA	NA	2.75555	1.46216	52.4963
PT155	2021-05-02	PP-MS	0	1.25273	0.317018	0	1.24321	0.421933	68.3	NA	NA	NA	NA	NA	NA	NA	NA	NA	2.66446	1.46395	48.2821
PT155	2021-08-02	PP-MS	0	1.08041	0.283753	0	0.871398	0.294907	68.5	NA	NA	NA	NA	NA	NA	NA	NA	NA	2.18462	1.19383	54.2749
PT155	2021-08-13	PP-MS	0.778151	1.23401	0.291369	0	1.04163	0.26031	68.6	NA	NA	NA	NA	NA	NA	NA	NA	NA	2.07217	0.953946	53.4472
PT155	2020-11-08	PP-MS	0.778151	1.24859	0.340841	0	1.35025	0.298853	67.8	NA	NA	NA	NA	NA	NA	NA	NA	NA	2.31907	1.07167	50.0125
PT155	2021-04-16	PP-MS	0	0.931763	0.348694	0	1.02123	0.375298	68.2	NA	NA	NA	NA	NA	NA	NA	NA	NA	3.07211	1.12191	50.4494
PT155	2021-05-08	PP-MS	0	0.790707	0.334051	0	1.08987	0.248709	68.3	NA	NA	NA	NA	NA	NA	NA	NA	NA	2.23193	1.02849	55.265
PT155	2020-05-15	PP-MS	0	0.938019	0.334253	1.04139	1.549	0.344196	67.3	NA	NA	NA	NA	NA	NA	NA	NA	NA	2.32991	1.46946	53.9757
PT155	2021-07-06	PP-MS	0	0.819149	0.298416	1.04139	1.23925	0.330414	68.4	NA	NA	NA	NA	NA	NA	NA	NA	NA	2.39899	1.26489	57.0233
PT155	2021-07-30	PP-MS	0	0.653309	0.309204	1.04139	0.99603	0.252368	68.5	NA	NA	NA	NA	NA	NA	NA	NA	NA	2.38924	1.04417	59.6701
PT155	2021-05-23	PP-MS	0	0.785401	0.419295	0	1.17814	0.313445	68.3	NA	NA	NA	NA	NA	NA	NA	NA	NA	3.1503	1.05431	49.6351
PT155	2021-09-20	PP-MS	1.04139	1.65651	0.317018	1.04139	1.04778	0.36661	68.7	NA	NA	NA	NA	NA	NA	NA	NA	NA	2.84505	1.32401	48.4055
PT155	2022-01-01	PP-MS	1.20412	1.58765	0.264818	0	0.940218	0.309843	68.9	NA	NA	NA	NA	NA	NA	NA	NA	NA	2.22643	0.979448	50.694
PT155	2021-05-30	PP-MS	0	0.94978	0.299071	1.04139	1.49806	0.346939	68.3	NA	NA	NA	NA	NA	NA	NA	NA	NA	2.13483	1.46177	55.5359
PT155	2020-06-14	PP-MS	0	0.948755	0.310268	0	1.46966	0.299071	67.4	NA	NA	NA	NA	NA	NA	NA	NA	NA	1.8384	1.28951	53.9611
PT155	2021-07-23	PP-MS	0	1.07007	0.290925	0	1.25544	0.264346	68.5	NA	NA	NA	NA	NA	NA	NA	NA	NA	1.64494	1.31673	54.7194
PT155	2020-07-03	PP-MS	0	1.02313	0.309204	0	0.958181	0.279895	67.4	NA	NA	NA	NA	NA	NA	NA	NA	NA	2.22593	1.17606	53.8491
PT155	2020-04-02	PP-MS	1.04139	1.54122	0.340642	1.04139	1.25945	0.413635	67.2	NA	NA	NA	NA	NA	NA	NA	NA	NA	3.14169	1.3009	47.1026
PT155	2020-11-15	PP-MS	0	1.4326	0.337459	0	1.26968	0.30963	67.8	NA	NA	NA	NA	NA	NA	NA	NA	NA	2.00477	1.6221	48.4183
PT155	2021-06-11	PP-MS	0	0.794558	0.316809	0	1.08714	0.243782	68.4	NA	NA	NA	NA	NA	NA	NA	NA	NA	2.07622	1.03075	56.1911
PT155	2020-11-06	PP-MS	0	1.20558	0.34733	1.04139	1.17635	0.288026	67.8	NA	NA	NA	NA	NA	NA	NA	NA	NA	2.32598	1.56367	52.4479
PT155	2021-04-04	PP-MS	0	1.07722	0.401401	1.32222	1.35616	0.305996	68.2	NA	NA	NA	NA	NA	NA	NA	NA	NA	2.75246	1.56242	51.0181
PT155	2020-12-18	PP-MS	0	1.11783	0.405517	0	1.71516	0.350442	67.9	NA	NA	NA	NA	NA	NA	NA	NA	NA	2.46684	1.51369	46.7227
PT155	2021-04-02	PP-MS	0	1.20674	0.323871	1.04139	1.63201	0.373096	68.2	NA	NA	NA	NA	NA	NA	NA	NA	NA	2.15949	1.72061	51.6079
PT155	2020-12-13	PP-MS	1.04139	1.5899	0.332236	0	1.05629	0.411283	67.9	NA	NA	NA	NA	NA	NA	NA	NA	NA	3.12829	1.11003	45.0206
PT155	2020-06-07	PP-MS	0	1.13094	0.302764	1.04139	1.3007	0.260548	67.4	NA	NA	NA	NA	NA	NA	NA	NA	NA	1.74808	1.54437	55.878
PT155	2020-10-04	PP-MS	0	0.804957	0.361917	0	1.32517	0.340444	67.7	NA	NA	NA	NA	NA	NA	NA	NA	NA	2.71453	1.12085	51.6529
PT155	2020-04-22	PP-MS	0.778151	1.51414	0.287802	1.04139	1.32329	0.40841	67.2	NA	NA	NA	NA	NA	NA	NA	NA	NA	2.56082	1.44424	50.03
PT155	2020-04-25	PP-MS	1.04139	1.57433	0.320354	0	1.09451	0.327155	67.3	NA	NA	NA	NA	NA	NA	NA	NA	NA	2.51137	1.1102	47.6851
PT155	2020-08-07	PP-MS	0	0.913496	0.349666	0	1.67438	0.432809	67.5	NA	NA	NA	NA	NA	NA	NA	NA	NA	2.71999	1.33036	49.2147
PT155	2020-11-27	PP-MS	0	1.17722	0.33264	0	1.09978	0.399501	67.8	NA	NA	NA	NA	NA	NA	NA	NA	NA	2.85208	1.35226	48.6589
PT155	2020-03-16	PP-MS	0	1.27443	0.392345	0	1.30576	0.329194	67.1	NA	NA	NA	NA	NA	NA	NA	NA	NA	2.58831	1.50335	46.5766
PT155	2020-05-20	PP-MS	0.778151	1.55194	0.236285	1.04139	1.12817	0.26031	67.3	NA	NA	NA	NA	NA	NA	NA	NA	NA	1.49284	1.40878	55.6821
PT155	2021-06-06	PP-MS	0	0.684666	0.323665	0	0.850769	0.320146	68.4	NA	NA	NA	NA	NA	NA	NA	NA	NA	2.90752	0.858746	54.9817
PT155	2020-05-17	PP-MS	0	1.32257	0.360215	1.32222	1.52388	0.568905	67.3	NA	NA	NA	NA	NA	NA	NA	NA	NA	3.66292	1.8232	44.9082
PT155	2020-08-23	PP-MS	1.04139	1.53371	0.264346	0	1.10721	0.298635	67.6	NA	NA	NA	NA	NA	NA	NA	NA	NA	1.94254	1.08087	51.42
PT155	2021-03-15	PP-MS	1.04139	1.47506	0.272538	0	1.25259	0.290925	68.1	NA	NA	NA	NA	NA	NA	NA	NA	NA	1.83699	1.08203	51.6796
PT155	2022-04-12	PP-MS	0	1.06397	0.33726	0	0.596267	0.280351	69.2	NA	NA	NA	NA	NA	NA	NA	NA	NA	2.80302	1.08602	52.1316
PT155	2021-02-14	PP-MS	0	1.41454	0.52621	0	1.12917	0.448397	68.1	NA	NA	NA	NA	NA	NA	NA	NA	NA	4.38126	1.55903	36.1106
PT155	2021-03-21	PP-MS	0.778151	1.60898	0.311542	1.04139	1.52227	0.291147	68.2	NA	NA	NA	NA	NA	NA	NA	NA	NA	1.76338	1.59097	50.8174
PT155	2020-12-07	PP-MS	1.04139	1.66343	0.309417	1.04139	1.14095	0.280351	67.9	NA	NA	NA	NA	NA	NA	NA	NA	NA	2.17259	1.36163	50.7258
PT155	2021-05-21	PP-MS	0.778151	1.30718	0.299071	0	1.04564	0.323665	68.3	NA	NA	NA	NA	NA	NA	NA	NA	NA	2.45197	1.01596	50.9977
PT155	2021-09-18	PP-MS	1.20412	1.60416	0.330414	0	1.09934	0.338656	68.7	NA	NA	NA	NA	NA	NA	NA	NA	NA	2.69612	1.0476	46.6812
PT155	2021-03-01	PP-MS	0	0.44576	0.301898	0	0.563481	0.298635	68.1	NA	NA	NA	NA	NA	NA	NA	NA	NA	3.08799	0.562376	58.5053
PT155	2022-04-24	PP-MS	0	0.954435	0.366423	0	0.907035	0.27277	69.2	NA	NA	NA	NA	NA	NA	NA	NA	NA	2.70561	1.10161	51.78
PT155	2022-02-28	PP-MS	0	1.03024	0.302764	1.49136	1.38297	0.323458	69.1	NA	NA	NA	NA	NA	NA	NA	NA	NA	2.15116	1.55892	56.1697
PT155	2021-10-01	PP-MS	0	1.04964	0.278982	0	0.909449	0.280351	68.7	NA	NA	NA	NA	NA	NA	NA	NA	NA	2.04186	1.18136	55.0989
PT155	2022-03-29	PP-MS	0	1.14749	0.240799	0	1.33304	0.248709	69.2	NA	NA	NA	NA	NA	NA	NA	NA	NA	1.04832	1.40747	56.8993
PT155	2021-08-30	PP-MS	0	0.64914	0.319314	0	0.795324	0.287354	68.6	NA	NA	NA	NA	NA	NA	NA	NA	NA	2.76488	0.810319	56.2481
PT155	2020-03-25	PP-MS	0.778151	1.45119	0.352954	0	1.15894	0.34733	67.2	NA	NA	NA	NA	NA	NA	NA	NA	NA	2.772	1.17412	46.6318
PT155	2021-02-01	PP-MS	0.778151	1.55399	0.309417	0	0.942554	0.350054	68	NA	NA	NA	NA	NA	NA	NA	NA	NA	2.63633	1.18526	47.8544
PT155	2021-02-26	PP-MS	0	1.12869	0.363236	1.04139	1.33449	0.320146	68.1	NA	NA	NA	NA	NA	NA	NA	NA	NA	2.51092	1.55407	51.554
PT155	2022-03-08	PP-MS	1.04139	1.48893	0.276692	0	0.997692	0.313656	69.1	NA	NA	NA	NA	NA	NA	NA	NA	NA	2.27077	1.00627	50.8343
PT155	2021-01-30	PP-MS	0	1.04564	0.39585	0	1.05698	0.326745	68	NA	NA	NA	NA	NA	NA	NA	NA	NA	3.01925	1.22854	48.3384
PT155	2020-10-02	PP-MS	0	1.03258	0.374932	0	1.07907	0.287802	67.7	NA	NA	NA	NA	NA	NA	NA	NA	NA	2.61909	1.22528	50.3737
PT155	2020-04-13	PP-MS	0	0.985382	0.356981	1.04139	1.20774	0.343212	67.2	NA	NA	NA	NA	NA	NA	NA	NA	NA	2.8325	1.39189	52.4988
PT155	2021-07-31	PP-MS	0	0.965202	0.31973	1.04139	1.27119	0.252125	68.5	NA	NA	NA	NA	NA	NA	NA	NA	NA	1.96302	1.39688	56.6034
PT155	2022-01-30	PP-MS	0	0.949488	0.362482	0	1.21817	0.284431	69	NA	NA	NA	NA	NA	NA	NA	NA	NA	2.40989	1.20402	51.7422
PT155	2020-07-14	PP-MS	0	0.833275	0.381837	0	1.28923	0.372175	67.5	NA	NA	NA	NA	NA	NA	NA	NA	NA	3.06981	1.13202	49.7089
PT155	2022-03-18	PP-MS	0	1.04009	0.31639	0	0.66436	0.265054	69.1	NA	NA	NA	NA	NA	NA	NA	NA	NA	2.50009	1.08954	53.7036
PT155	2020-05-09	PP-MS	0	1.28567	0.376759	1.32222	1.54099	0.295347	67.3	NA	NA	NA	NA	NA	NA	NA	NA	NA	2.17118	1.79848	50.7612
PT155	2021-06-08	PP-MS	0	0.870111	0.309417	0	1.24269	0.251881	68.4	NA	NA	NA	NA	NA	NA	NA	NA	NA	1.85118	1.14662	55.7447
PT155	2020-04-07	PP-MS	0	1.06247	0.340642	1.61278	1.35753	0.356981	67.2	NA	NA	NA	NA	NA	NA	NA	NA	NA	2.6502	1.59578	53.5243
PT155	2020-05-03	PP-MS	0.778151	1.56005	0.302764	1.04139	1.25373	0.394802	67.3	NA	NA	NA	NA	NA	NA	NA	NA	NA	2.63647	1.45849	49.2382
PT155	2020-10-16	PP-MS	1.04139	1.64476	0.252853	1.04139	1.49499	0.386321	67.7	NA	NA	NA	NA	NA	NA	NA	NA	NA	2.00949	1.46736	51.1813
PT155	2020-05-25	PP-MS	0	0.956457	0.324077	0	1.32013	0.350636	67.3	NA	NA	NA	NA	NA	NA	NA	NA	NA	2.40317	1.2447	52.024
PT155	2020-11-13	PP-MS	0.778151	1.36483	0.276462	1.04139	1.34712	0.356026	67.8	NA	NA	NA	NA	NA	NA	NA	NA	NA	2.2383	1.32864	53.0267
PT155	2020-04-28	PP-MS	0	1.1322	0.360593	1.70757	1.40934	0.446226	67.3	NA	NA	NA	NA	NA	NA	NA	NA	NA	3.23518	1.68603	50.0978
PT155	2021-05-15	PP-MS	0	0.978317	0.312812	0	1.28834	0.280351	68.3	NA	NA	NA	NA	NA	NA	NA	NA	NA	1.92466	1.25194	54.0295
PT155	2020-11-01	PP-MS	0	0.999043	0.32695	0	1.27416	0.306425	67.8	NA	NA	NA	NA	NA	NA	NA	NA	NA	2.18511	1.26426	52.562
PT155	2020-03-14	PP-MS	0	1.12271	0.356981	1.61278	1.32214	0.323871	67.1	NA	NA	NA	NA	NA	NA	NA	NA	NA	2.57404	1.63359	53.0011
PT155	2021-11-15	PP-MS	0	0.990871	0.295127	0	1.11334	0.276232	68.8	NA	NA	NA	NA	NA	NA	NA	NA	NA	1.95249	1.20244	54.8871
PT155	2021-02-05	PP-MS	0	1.04163	0.333246	0	1.10332	0.309417	68	NA	NA	NA	NA	NA	NA	NA	NA	NA	2.40763	1.24108	51.8354
PT155	2020-05-22	PP-MS	0	1.13618	0.376942	0	1.30585	0.357172	67.3	NA	NA	NA	NA	NA	NA	NA	NA	NA	2.73012	1.38878	47.8131
PT155	2021-07-16	PP-MS	1.20412	1.84306	0.272538	1.04139	1.52267	0.283753	68.5	NA	NA	NA	NA	NA	NA	NA	NA	NA	1.45576	1.55222	50.977
PT155	2020-08-21	PP-MS	0	1.02107	0.390405	0	1.16155	0.276232	67.6	NA	NA	NA	NA	NA	NA	NA	NA	NA	2.58225	1.24397	49.9804
PT155	2020-09-11	PP-MS	0	1.06971	0.427324	1.04139	1.58856	0.30103	67.6	NA	NA	NA	NA	NA	NA	NA	NA	NA	2.63145	1.59215	49.3482
PT155	2020-07-05	PP-MS	1.04139	1.66375	0.294246	1.04139	1.28742	0.430398	67.4	NA	NA	NA	NA	NA	NA	NA	NA	NA	2.78905	1.41204	47.9769
PT155	2020-08-09	PP-MS	0	1.10456	0.324899	0	1.25059	0.33686	67.5	NA	NA	NA	NA	NA	NA	NA	NA	NA	2.30726	1.34365	51.0896
PT155	2020-07-31	PP-MS	1.20412	1.38725	0.319938	0	1.15528	0.485011	67.5	NA	NA	NA	NA	NA	NA	NA	NA	NA	3.56505	0.886953	45.5699
PT155	2020-04-17	PP-MS	1.20412	1.40678	0.280351	1.04139	1.278	0.375846	67.2	NA	NA	NA	NA	NA	NA	NA	NA	NA	2.60823	1.10684	52.0317
PT155	2020-03-19	PP-MS	0.778151	1.37131	0.324077	0	1.04301	0.390759	67.2	NA	NA	NA	NA	NA	NA	NA	NA	NA	2.99445	1.06822	47.6893
PT155	2020-09-27	PP-MS	0.778151	1.52242	0.283527	1.04139	1.65637	0.33385	67.7	NA	NA	NA	NA	NA	NA	NA	NA	NA	1.71988	1.56513	51.9044
PT155	2021-06-01	PP-MS	0	0.836387	0.351216	0	1.18946	0.384712	68.4	NA	NA	NA	NA	NA	NA	NA	NA	NA	3.02509	1.10045	50.8893
PT155	2020-06-22	PP-MS	0	1.14436	0.337459	1.32222	1.44389	0.298853	67.4	NA	NA	NA	NA	NA	NA	NA	NA	NA	2.09998	1.6481	53.7603
PT155	2020-06-05	PP-MS	0.778151	1.53415	0.287802	1.04139	1.29524	0.323665	67.4	NA	NA	NA	NA	NA	NA	NA	NA	NA	2.07685	1.45123	51.8359
PT155	2021-03-12	PP-MS	0.778151	1.25626	0.272306	0	0.773201	0.244277	68.1	NA	NA	NA	NA	NA	NA	NA	NA	NA	2.11481	0.880499	54.5696
PT155	2020-03-29	PP-MS	0	1.20577	0.353916	1.32222	1.49136	0.424882	67.2	NA	NA	NA	NA	NA	NA	NA	NA	NA	2.87546	1.71526	49.5221
PT155	2021-04-11	PP-MS	0	1.0089	0.353532	0	1.15706	0.356981	68.2	NA	NA	NA	NA	NA	NA	NA	NA	NA	2.80128	1.23235	50.0061
PT155	2020-06-26	PP-MS	0	1.08066	0.305996	0	1.5189	0.339451	67.4	NA	NA	NA	NA	NA	NA	NA	NA	NA	1.90659	1.4157	52.1496
PT155	2020-03-23	PP-MS	0	1.06633	0.393751	1.61278	1.39683	0.33385	67.2	NA	NA	NA	NA	NA	NA	NA	NA	NA	2.85923	1.61243	51.4334
PT155	2021-06-28	PP-MS	0	0.676236	0.382017	0	1.16062	0.466126	68.4	NA	NA	NA	NA	NA	NA	NA	NA	NA	3.86925	0.957828	48.8038
PT155	2022-03-10	PP-MS	0	0.937217	0.323871	0	0.783618	0.295347	69.1	NA	NA	NA	NA	NA	NA	NA	NA	NA	2.67138	1.04509	53.4772
PT155	2020-07-24	PP-MS	0.778151	1.55366	0.31492	0	1.15458	0.386856	67.5	NA	NA	NA	NA	NA	NA	NA	NA	NA	2.66391	1.25757	46.7324
PT155	2022-02-08	PP-MS	0.778151	1.18324	0.276692	0	0.592954	0.227887	69	NA	NA	NA	NA	NA	NA	NA	NA	NA	2.2939	0.758272	55.335
PT155	2020-04-11	PP-MS	0.778151	1.68554	0.324694	0	1.54067	0.411114	67.2	NA	NA	NA	NA	NA	NA	NA	NA	NA	2.37325	1.49904	44.6091
PT155	2022-01-14	PP-MS	0	0.796644	0.341435	1.04139	0.809156	0.294025	69	220.572	2	7	2	60.6	14.4	0.767245	2907	22244	2.98367	1.099	55.9502
PT155	2020-09-25	PP-MS	0.778151	1.64641	0.283753	0	1.24512	0.302547	67.7	NA	NA	NA	NA	NA	NA	NA	NA	NA	1.7765	1.36544	49.4558
PT155	2021-03-28	PP-MS	0	1.26361	0.302331	1.04139	1.24339	0.343802	68.2	NA	NA	NA	NA	NA	NA	NA	NA	NA	2.21386	1.63471	52.8759
PT155	2021-08-23	PP-MS	0	1.10782	0.309204	0	1.38093	0.291147	68.6	NA	NA	NA	NA	NA	NA	NA	NA	NA	1.777	1.39098	52.893
PT155	2021-12-09	PP-MS	0	0.800167	0.344392	0	0.617	0.265054	68.9	NA	NA	NA	NA	NA	NA	NA	NA	NA	2.9138	0.874459	54.3017
PT155	2020-07-17	PP-MS	0	0.721481	0.362671	0	0.980867	0.283753	67.5	NA	NA	NA	NA	NA	NA	NA	NA	NA	2.81386	0.933797	53.6185
PT155	2021-03-19	PP-MS	0.778151	1.33702	0.294246	0	0.786183	0.280123	68.2	NA	NA	NA	NA	NA	NA	NA	NA	NA	2.42198	0.951883	52.0012
PT155	2021-01-22	PP-MS	0	0.927627	0.313234	1.04139	1.46592	0.356599	68	NA	NA	NA	NA	NA	NA	NA	NA	NA	2.34574	1.4324	54.8004
PT155	2020-06-19	PP-MS	0	1.01849	0.30771	0	1.28874	0.339451	67.4	NA	NA	NA	NA	NA	NA	NA	NA	NA	2.21031	1.28538	52.5756
PT155	2021-10-30	PP-MS	0	0.506505	0.313656	0	0.895036	0.299943	68.8	NA	NA	NA	NA	NA	NA	NA	NA	NA	2.78173	0.726225	57.4018
PT155	2021-03-07	PP-MS	0.778151	1.35788	0.302547	0	0.849542	0.294907	68.1	NA	NA	NA	NA	NA	NA	NA	NA	NA	2.48806	0.990861	51.0805
PT155	2021-04-24	PP-MS	0	0.412124	0.288696	0	0.852114	0.245513	68.2	183.072	2	6.5	2	58.2	14.4	0.767245	2907	NA	2.38379	0.633302	60.6616
PT155	2021-09-27	PP-MS	0	0.945912	0.353339	0	1.14401	0.256237	68.7	NA	NA	NA	NA	NA	NA	NA	NA	NA	2.25877	1.17567	52.8741
PT155	2020-08-28	PP-MS	0.778151	1.48406	0.328583	0	1.31057	0.36903	67.6	NA	NA	NA	NA	NA	NA	NA	NA	NA	2.53437	1.25327	47.0495
PT155	2021-02-22	PP-MS	0	0.919706	0.326541	0	1.29021	0.299943	68.1	NA	NA	NA	NA	NA	NA	NA	NA	NA	2.17778	1.204	53.3834
PT155	2020-07-19	PP-MS	0	1.11214	0.322633	0	1.01389	0.330211	67.5	NA	NA	NA	NA	NA	NA	NA	NA	NA	2.50413	1.26891	51.2928
PT155	2020-08-14	PP-MS	0	0.757472	0.366236	0	1.03109	0.413467	67.6	NA	NA	NA	NA	NA	NA	NA	NA	NA	3.5297	0.98082	50.1335
PT155	2020-04-20	PP-MS	1.04139	1.67165	0.311754	1.04139	1.47051	0.346353	67.2	NA	NA	NA	NA	NA	NA	NA	NA	NA	2.21606	1.48127	49.0097
PT155	2021-12-23	PP-MS	0	1.03056	0.346549	0	1.00937	0.306639	68.9	NA	NA	NA	NA	NA	NA	NA	NA	NA	2.59873	1.19974	51.3402
PT155	2020-05-31	PP-MS	0	0.785259	0.391817	1.61278	1.43284	0.384891	67.4	NA	NA	NA	NA	NA	NA	NA	NA	NA	3.29038	1.39178	52.6463
PT155	2021-01-18	PP-MS	0	1.37681	0.445137	0	1.48324	0.381476	68	NA	NA	NA	NA	NA	NA	NA	NA	NA	3.02678	1.64897	41.9401
PT184	2021-03-20	OIND	1.32222	1.61027	0.26998	1.32222	1.24957	0.310693	35.5	75.2944	3	3	2	47.4	1.4	0.815199	11147	10255	2.12814	1.2448	52.9642
PT184	2020-02-08	OIND	1.49136	1.39803	0.323665	1.61278	1.10408	0.356981	34.3	55.2944	3	3.5	2	42	1.4	0.81452	2459	10905	3.19927	0.971705	51.6028
PT12	2020-05-29	SP-MS	0	1.09913	0.386677	0	1.30363	0.34262	61.6	NA	NA	NA	NA	NA	NA	NA	NA	NA	2.7422	1.35731	47.9792
PT12	2021-03-12	SP-MS	0	0.935205	0.322839	0	1.15797	0.275081	62.3	NA	NA	NA	NA	NA	NA	NA	NA	NA	2.13736	1.17158	54.0152
PT12	2020-06-20	SP-MS	0	1.05346	0.327155	0	1.07022	0.308564	61.6	NA	NA	NA	NA	NA	NA	NA	NA	NA	2.38608	1.23956	52.0561
PT12	2021-07-24	SP-MS	0	0.989005	0.310906	0	0.937016	0.264346	62.7	NA	NA	NA	NA	NA	NA	NA	NA	NA	2.19167	1.14053	54.4072
PT12	2020-04-23	SP-MS	0	1.13383	0.395501	1.49136	1.53147	0.425697	61.5	NA	NA	NA	NA	NA	NA	NA	NA	NA	3.21034	1.69562	48.4086
PT12	2020-10-15	SP-MS	0	0.919496	0.375481	0	1.25293	0.436481	61.9	NA	NA	NA	NA	NA	NA	NA	NA	NA	3.3871	1.19106	47.8178
PT12	2020-05-08	SP-MS	0.778151	1.22523	0.293584	1.04139	0.907089	0.278067	61.5	NA	NA	NA	NA	NA	NA	NA	NA	NA	2.47307	1.0623	55.1465
PT12	2021-09-16	SP-MS	1.04139	1.75836	0.28713	1.04139	1.1983	0.269279	62.9	NA	NA	NA	NA	NA	NA	NA	NA	NA	1.81874	1.45995	51.2945
PT12	2020-06-27	SP-MS	0.778151	1.66247	0.270912	0	1.23485	0.39794	61.6	NA	NA	NA	NA	NA	NA	NA	NA	NA	2.24721	1.37523	47.7345
PT12	2020-06-08	SP-MS	1.04139	1.41492	0.345962	0	1.15521	0.339849	61.6	NA	NA	NA	NA	NA	NA	NA	NA	NA	2.81255	0.998849	47.445
PT12	2021-04-20	SP-MS	0	0.966189	0.270446	0	0.941511	0.300161	62.5	164.261	2	5.5	2	57	22.05	0.749189	16569	22204	2.11549	1.12316	55.7401
PT12	2022-07-11	SP-MS	0	1.33746	0.381296	0	1.10728	0.396374	63.7	NA	NA	NA	NA	NA	NA	NA	NA	NA	3.07976	1.48764	45.0384
PT12	2021-04-17	SP-MS	0	1.28319	0.320146	1.32222	1.06744	0.26811	62.4	164.261	2	5.5	2	57	22.05	0.749189	16569	22204	2.1104	1.63431	54.1832
PT12	2024-01-10	SP-MS	1.20412	1.75882	0.273001	1.04139	1.00574	0.396374	65.2	NA	NA	NA	NA	NA	NA	NA	NA	NA	2.74349	1.30544	49.027
PT12	2020-06-13	SP-MS	0	0.708676	0.39585	1.04139	1.55	0.284431	61.6	NA	NA	NA	NA	NA	NA	NA	NA	NA	2.57788	1.2797	54.2337
PT12	2020-05-22	SP-MS	0.778151	1.7582	0.244277	1.61278	1.68472	0.572872	61.5	NA	NA	NA	NA	NA	NA	NA	NA	NA	2.73105	1.85898	47.5125
PT12	2021-08-15	SP-MS	0	1.17298	0.346549	1.04139	1.29475	0.318481	62.8	NA	NA	NA	NA	NA	NA	NA	NA	NA	2.39265	1.57718	52.0455
PT12	2020-06-22	SP-MS	0	0.587599	0.355643	0	1.26743	0.409257	61.6	NA	NA	NA	NA	NA	NA	NA	NA	NA	3.27963	0.920922	52.1424
PT12	2020-01-16	SP-MS	0	1.40882	0.485579	1.04139	1.35272	0.373464	61.2	NA	NA	NA	NA	NA	NA	NA	NA	NA	3.52592	1.7925	42.0347
PT12	2024-06-09	SP-MS	0	1.01144	0.41946	0	1.22719	0.338058	65.6	NA	NA	NA	NA	NA	NA	NA	NA	NA	3.09692	1.25847	47.2012
PT12	2020-06-28	SP-MS	0	1.51754	0.275081	0	1.54063	0.329194	61.6	NA	NA	NA	NA	NA	NA	NA	NA	NA	1.3107	1.78526	50.3173
PT12	2023-04-23	SP-MS	0	0.770557	0.351796	0	1.04798	0.311966	64.5	112.794	1	5.5	2	60.6	22.05	NA	NA	NA	2.79573	0.997449	53.0919
PT12	2021-09-18	SP-MS	0	1.15109	0.513484	0	0.97635	0.477989	62.9	NA	NA	NA	NA	NA	NA	NA	NA	NA	4.80023	1.28835	38.2053
PT12	2024-09-01	SP-MS	0	1.23208	0.412629	0	0.644931	0.294687	65.8	NA	NA	NA	NA	NA	NA	NA	NA	NA	3.28088	1.24203	46.7343
PT12	2020-06-11	SP-MS	0	0.856668	0.436322	0	1.11538	0.250176	61.6	NA	NA	NA	NA	NA	NA	NA	NA	NA	2.92338	1.0919	49.6889
PT12	2021-03-15	SP-MS	0	1.15342	0.40432	0	1.44437	0.393048	62.4	NA	NA	NA	NA	NA	NA	NA	NA	NA	2.98203	1.45049	45.4989
PT12	2024-11-26	SP-MS	0	1.30554	0.290035	0	1.17225	0.278525	66.1	NA	NA	NA	NA	NA	NA	NA	NA	NA	1.65998	1.48343	52.5024
PT12	2019-12-09	SP-MS	0	0.990472	0.300595	0	0.907411	0.297323	61.1	NA	NA	NA	NA	NA	NA	NA	NA	NA	2.34217	1.13161	54.1327
PT12	2021-04-23	SP-MS	1.04139	1.67908	0.258158	0	1.27145	0.363048	62.5	NA	NA	NA	NA	NA	NA	NA	NA	NA	2.00483	1.25759	49.0331
PT12	2021-06-04	SP-MS	0	0.905472	0.349083	0	0.967688	0.269279	62.6	NA	NA	NA	NA	NA	NA	NA	NA	NA	2.52295	1.08179	53.1106
PT12	2024-05-24	SP-MS	0	1.45434	0.578639	0	1.46036	0.445137	65.5	NA	NA	NA	NA	NA	NA	NA	NA	NA	4.36158	1.70539	33.2962
PT12	2024-01-09	SP-MS	0	1.18452	0.381476	0	0.947679	0.404834	65.2	NA	NA	NA	NA	NA	NA	NA	NA	NA	3.40435	1.30624	46.087
PT12	2024-09-07	SP-MS	0	1.12655	0.381656	0	1.0197	0.350442	65.8	179.433	1	5.5	2	57	22.05	NA	NA	NA	3.04298	1.28285	47.818
PT12	2020-05-25	SP-MS	1.04139	1.79329	0.31471	1.32222	1.52008	0.382917	61.6	NA	NA	NA	NA	NA	NA	NA	NA	NA	2.35553	1.64266	47.597
PT12	2022-10-23	SP-MS	0	0.999261	0.31513	1.04139	1.02098	0.272074	64	125.067	1	5.5	2	54.6	22.05	NA	NA	NA	2.29763	1.33946	56.0852
PT12	2020-05-18	SP-MS	0	0.775173	0.355068	0	0.85467	0.318481	61.5	NA	NA	NA	NA	NA	NA	NA	NA	NA	3.06597	0.935102	52.7426
PT12	2020-06-01	SP-MS	0	0.991669	0.311542	1.32222	1.29243	0.352375	61.6	NA	NA	NA	NA	NA	NA	NA	NA	NA	2.48997	1.4697	55.0355
PT12	2020-03-24	SP-MS	0	1.16358	0.368101	1.32222	1.11783	0.395152	61.4	NA	NA	NA	NA	NA	NA	NA	NA	NA	3.23831	1.55242	49.8656
PT12	2020-02-03	SP-MS	1.20412	1.76843	0.368287	1.49136	1.49787	0.398634	61.2	NA	NA	NA	NA	NA	NA	NA	NA	NA	2.97146	1.55174	45.1645
PT12	2019-12-20	SP-MS	0.778151	1.56687	0.242293	0	0.868997	0.351796	61.1	NA	NA	NA	NA	NA	NA	NA	NA	NA	2.22392	1.17075	50.9906
PT12	2020-06-15	SP-MS	0	1.18081	0.445137	1.32222	2.06328	0.654369	61.6	NA	NA	NA	NA	NA	NA	NA	NA	NA	4.29879	1.89035	39.9312
PT12	2022-04-23	SP-MS	0	1.22614	0.279211	0	0.933841	0.339849	63.5	134.094	3	5.5	2	63	22.05	NA	NA	NA	2.25444	1.336	52.2573
PT12	2021-10-16	SP-MS	0.778151	1.26236	0.245759	0	0.895754	0.224792	62.9	205.967	2	5	2	67.8	22.05	0.746047	18745	22489	1.66648	0.927504	56.2707
PT12	2019-12-19	SP-MS	1.04139	1.78875	0.476397	0	1.63267	0.47041	61.1	NA	NA	NA	NA	NA	NA	NA	NA	NA	3.78319	1.47215	34.966
PT12	2020-06-23	SP-MS	0	0.958277	0.278754	1.32222	1.69881	0.410946	61.6	NA	NA	NA	NA	NA	NA	NA	NA	NA	2.17406	1.58113	55.5511
PT12	2020-05-16	SP-MS	0.778151	1.63917	0.428621	1.61278	1.68608	0.546296	61.5	NA	NA	NA	NA	NA	NA	NA	NA	NA	4.00762	1.76079	40.092
PT12	2020-01-26	SP-MS	0	1.13437	0.301247	1.32222	1.69363	0.514946	61.2	NA	NA	NA	NA	NA	NA	NA	NA	NA	2.84651	1.72532	50.5894
PT12	2023-07-26	SP-MS	0	0.783618	0.333246	0	1.01326	0.287354	64.7	NA	NA	NA	NA	NA	NA	NA	NA	NA	2.54276	0.99639	54.4641
PT12	2021-10-03	SP-MS	0	1.27506	0.31973	0	0.941064	0.311966	62.9	NA	NA	NA	NA	NA	NA	NA	NA	NA	2.34828	1.37902	50.5229
PT12	2020-02-12	SP-MS	0	1.54458	0.381115	1.32222	1.2742	0.322219	61.3	NA	NA	NA	NA	NA	NA	NA	NA	NA	2.48475	1.92175	47.8004
PT12	2020-03-30	SP-MS	0	1.08853	0.368287	1.04139	0.502291	0.472756	61.4	NA	NA	NA	NA	NA	NA	NA	NA	NA	4.38392	1.23589	48.0886
PT12	2021-10-11	SP-MS	0.778151	1.26564	0.310268	0	1.17788	0.418964	62.9	205.967	2	5	2	67.8	22.05	0.746047	18745	22489	2.98136	1.02681	48.5753
PT12	2021-03-03	SP-MS	0	1.15439	0.304921	1.49136	1.78504	0.384353	62.3	NA	NA	NA	NA	NA	NA	NA	NA	NA	2.00879	1.79947	53.6304
PT12	2022-02-17	SP-MS	0	1.02395	0.329805	1.04139	1.7321	0.455454	63.3	NA	NA	NA	NA	NA	NA	NA	NA	NA	2.7003	1.60336	50.9021
PT12	2022-08-09	SP-MS	0	0.822887	0.380211	1.04139	1.19816	0.326131	63.8	NA	NA	NA	NA	NA	NA	NA	NA	NA	3.01853	1.25392	53.0924
PT12	2024-07-05	SP-MS	0	0.816175	0.393926	0	0.947728	0.338058	65.7	NA	NA	NA	NA	NA	NA	NA	NA	NA	3.34008	1.00094	50.0511
PT12	2024-07-06	SP-MS	0	1.16438	0.479719	0	1.17023	0.315551	65.7	NA	NA	NA	NA	NA	NA	NA	NA	NA	3.37034	1.36574	43.5237
PT12	2021-07-23	SP-MS	0	1.11671	0.296007	0	0.701654	0.371991	62.7	NA	NA	NA	NA	NA	NA	NA	NA	NA	2.8924	1.16581	51.5861
PT12	2021-03-16	SP-MS	0	1.07951	0.278525	1.04139	1.21037	0.308564	62.4	NA	NA	NA	NA	NA	NA	NA	NA	NA	1.98549	1.47081	56.3689
PT12	2024-01-20	SP-MS	0	0.921686	0.337858	0	1.00915	0.356599	65.2	154.111	1	5.5	2	60.6	22.05	NA	NA	NA	2.90133	1.10943	51.4966
PT12	2021-04-10	SP-MS	1.32222	1.44312	0.242293	1.04139	0.725667	0.237795	62.4	NA	NA	NA	NA	NA	NA	NA	NA	NA	2.13772	0.883314	56.804
PT12	2020-06-09	SP-MS	0	0.953325	0.362482	1.32222	1.53279	0.289589	61.6	NA	NA	NA	NA	NA	NA	NA	NA	NA	2.25673	1.52019	54.3186
PT35	2024-05-05	PP-MS	0	1.35995	0.439491	1.04139	0.963504	0.362105	64.6	87.2	3	4.5	2	46.2	NA	NA	NA	NA	3.5749	1.61876	44.9533
PT35	2021-04-11	PP-MS	0	1.01452	0.408749	1.04139	1.6751	0.40654	61.5	100.761	7	4.5	3	36.6	5.15	0.725088	101	24452	3.06061	1.57603	48.2562
PT35	2023-03-12	PP-MS	1.04139	1.70234	0.4133	1.04139	1.16521	0.426999	63.5	96.4	3	4	2	43.8	5.15	NA	NA	NA	3.75402	1.4022	41.9176
PT238	2020-01-12	SP-MS	0	1.40255	0.514548	1.32222	1.37046	0.443732	63.2	189.383	7	5.5	3	32	21.3	0.684256	29092	43574	4.17423	1.83698	39.6154
PT20	2019-12-21	OIND	0	1.06036	0.34811	0	0.870696	0.399847	57.2	84.7333	2	4.5	2	38	10.65	0.704899	2195	31667	3.29355	1.17697	48.8527
PT282	2021-03-13	RR-MS	0	0.808279	0.327767	0	0.591399	0.261976	63.4	30.2667	2	2.5	2	57	11.95	0.709805	5914	108588	2.79574	0.872418	55.1197
PT282	2022-09-11	RR-MS	0	0.91824	0.333246	1.04139	1.38566	0.283527	64.9	70.2111	4	3.5	2	59.4	11.95	NA	NA	NA	2.15423	1.39714	55.5975
PT282	2024-02-04	RR-MS	0	0.963504	0.270912	0	0.709694	0.282396	66.3	56.8556	4	3	2	53.4	12.7	NA	NA	NA	2.26805	1.04158	56.1524
PT162	2021-04-03	SP-MS	0	0.974834	0.402605	0	0.900695	0.213783	56.5	59.0667	2	5	2	53.4	12.9	0.764593	17693	22964	2.61673	1.11635	51.2147
PT162	2023-03-11	SP-MS	0.778151	1.42807	0.304275	0	0.874714	0.266467	58.5	105.3	0	5	0	51	12.9	NA	NA	NA	2.25947	1.05766	51.0816
PT162	2021-09-04	SP-MS	0	0.700531	0.376942	0	0.770778	0.297104	57	54.2889	1	4.5	2	47.4	12.9	0.761948	13525	24481	3.24046	0.844514	52.7821
PT162	2019-12-21	SP-MS	0	0.929572	0.31618	0	0.629002	0.268344	55.3	78.7778	2	5	2	49	13.65	0.775624	12323	22215	2.62832	0.985829	54.5437
PT81	2020-01-11	SP-MS	0	1.00052	0.447003	0	0.629613	0.436957	59.5	204.294	2	6.5	2	46	14.5	0.774789	2319	15509	4.54317	1.04485	43.6448
PT14	2021-03-21	PP-MS	0.778151	1.47851	0.406199	0	0.700617	0.257918	66.2	121.339	7	5	3	48.6	17.1	0.693286	1961	38719	3.11661	1.03987	45.8826
PT14	2022-03-26	PP-MS	0.778151	1.34341	0.33646	0	0.795324	0.26031	67.2	NA	NA	NA	NA	47.4	NA	NA	NA	NA	2.6016	0.960308	50.3451
PT14	2019-12-15	PP-MS	1.04139	1.599	0.369401	0	0.90961	0.382017	64.9	142.883	8	5.5	3	49	17.1	0.691436	1972	37158	3.38276	1.06735	43.809
PT14	2021-09-26	PP-MS	0	1.44292	0.390051	0	0.942058	0.392697	66.7	130.611	2	6.5	2	55.8	17.1	0.685406	1876	41515	3.23398	1.5185	43.8309
PT281	2020-10-10	SP-MS	1.61278	1.66144	0.351603	1.78533	1.42734	0.502973	68.7	215.744	9	6	3	41.4	15.15	0.690877	17946	35738	3.81707	1.2611	45.0386
PT281	2020-01-18	SP-MS	1.61278	1.6462	0.362482	1.70757	1.16349	0.463744	68	230.278	5	6	3	31	14.4	0.752182	7486	33558	3.95287	1.14607	45.3831
PT281	2022-10-22	SP-MS	1.74819	1.52768	0.455302	1.85126	1.15594	0.486147	70.8	248.2	13	7	4	30.6	15.15	NA	NA	NA	4.92792	0.993526	41.5918
PT281	2022-03-19	SP-MS	1.61278	1.72848	0.370698	1.70757	1.10428	0.382737	70.2	230.544	8	6	3	37.8	15.15	NA	NA	NA	3.54504	1.19401	46.1898
PT190	2023-01-14	RR-MS	0	0.72362	0.283979	0	0.607884	0.259116	47.7	137.439	0	5	0	64.2	11.7	NA	NA	NA	2.49327	0.807889	58.0217
PT190	2020-12-19	RR-MS	0	0.711132	0.249198	0	0.555336	0.192289	45.7	138.122	1	5.5	2	66.6	11.7	0.773291	19276	25498	1.90691	0.77955	61.3784
PT190	2022-01-16	RR-MS	0	0.751972	0.187803	0	0.90682	0.153815	46.7	145.994	2	5	2	61.8	11.7	0.74526	10495	27580	0.817525	0.933722	64.9402
PT190	2021-07-17	RR-MS	0	0.632356	0.292256	0	0.868997	0.26998	46.2	150.478	1	6	2	60.6	11.7	0.774306	23256	22788	2.39337	0.821627	58.1128
PT190	2022-07-17	RR-MS	0	0.854124	0.195623	0	0.997561	0.20085	47.2	142.233	0	5	0	66.6	11.7	NA	NA	NA	0.988297	1.04946	62.6266
PT190	2024-02-18	RR-MS	0	0.890812	0.276002	0	0.766413	0.246252	48.8	144.839	0	5	0	66.6	12.45	NA	NA	NA	2.07709	1.00074	57.3398
PT190	2019-08-04	RR-MS	0	0.862608	0.287354	0	0.993833	0.333649	44.3	NA	NA	NA	NA	NA	NA	NA	NA	NA	2.44851	1.05521	54.9842
PT38	2024-02-18	RR-MS	1.32222	1.88912	0.362671	1.49136	1.6281	0.379306	53.5	126.656	1	5	2	64.2	10.55	NA	NA	NA	2.64422	1.63178	44.8988
PT38	2023-02-04	RR-MS	0.778151	1.68009	0.357363	1.04139	1.25715	0.354493	52.4	124.244	2	5	2	54.6	10.55	NA	NA	NA	2.71843	1.55916	46.521
PT38	2022-05-15	RR-MS	1.20412	1.95213	0.337459	0	1.19698	0.30963	51.7	95.0389	2	4.5	2	45	10.55	NA	NA	NA	2.24387	1.36945	44.158
PT38	2021-07-24	RR-MS	1.32222	1.72054	0.323046	1.32222	1.13941	0.319938	50.9	48.05	3	2.5	2	36.6	10.55	0.770296	7825	26149	2.62215	1.29849	49.2501
PT38	2021-01-09	RR-MS	1.20412	1.67549	0.390759	1.85126	1.1124	0.486714	50.3	52.1389	1	3	2	41.4	10.55	0.774747	7996	24891	4.18249	1.39863	43.5227
PT38	2024-08-17	RR-MS	1.66276	1.70939	0.466868	1.78533	1.44604	0.423246	53.9	NA	NA	NA	NA	NA	NA	NA	NA	NA	4.16349	1.27992	40.8624
PT38	2020-02-01	RR-MS	1.49136	1.64577	0.332842	1.49136	1.44072	0.354876	49.4	53.5944	1	3	2	44	10.55	0.782267	5277	26373	2.71196	1.27344	48.9209
PT228	2020-03-01	SP-MS	0.778151	1.46162	0.357363	0	0.976029	0.297323	63	214.344	4	6.5	2	40	7.3	0.783367	3692	7488	2.701	1.12015	47.4932
PT228	2021-01-09	SP-MS	1.20412	1.44102	0.369587	1.04139	0.967548	0.317018	63.8	220.467	4	6.5	2	35.4	10.3	0.789064	4391	7847	3.23341	1.02895	48.7549
PT74	2020-02-09	SP-MS	0	1.20957	0.406199	0	1.19332	0.381837	65.9	173.283	5	5.5	3	29	21.5	0.632514	11768	70746	3.16653	1.41109	45.2073
PT74	2019-12-08	SP-MS	0	1.07936	0.488269	0	1.18828	0.447003	65.7	NA	NA	NA	NA	NA	NA	NA	NA	NA	4.24683	1.30144	40.7469
PT74	2019-12-22	SP-MS	0	1.38032	0.53199	0	1.62127	0.549003	65.8	NA	NA	NA	NA	NA	NA	NA	NA	NA	4.50541	1.69912	33.7697
PT74	2020-01-06	SP-MS	0.778151	1.59182	0.424882	0	1.13184	0.410777	65.8	NA	NA	NA	NA	NA	NA	NA	NA	NA	3.61552	1.28141	40.4863
PT74	2019-12-17	SP-MS	0	1.31222	0.544068	1.32222	1.55731	0.538448	65.7	NA	NA	NA	NA	NA	NA	NA	NA	NA	4.80736	1.82607	36.7107
PT74	2020-01-12	SP-MS	0	0.970161	0.398461	0	1.15259	0.416973	65.8	NA	NA	NA	NA	NA	NA	NA	NA	NA	3.51733	1.19871	46.7321
PT140	2020-02-23	SP-MS	1.5563	2.27737	0.550106	1.32222	1.6806	0.73432	38.5	214.856	17	6.5	4	13	33.5	0.669167	22024	69018	5.89266	1.81731	23.9474
PT140	2021-02-13	SP-MS	0	1.57291	0.805025	1.78533	1.84259	0.805093	39.4	216.167	19	6.5	4	17.4	33.5	0.664604	26733	73162	7.88428	2.21171	16.5689
PT160	2022-01-16	SP-MS	1.78533	1.72313	0.280578	2.00432	1.35342	0.528145	62	214.7	5	6.5	3	41.4	12.95	0.75186	2393	19813	3.58131	1.22658	47.8725
PT160	2021-08-08	SP-MS	1.85126	1.18957	0.165244	1.95904	0.861594	0.0813473	61.5	NA	NA	NA	NA	NA	NA	NA	NA	NA	0.991502	0.572889	68.181
PT160	2020-02-22	SP-MS	1.78533	1.56624	0.341632	1.85126	1.07882	0.383097	60.1	211.733	5	6.5	3	43	12.95	0.788885	3655	16866	3.555	0.978774	49.2297
PT160	2021-02-25	SP-MS	1.85126	1.27265	0.293804	1.90849	0.663512	0.229938	61.1	NA	NA	NA	NA	NA	NA	NA	NA	NA	2.97358	0.566095	57.6545
PT160	2021-03-04	SP-MS	1.70757	1.17612	0.275542	1.61278	0.639785	0.217747	61.1	NA	NA	NA	NA	NA	NA	NA	NA	NA	2.75997	0.510613	59.0125
PT180	2023-02-11	SP-MS	1.41497	1.72753	0.373647	1.32222	1.06232	0.427486	67.9	231.367	2	6.5	2	30.6	NA	NA	NA	NA	3.74914	1.22719	44.2181
PT180	2023-08-27	SP-MS	1.5563	1.67351	0.453012	1.32222	1.0086	0.492481	68.5	234.767	3	6.5	2	28.2	32.75	NA	NA	NA	4.87043	1.08674	39.2692
PT180	2024-08-24	SP-MS	0.778151	1.46069	0.446692	0	1.07842	0.421604	69.5	220.267	1	6	2	22.2	32.75	NA	NA	NA	3.98364	1.15443	40.2434
PT44	2020-03-07	RIS/CIS	0.778151	1.27674	0.0696681	0	0.964071	0.127753	26.2	10	0	1.5	0	57	5.05	0.832122	3622	7924	-0.288787	0.962811	67.0196
PT200	2020-03-07	OIND	0.778151	1.4111	0.406029	1.04139	1.15884	0.389343	72.1	160.9	3	6	2	40	11.4	0.760628	3037	18855	3.565	1.30254	45.5369
PT169	2022-09-11	PP-MS	0	1.02861	0.345962	0	1.19232	0.334253	57.9	NA	NA	NA	NA	NA	NA	NA	NA	NA	2.5598	1.26076	50.743
PT169	2020-02-18	PP-MS	0	1.29905	0.262925	0	1.34433	0.25261	55.3	NA	NA	NA	NA	NA	NA	NA	NA	NA	1.12367	1.53696	54.4837
PT169	2021-08-12	PP-MS	0	0.704579	0.36661	0	0.698709	0.321184	56.8	NA	NA	NA	NA	NA	NA	NA	NA	NA	3.38274	0.823199	52.6943
PT169	2020-02-11	PP-MS	0	0.907519	0.284656	0	0.896636	0.263162	55.3	NA	NA	NA	NA	NA	NA	NA	NA	NA	2.08821	1.05917	56.3865
PT169	2020-08-12	PP-MS	0	1.04583	0.377488	0	1.82319	0.333649	55.8	NA	NA	NA	NA	NA	NA	NA	NA	NA	2.09006	1.49099	49.0742
PT169	2021-04-25	PP-MS	0.778151	1.46207	0.317854	0	1.17592	0.264346	56.5	NA	NA	NA	NA	NA	NA	NA	NA	NA	1.99675	1.18895	50.1881
PT169	2020-03-10	PP-MS	0	1.0465	0.265054	0	1.22464	0.226858	55.4	NA	NA	NA	NA	NA	NA	NA	NA	NA	1.28138	1.28664	57.0494
PT169	2022-10-23	PP-MS	0	1.28753	0.33385	1.04139	1.28443	0.245759	58	112.722	1	4	2	41.4	27.8	NA	NA	NA	1.80558	1.66859	53.4176
PT169	2020-03-18	PP-MS	0	0.723209	0.23147	0	0.717171	0.251638	55.4	NA	NA	NA	NA	NA	NA	NA	NA	NA	1.94341	0.84496	60.7666
PT169	2023-10-14	PP-MS	0	1.17566	0.270912	0	0.912859	0.211921	59	80.7889	1	4	2	40.2	27.8	NA	NA	NA	1.49187	1.28698	56.051
PT169	2021-06-04	PP-MS	0	1.06123	0.33965	0	1.25144	0.366236	56.6	NA	NA	NA	NA	NA	NA	NA	NA	NA	2.61699	1.30803	50.0406
PT169	2022-10-21	PP-MS	0.778151	1.50679	0.310268	0	1.11317	0.273233	58	112.722	1	4	2	41.4	27.8	NA	NA	NA	2.03277	1.20454	49.9857
PT169	2020-02-04	PP-MS	0	1.28717	0.27462	0	1.38276	0.351796	55.3	NA	NA	NA	NA	NA	NA	NA	NA	NA	1.76267	1.54027	51.7035
PT169	2019-12-24	PP-MS	0	1.43742	0.371068	1.04139	1.31748	0.31618	55.2	NA	NA	NA	NA	NA	NA	NA	NA	NA	2.36315	1.80414	48.7315
PT169	2023-04-23	PP-MS	0.778151	1.65073	0.205204	0	0.794139	0.226858	58.5	112.722	1	4	2	42.6	27.8	NA	NA	NA	1.23837	1.21464	55.021
PT169	2021-06-29	PP-MS	0	1.36031	0.402605	0	1.5493	0.330211	56.7	NA	NA	NA	NA	NA	NA	NA	NA	NA	2.34884	1.6579	45.347
PT169	2022-04-26	PP-MS	0	1.01026	0.324899	0	1.19921	0.18327	57.5	NA	NA	NA	NA	NA	NA	NA	NA	NA	1.51553	1.2479	55.4334
PT169	2024-09-21	PP-MS	0	1.36842	0.417472	1.04139	1.03695	0.338058	59.9	83.1111	1	4	2	42.6	27.8	NA	NA	NA	3.18488	1.65092	46.5196
PT169	2020-03-03	PP-MS	0	0.717088	0.311966	0	1.1261	0.275542	55.3	NA	NA	NA	NA	NA	NA	NA	NA	NA	2.23638	0.979872	56.3249
PT169	2020-04-03	PP-MS	0	1.05683	0.310693	1.04139	1.21317	0.318481	55.4	NA	NA	NA	NA	NA	NA	NA	NA	NA	2.29283	1.45297	54.7513
PT169	2019-12-31	PP-MS	0	1.20466	0.329601	0	1.20935	0.398634	55.2	NA	NA	NA	NA	NA	NA	NA	NA	NA	2.68738	1.41251	48.6026
PT169	2020-01-07	PP-MS	0	1.19332	0.428621	1.04139	1.26762	0.339054	55.2	NA	NA	NA	NA	NA	NA	NA	NA	NA	3.13536	1.58474	47.3871
PT169	2020-02-25	PP-MS	0	0.889302	0.302331	0	1.34803	0.361539	55.3	NA	NA	NA	NA	NA	NA	NA	NA	NA	2.32073	1.19859	53.3846
PT169	2021-01-04	PP-MS	0	1.0498	0.411956	0	1.45105	0.493876	56.2	NA	NA	NA	NA	NA	NA	NA	NA	NA	3.69502	1.36689	43.6313
PT169	2022-07-27	PP-MS	0	1.31635	0.360404	0	1.22076	0.350248	57.7	NA	NA	NA	NA	NA	NA	NA	NA	NA	2.54297	1.50899	47.3054
PT169	2024-03-17	PP-MS	1.04139	1.66041	0.214844	1.04139	1.44588	0.407901	59.4	86.7889	1	4	2	36.6	27.8	NA	NA	NA	1.90052	1.46352	52.41
PT169	2021-07-17	PP-MS	0	1.00702	0.346744	1.04139	1.04352	0.385785	56.7	NA	NA	NA	NA	NA	NA	NA	NA	NA	3.17388	1.35361	51.8322
PT234	2024-07-27	PP-MS	0	0.931458	0.381115	0	0.372175	0.36903	24.5	147.2	4	5.5	2	33	18.55	NA	NA	NA	3.98109	0.899474	49.0122
PT234	2021-03-27	PP-MS	0	0.792742	0.394277	0	0.737431	0.379306	21.1	101.8	7	5	3	49.8	18.55	0.747799	44140	14260	3.83107	0.90953	49.2673
PT234	2021-10-03	PP-MS	0	0.567614	0.380754	0	0.846955	0.285332	21.7	126.2	4	5.5	2	52.2	18.55	0.733817	11899	16140	3.20223	0.760419	53.9593
PT32	2021-09-02	SP-MS	0	1.07635	0.223236	1.32222	1.24005	0.202488	56.6	NA	NA	NA	NA	NA	NA	NA	NA	NA	0.954458	1.52195	62.1437
PT32	2021-06-15	SP-MS	0	0.631951	0.215109	0	1.37149	0.178113	56.4	NA	NA	NA	NA	NA	NA	NA	NA	NA	0.734256	0.993308	64.0243
PT32	2021-05-06	SP-MS	0	0.342028	0.222976	0	0.73472	0.223496	56.3	NA	NA	NA	NA	NA	NA	NA	NA	NA	1.94276	0.535013	64.962
PT32	2021-05-28	SP-MS	0	0.331832	0.196176	0	0.685921	0.215109	56.3	NA	NA	NA	NA	NA	NA	NA	NA	NA	1.75548	0.509857	66.5511
PT32	2020-04-26	SP-MS	0	1.03149	0.276692	1.04139	1.10278	0.277609	55.2	NA	NA	NA	NA	NA	NA	NA	NA	NA	1.93718	1.39418	57.5719
PT32	2021-06-05	SP-MS	0	0.267641	0.260071	0	0.4929	0.286681	56.3	NA	NA	NA	NA	NA	NA	NA	NA	NA	2.9017	0.390574	62.2892
PT32	2021-03-09	SP-MS	0	0.532117	0.256237	1.04139	0.722387	0.252368	56.1	NA	NA	NA	NA	NA	NA	NA	NA	NA	2.37584	0.85004	63.254
PT32	2021-04-17	SP-MS	0.778151	0.963079	0.213783	0	0.251151	0.236537	56.2	NA	NA	NA	NA	NA	NA	NA	NA	NA	2.397	0.458776	60.0155
PT32	2021-06-10	SP-MS	0	0.907035	0.229426	0	0.878062	0.24005	56.4	NA	NA	NA	NA	NA	NA	NA	NA	NA	1.5651	1.05241	59.6285
PT32	2021-05-23	SP-MS	0	0.583199	0.255755	1.04139	1.00983	0.200577	56.3	NA	NA	NA	NA	NA	NA	NA	NA	NA	1.71949	0.99078	64.0627
PT32	2020-01-10	SP-MS	0	0.83866	0.174641	1.04139	1.17351	0.220631	54.9	NA	NA	NA	NA	NA	NA	NA	NA	NA	0.896406	1.25856	65.468
PT32	2021-03-13	SP-MS	0	1.0515	0.226858	1.32222	1.25135	0.24403	56.1	NA	NA	NA	NA	NA	NA	NA	NA	NA	1.23081	1.50522	61.2047
PT32	2020-01-30	SP-MS	0	0.631342	0.225051	0	1.31222	0.261025	55	NA	NA	NA	NA	NA	NA	NA	NA	NA	1.36314	0.972513	61.6156
PT32	2021-01-08	SP-MS	0	0.912222	0.24403	0	0.758912	0.255996	55.9	NA	NA	NA	NA	NA	NA	NA	NA	NA	1.89348	1.01592	58.5012
PT32	2021-08-14	SP-MS	0	0.544564	0.214844	0	0.71433	0.214844	56.5	NA	NA	NA	NA	NA	NA	NA	NA	NA	1.72231	0.695912	63.8999
PT32	2021-12-18	SP-MS	0	1.11899	0.227372	0	1.35141	0.322633	56.9	NA	NA	NA	NA	NA	NA	NA	NA	NA	1.38541	1.39013	56.071
PT32	2021-05-13	SP-MS	1.04139	1.25857	0.186956	0	0.694517	0.213518	56.3	NA	NA	NA	NA	NA	NA	NA	NA	NA	1.49698	0.711539	59.4394
PT32	2021-10-09	SP-MS	0	0.312177	0.211921	0	0.182985	0.201397	56.7	NA	NA	NA	NA	NA	NA	NA	NA	NA	2.35095	0.321399	66.2611
PT32	2020-02-22	SP-MS	0	0.676419	0.207096	0	0.55594	0.210051	55.1	NA	NA	NA	NA	NA	NA	NA	NA	NA	1.72376	0.750984	63.309
PT32	2021-07-11	SP-MS	0	0.960471	0.22763	0	1.12568	0.187521	56.4	NA	NA	NA	NA	NA	NA	NA	NA	NA	0.936559	1.18146	60.4993
PT32	2020-02-08	SP-MS	0	0.742961	0.244772	0	0.971044	0.198382	55	NA	NA	NA	NA	NA	NA	NA	NA	NA	1.43685	0.948239	61.1922
PT32	2021-04-24	SP-MS	0.778151	1.00975	0.190892	0	0.568319	0.227115	56.2	106.5	10	4.5	3	67.8	5.7	0.767966	3924	17637	1.79679	0.606033	60.9712
PT32	2021-10-14	SP-MS	0	0.529815	0.196176	0	1.00419	0.218798	56.7	NA	NA	NA	NA	NA	NA	NA	NA	NA	1.30201	0.782914	64.8418
PT32	2021-03-20	SP-MS	0	1.01208	0.30771	1.04139	0.960042	0.247973	56.1	NA	NA	NA	NA	NA	NA	NA	NA	NA	2.15839	1.32923	56.9033
PT32	2021-04-02	SP-MS	0	0.605736	0.256477	0	0.93862	0.244525	56.2	NA	NA	NA	NA	NA	NA	NA	NA	NA	1.9206	0.823396	60.6724
PT32	2021-10-24	SP-MS	0	0.952114	0.226858	1.04139	1.45202	0.27462	56.7	NA	NA	NA	NA	NA	NA	NA	NA	NA	1.2235	1.44794	60.7292
PT32	2021-05-18	SP-MS	1.04139	1.31307	0.235528	1.04139	0.859138	0.235528	56.3	NA	NA	NA	NA	NA	NA	NA	NA	NA	1.89756	0.974753	58.254
PT32	2022-03-12	SP-MS	0	0.696968	0.181844	0	1.10707	0.172019	57.1	104.1	7	4.5	3	65.4	5.7	NA	NA	NA	0.698942	0.956682	65.2594
PT32	2021-07-26	SP-MS	0	0.891593	0.222456	0	0.745387	0.192846	56.5	NA	NA	NA	NA	NA	NA	NA	NA	NA	1.38896	0.99419	61.1933
PT32	2022-03-04	SP-MS	0	0.256958	0.214314	0	0.561221	0.218536	57.1	NA	NA	NA	NA	NA	NA	NA	NA	NA	2.09385	0.405107	66.1985
PT32	2021-06-28	SP-MS	0	1.22585	0.178113	1.04139	0.975524	0.210051	56.4	NA	NA	NA	NA	NA	NA	NA	NA	NA	0.823544	1.51172	62.3691
PT158	2020-03-18	PP-MS	0	0.791831	0.341039	0	0.770557	0.215373	58.7	NA	NA	NA	NA	NA	NA	NA	NA	NA	2.43322	0.920115	55.689
PT158	2020-03-25	PP-MS	0	0.646992	0.281033	0	0.426836	0.237041	58.7	NA	NA	NA	NA	NA	NA	NA	NA	NA	2.58792	0.682396	59.3073
PT158	2020-01-05	PP-MS	0	0.676876	0.272074	0	0.855882	0.251881	58.5	NA	NA	NA	NA	NA	NA	NA	NA	NA	2.12296	0.85404	59.1554
PT158	2019-12-02	PP-MS	0	0.809492	0.377124	0	0.729732	0.245266	58.4	NA	NA	NA	NA	NA	NA	NA	NA	NA	2.90896	0.920779	53.0847
PT158	2020-02-10	PP-MS	0	0.97174	0.327155	0	0.642069	0.253096	58.6	NA	NA	NA	NA	NA	NA	NA	NA	NA	2.5773	1.02525	54.0157
PT158	2020-05-18	PP-MS	0	0.700704	0.272538	0	0.374565	0.252853	58.8	NA	NA	NA	NA	NA	NA	NA	NA	NA	2.64096	0.709024	58.9147
PT158	2019-12-09	PP-MS	0	0.778368	0.30771	0	0.89098	0.228913	58.4	NA	NA	NA	NA	NA	NA	NA	NA	NA	2.1454	0.95018	57.1144
PT158	2020-04-13	PP-MS	0	0.812646	0.328583	0	0.75151	0.244525	58.7	NA	NA	NA	NA	NA	NA	NA	NA	NA	2.52122	0.930848	55.4497
PT158	2020-01-20	PP-MS	0	0.802089	0.357744	0	0.569842	0.21272	58.5	NA	NA	NA	NA	NA	NA	NA	NA	NA	2.75257	0.859908	54.8497
PT158	2019-12-28	PP-MS	0	0.703463	0.339451	0	0.19201	0.211654	58.4	NA	NA	NA	NA	NA	NA	NA	NA	NA	3.08715	0.648818	56.5777
PT158	2020-05-16	PP-MS	0	0.832509	0.383995	0	0.298416	0.2398	58.8	NA	NA	NA	NA	NA	NA	NA	NA	NA	3.38212	0.792207	52.6871
PT158	2020-08-05	PP-MS	0	0.904878	0.291813	0	0.575419	0.292699	59	NA	NA	NA	NA	NA	NA	NA	NA	NA	2.66735	0.947017	55.3715
PT158	2020-01-23	PP-MS	0	0.778947	0.398461	0	0.735279	0.244772	58.5	NA	NA	NA	NA	NA	NA	NA	NA	NA	3.07702	0.897359	52.3033
PT158	2019-12-26	PP-MS	0	0.784118	0.356026	0	0.731105	0.261263	58.4	NA	NA	NA	NA	NA	NA	NA	NA	NA	2.8632	0.900216	53.9526
PT158	2020-03-07	PP-MS	0	0.861056	0.397245	0	0.816175	0.317436	58.6	NA	NA	NA	NA	NA	NA	NA	NA	NA	3.35664	0.993111	50.0002
PT158	2020-08-21	PP-MS	0	0.93591	0.320354	0	0.417472	0.209783	59.1	NA	NA	NA	NA	NA	NA	NA	NA	NA	2.53881	0.91867	55.649
PT158	2020-09-08	PP-MS	0	0.639785	0.353532	0	0.657725	0.220108	59.1	NA	NA	NA	NA	NA	NA	NA	NA	NA	2.77495	0.755462	56.2149
PT158	2020-10-10	PP-MS	0	1.05748	0.290925	0	0.753277	0.28713	59.2	NA	NA	NA	NA	NA	NA	NA	NA	NA	2.33499	1.13439	54.2931
PT158	2020-09-02	PP-MS	0	0.983175	0.279667	0	0.473195	0.292256	59.1	NA	NA	NA	NA	NA	NA	NA	NA	NA	2.63576	0.976923	55.3337
PT158	2020-02-04	PP-MS	0	0.975799	0.269513	0	0.601082	0.248954	58.5	NA	NA	NA	NA	NA	NA	NA	NA	NA	2.17017	1.01459	56.8974
PT158	2020-02-02	PP-MS	0	1.07493	0.405688	0	0.476542	0.210853	58.5	NA	NA	NA	NA	NA	NA	NA	NA	NA	3.01913	1.05412	50.3113
PT158	2020-01-27	PP-MS	0	1.05146	0.333246	0	0.904824	0.239299	58.5	NA	NA	NA	NA	NA	NA	NA	NA	NA	2.20251	1.18128	53.3848
PT158	2020-01-12	PP-MS	0	0.671728	0.391112	0	0.343212	0.240549	58.5	NA	NA	NA	NA	NA	NA	NA	NA	NA	3.49462	0.674273	53.6401
PT158	2020-02-24	PP-MS	0	0.927524	0.298198	0	1.06345	0.215373	58.6	NA	NA	NA	NA	NA	NA	NA	NA	NA	1.71044	1.13285	56.6712
PT158	2019-12-20	PP-MS	0	0.769673	0.313867	0	0.565848	0.225309	58.4	NA	NA	NA	NA	NA	NA	NA	NA	NA	2.52925	0.831672	56.9684
PT158	2020-07-25	PP-MS	0	0.568788	0.264582	0	0.572639	0.222716	59	NA	NA	NA	NA	NA	NA	NA	NA	NA	2.27392	0.667487	61.0861
PT158	2019-12-04	PP-MS	0.778151	1.51991	0.285332	0	0.822626	0.251151	58.4	NA	NA	NA	NA	NA	NA	NA	NA	NA	2.02637	1.11595	51.6108
PT158	2020-06-13	PP-MS	0	0.910304	0.357935	0	0.688153	0.241546	58.9	NA	NA	NA	NA	NA	NA	NA	NA	NA	2.7254	0.990106	53.2828
PT158	2020-01-01	PP-MS	0	0.704151	0.346353	0	0.373647	0.302331	58.5	NA	NA	NA	NA	NA	NA	NA	NA	NA	3.47631	0.711567	54.1266
PT158	2020-01-19	PP-MS	0	0.863204	0.349472	0	0.711048	0.160469	58.5	NA	NA	NA	NA	NA	NA	NA	NA	NA	2.18889	0.958903	55.9677
PT158	2019-12-11	PP-MS	0	0.83423	0.263399	0	0.500648	0.223755	58.4	NA	NA	NA	NA	NA	NA	NA	NA	NA	2.17736	0.862863	58.943
PT158	2020-02-20	PP-MS	0	0.880413	0.320562	0	0.589503	0.239049	58.6	NA	NA	NA	NA	NA	NA	NA	NA	NA	2.56218	0.93156	55.4135
PT9	2022-12-03	SP-MS	0	0.896857	0.294466	0	0.845346	0.257679	36.6	258.194	0	7.5	0	61.8	27.25	NA	NA	NA	2.19082	1.03277	56.1217
PT9	2019-12-22	SP-MS	0.778151	1.16808	0.312812	0	0.640879	0.249687	33.6	230.056	0	6.5	0	36	26.5	0.710029	4144	27965	2.64664	0.762115	53.1862
PT9	2020-12-19	SP-MS	0	0.721398	0.306639	0	0.958421	0.284656	34.6	235.122	0	6.5	0	54.6	27.25	0.748243	8622	23946	2.43094	0.926045	56.3381
PT9	2021-12-18	SP-MS	0	0.372728	0.374932	0	0.898615	0.256237	35.6	231.722	0	6.5	0	65.4	27.25	0.743721	8218	24549	3.05746	0.616565	56.5185
PT9	2021-06-05	SP-MS	0	0.541454	0.327972	0	0.809829	0.228913	35.1	231.422	0	6.5	0	58.2	27.25	0.754882	6976	24722	2.53694	0.726026	58.0664
PT9	2022-07-02	SP-MS	1.04139	1.54748	0.227372	0	1.03723	0.241546	36.1	263.644	0	7.5	0	59.4	27.25	NA	NA	NA	1.3996	1.06833	54.4422
PT286	2021-10-03	SP-MS	0	0.758988	0.183555	0	0.700358	0.183839	44	86.6444	5	4	3	48.6	18.65	0.782012	3930	13375	1.18426	0.868861	64.3924
PT286	2019-12-08	SP-MS	0	0.569608	0.116276	1.61278	0.920801	0.069298	42.2	76.5389	4	3	2	53	18.65	0.776088	4652	14120	0.0906885	1.03775	75.2253
PT256	2023-07-09	RR-MS	0.778151	1.24452	0.27462	1.32222	0.862549	0.26811	46.8	100.5	2	4.5	2	66.6	12.25	NA	NA	NA	2.34474	1.10665	56.7265
PT256	2019-12-03	RR-MS	0	0.928498	0.236285	1.04139	0.957894	0.232742	43.2	NA	NA	NA	NA	NA	NA	NA	NA	NA	1.59871	1.25921	61.4354
PT256	2019-12-11	RR-MS	0	0.894704	0.187239	1.04139	0.626238	0.25261	43.3	NA	NA	NA	NA	NA	NA	NA	NA	NA	1.73822	1.11767	63.649
PT256	2020-01-22	RR-MS	0	1.11167	0.287354	0	0.961089	0.310268	43.4	NA	NA	NA	NA	NA	NA	NA	NA	NA	2.18404	1.25044	53.4854
PT256	2024-11-16	RR-MS	0	0.631951	0.365488	0	0.660486	0.297979	48.2	124.378	2	5	2	51	12.25	NA	NA	NA	3.32596	0.749913	53.8842
PT256	2023-02-19	RR-MS	0	0.7502	0.329601	0	0.811039	0.293584	46.4	106.8	2	4.5	2	70.2	12.25	NA	NA	NA	2.79477	0.899465	54.7715
PT256	2020-01-07	RR-MS	0	1.07631	0.276232	0	0.875119	0.228144	43.3	NA	NA	NA	NA	NA	NA	NA	NA	NA	1.7327	1.19171	56.2283
PT256	2020-01-15	RR-MS	0	0.481012	0.240549	0	0.544936	0.278296	43.4	NA	NA	NA	NA	NA	NA	NA	NA	NA	2.51299	0.585247	61.689
PT237	2021-08-01	SP-MS	1.32222	1.96751	0.565139	1.49136	1.45286	0.602603	68	218.7	3	6.5	2	21	19.35	0.748712	23028	32172	5.59722	1.63677	29.1642
PT6	2019-12-14	RR-MS	0	0.843108	0.142702	0	0.985965	0.173769	33.9	70.6778	1	3.5	2	80	7.3	0.806102	1575	9951	0.457959	1.03636	65.9344
PT148	2023-02-11	RR-MS	0	1.15694	0.34262	1.04139	1.19365	0.211921	49.3	98.4667	1	5.5	2	66.6	5.8	NA	NA	NA	1.85363	1.52927	54.8463
PT233	2021-04-10	PP-MS	0	1.29334	0.702689	0	1.22619	0.67071	67.3	243.467	5	6.5	3	25.8	29.3	0.728156	38606	28801	6.97004	1.49178	23.3065
PT233	2020-01-18	PP-MS	0	1.08203	0.548635	1.04139	1.03362	0.550962	66.1	182.906	2	6.5	2	23	25.8	0.727702	33769	26938	5.60074	1.4124	37.5048
PT110	2019-12-21	RR-MS	0	1.47586	0.390228	1.32222	1.68684	0.36903	34.2	144.911	3	6	2	50	NA	NA	NA	NA	2.42405	2.00605	46.83
PT110	2021-08-29	RR-MS	0	1.53564	0.525304	1.04139	1.28373	0.392169	35.9	187.3	4	6	2	57	25.7	0.718219	8114	50104	3.92204	1.874	38.6174
PT80	2021-04-17	PP-MS	0.778151	0.897407	0.162564	0	0.516271	0.167317	47.4	64.85	1	4	2	60.6	NA	NA	NA	NA	1.36389	0.495098	64.6678
PT80	2019-12-14	PP-MS	0	0.739335	0.241297	0	0.600101	0.211121	46.1	54.7667	1	4	2	64	13.65	0.803231	2922	13624	1.89307	0.818251	61.0957
PT3	2020-03-01	PP-MS	0	0.639287	0.361917	1.04139	0.848805	0.352761	41.6	NA	NA	NA	NA	NA	NA	NA	NA	NA	3.54118	0.982147	54.8735
PT3	2020-05-24	PP-MS	0	0.837273	0.372912	0	0.753123	0.317018	41.8	NA	NA	NA	NA	NA	NA	NA	NA	NA	3.25905	0.951813	51.3948
PT3	2020-04-25	PP-MS	0	0.871223	0.304921	0	1.17391	0.301898	41.8	NA	NA	NA	NA	NA	NA	NA	NA	NA	2.18826	1.124	54.7927
PT3	2020-03-04	PP-MS	0	0.665675	0.396374	0	1.07518	0.343802	41.6	NA	NA	NA	NA	NA	NA	NA	NA	NA	3.35102	0.919827	51.0321
PT3	2020-06-30	PP-MS	0	1.11133	0.388101	1.32222	1.09524	0.373464	41.9	NA	NA	NA	NA	NA	NA	NA	NA	NA	3.31585	1.50138	49.8203
PT3	2021-06-04	PP-MS	0	0.446382	0.45194	0	0.821251	0.439964	42.9	NA	NA	NA	NA	NA	NA	NA	NA	NA	4.74851	0.651132	47.8777
PT3	2020-04-16	PP-MS	0.778151	1.15119	0.390051	0	1.22614	0.387568	41.7	NA	NA	NA	NA	NA	NA	NA	NA	NA	3.40507	0.948455	46.3424
PT3	2020-02-23	PP-MS	0.778151	1.48889	0.390759	0	0.549861	0.388811	41.6	173.044	2	6.5	2	42	26.5	0.717063	10916	16199	3.93498	0.996866	43.5096
PT3	2020-05-01	PP-MS	0	1.28508	0.422754	1.04139	1.20447	0.385428	41.8	NA	NA	NA	NA	NA	NA	NA	NA	NA	3.37576	1.63919	45.8434
PT3	2021-05-22	PP-MS	0	0.850462	0.394452	0	1.06588	0.436799	42.8	NA	NA	NA	NA	NA	NA	NA	NA	NA	3.77733	1.06981	47.4488
PT3	2020-04-20	PP-MS	0	0.780317	0.379849	0	1.16274	0.338058	41.8	NA	NA	NA	NA	NA	NA	NA	NA	NA	3.02545	1.04483	51.0335
PT3	2020-06-04	PP-MS	0	1.11965	0.359266	0	1.17788	0.335257	41.9	NA	NA	NA	NA	NA	NA	NA	NA	NA	2.62034	1.33128	49.3225
PT3	2021-04-25	PP-MS	0	1.28562	0.368287	0	1.03487	0.559308	42.8	199.167	8	6.5	3	30.6	26.5	0.738272	13624	16373	4.06073	1.41989	42.3118
PT3	2020-03-20	PP-MS	0	0.631241	0.308351	0	1.12192	0.318481	41.7	NA	NA	NA	NA	NA	NA	NA	NA	NA	2.52418	0.907285	56.2074
PT3	2020-04-18	PP-MS	0	0.609167	0.3485	0	0.683677	0.342423	41.7	NA	NA	NA	NA	NA	NA	NA	NA	NA	3.45336	0.738967	53.8686
PT3	2020-07-12	PP-MS	0	0.801609	0.364739	0	0.878809	0.374382	42	NA	NA	NA	NA	NA	NA	NA	NA	NA	3.42457	0.965277	50.7534
PT3	2020-04-23	PP-MS	0	1.30507	0.343999	1.32222	1.28867	0.397592	41.8	NA	NA	NA	NA	NA	NA	NA	NA	NA	2.7972	1.72818	49.8272
PT3	2020-05-07	PP-MS	0	1.22536	0.34733	0	0.983536	0.36903	41.8	NA	NA	NA	NA	NA	NA	NA	NA	NA	2.87533	1.35237	48.2542
PT3	2020-05-03	PP-MS	0	0.703119	0.351989	0	1.16194	0.345962	41.8	NA	NA	NA	NA	NA	NA	NA	NA	NA	2.91801	0.980562	52.8452
PT3	2020-05-02	PP-MS	0	0.785045	0.400883	0	1.26724	0.401228	41.8	NA	NA	NA	NA	NA	NA	NA	NA	NA	3.43734	1.08452	48.4977
PT3	2020-05-15	PP-MS	0	1.29684	0.375115	1.04139	1.26043	0.330819	41.8	NA	NA	NA	NA	NA	NA	NA	NA	NA	2.63305	1.66809	49.3461
PT3	2020-04-27	PP-MS	0	1.24711	0.374932	0	1.27075	0.395501	41.8	NA	NA	NA	NA	NA	NA	NA	NA	NA	2.90832	1.46872	46.1107
PT3	2020-05-14	PP-MS	1.20412	1.66359	0.343212	0	1.39608	0.381476	41.8	NA	NA	NA	NA	NA	NA	NA	NA	NA	2.68197	1.19844	44.5726
PT3	2020-06-07	PP-MS	0.778151	1.40608	0.310693	0	0.970068	0.32695	41.9	NA	NA	NA	NA	NA	NA	NA	NA	NA	2.5751	1.07207	49.542
PT3	2020-03-22	PP-MS	0	1.01477	0.366049	0	1.29363	0.396199	41.7	NA	NA	NA	NA	NA	NA	NA	NA	NA	2.97301	1.28397	48.4341
PT3	2020-07-02	PP-MS	0	0.81124	0.312812	0	0.898286	0.378398	42	NA	NA	NA	NA	NA	NA	NA	NA	NA	3.03833	0.979927	53.1203
PT3	2020-02-27	PP-MS	0	0.634477	0.42586	0	0.811575	0.378034	41.6	173.044	2	6.5	2	42	26.5	0.717063	10916	16199	4.07825	0.803729	49.0502
PT3	2020-02-25	PP-MS	0	1.24378	0.430236	0	1.10554	0.396896	41.6	173.044	2	6.5	2	42	26.5	0.717063	10916	16199	3.50612	1.4094	43.4012
PT3	2021-07-09	PP-MS	0	0.719331	0.436163	0	0.972203	0.403978	43	NA	NA	NA	NA	NA	NA	NA	NA	NA	4.07759	0.929049	47.2475
PT3	2020-06-12	PP-MS	0	1.04798	0.339451	0	1.01528	0.367169	41.9	NA	NA	NA	NA	NA	NA	NA	NA	NA	2.88692	1.2162	50.1373
PT3	2020-04-30	PP-MS	1.04139	1.58673	0.306425	0	1.03735	0.388456	41.8	NA	NA	NA	NA	NA	NA	NA	NA	NA	2.82576	1.10091	46.8394
PT3	2020-05-21	PP-MS	0	0.619615	0.31534	0	1.34189	0.276921	41.8	NA	NA	NA	NA	NA	NA	NA	NA	NA	2.09765	0.972949	56.9271
PT3	2020-06-15	PP-MS	0	1.02788	0.334051	0	0.632761	0.299943	41.9	NA	NA	NA	NA	NA	NA	NA	NA	NA	2.87903	1.0686	52.129
PT3	2020-05-08	PP-MS	0	1.26352	0.421604	0	1.44086	0.385964	41.8	NA	NA	NA	NA	NA	NA	NA	NA	NA	2.99974	1.54055	43.9156
PT3	2020-05-11	PP-MS	0	1.07795	0.382197	0	0.78597	0.347525	41.8	NA	NA	NA	NA	NA	NA	NA	NA	NA	3.31588	1.16255	48.2579
PT3	2020-06-25	PP-MS	0	0.930491	0.346549	0	0.912806	0.370698	41.9	NA	NA	NA	NA	NA	NA	NA	NA	NA	3.14802	1.08374	50.6717
PT3	2020-04-14	PP-MS	0	0.451172	0.385785	0	0.756788	0.31618	41.7	NA	NA	NA	NA	NA	NA	NA	NA	NA	3.59571	0.633035	53.951
PT145	2021-05-01	OIND	0.778151	1.44585	0.334655	0	1.21439	0.29292	38.7	115.039	6	5	3	45	0.75	0.831639	1666	7095	2.25825	1.18868	48.8352
PT145	2021-12-05	OIND	0	1.38005	0.449941	0	1.14591	0.346549	39.2	87.4944	6	4	3	48.6	1.45	0.796453	97	8750	3.22083	1.53617	42.4906
PT17	2023-03-19	RR-MS	0	1.18693	0.193403	0	0.71391	0.133858	30.4	76.7	0	4.5	0	66.6	16.65	NA	NA	NA	0.668297	1.22821	61.5635
PT17	2024-07-28	RR-MS	0	0.759063	0.283301	0	1.01246	0.279667	31.8	64.5	0	3.5	0	61.8	16.65	NA	NA	NA	2.14616	0.975763	57.2864
PT17	2022-05-21	RR-MS	0	1.18543	0.31534	0	1.03326	0.31534	29.6	91.1	2	4.5	2	60.6	16.65	NA	NA	NA	2.2937	1.33629	51.3941
PT17	2021-05-15	RR-MS	0	1.12064	0.228657	0	0.961326	0.211654	28.6	91.35	2	5	2	59.4	16.65	0.791423	6656	9700	1.16195	1.25796	58.5746
PT17	2020-03-01	RR-MS	0	1.13017	0.390051	0	1.18384	0.33646	27.4	66.4722	2	3	2	59	11.7	0.777081	1996	10695	2.84092	1.34204	47.7029
PT111	2020-03-01	OIND	0	1.08361	0.210586	1.32222	1.24443	0.249687	28.3	44.55	1	2.5	2	56	2.25	0.790144	115	13066	1.13111	1.52947	61.6055
PT111	2021-06-20	OIND	0	0.731266	0.429268	0	1.0086	0.329805	29.6	38.4	0	2	0	63	1.5	0.79217	215	11753	3.54043	0.951402	49.2111
PT111	2021-03-28	OIND	0	1.14811	0.340047	1.32222	1.38335	0.309204	29.3	44.55	1	2.5	2	49.8	2.25	0.786388	140	13037	2.24382	1.63049	53.3624
PT111	2021-09-05	OIND	0	0.748885	0.33626	1.04139	1.21354	0.319522	29.8	38.1444	0	2	0	59.4	1.5	0.786086	209	13277	2.68695	1.19785	56.0021
PT186	2023-05-07	RR-MS	0.778151	1.47349	0.269746	1.04139	1.12415	0.234011	68.6	174.256	4	6	2	48.6	22.75	NA	NA	NA	1.63904	1.34238	55.3005
PT186	2020-03-07	RR-MS	0.778151	1.3691	0.329805	0	1.0929	0.352183	65.4	161.5	4	6	2	44	22.75	0.757871	6969	25117	2.75543	1.08347	48.3241
PT149	2020-02-12	SP-MS	0	0.718917	0.234264	0	1.01599	0.278067	49.9	NA	NA	NA	NA	NA	NA	NA	NA	NA	1.79768	0.943695	60.0508
PT149	2020-01-25	SP-MS	0	0.807061	0.21643	1.04139	0.926291	0.246006	49.9	NA	NA	NA	NA	NA	NA	NA	NA	NA	1.64425	1.14774	63.0938
PT149	2023-04-30	SP-MS	0	0.642563	0.323046	0	0.793371	0.286905	53.1	92.05	1	4.5	2	70.2	7.95	NA	NA	NA	2.79611	0.8042	56.13
PT149	2023-10-29	SP-MS	0.778151	0.95588	0.256237	0	0.310693	0.236285	53.6	92.65	2	3.5	2	63	7.95	NA	NA	NA	2.64807	0.473192	58.0044
PT149	2019-12-06	SP-MS	0	0.619719	0.290035	1.04139	0.94601	0.285782	49.7	NA	NA	NA	NA	NA	NA	NA	NA	NA	2.52208	0.999203	60.1061
PT149	2019-12-16	SP-MS	1.04139	1.34345	0.258877	1.04139	1.29409	0.352375	49.8	NA	NA	NA	NA	NA	NA	NA	NA	NA	2.26753	1.14883	54.1468
PT149	2020-01-06	SP-MS	0	0.294246	0.270679	0	0.783689	0.285557	49.8	NA	NA	NA	NA	NA	NA	NA	NA	NA	2.63915	0.512171	61.5784
PT149	2024-12-15	SP-MS	0	0.532117	0.280123	0	0.86835	0.264818	54.8	41.05	1	2.5	2	59.4	7.95	NA	NA	NA	2.33926	0.73832	59.6481
PT149	2021-07-12	SP-MS	0	0.492201	0.286007	0	0.560026	0.246991	51.3	NA	NA	NA	NA	NA	NA	NA	NA	NA	2.63889	0.599688	60.1021
PT149	2022-08-21	SP-MS	0	0.741624	0.283753	0	0.943148	0.19201	52.5	84.1	2	4.5	2	66.6	7.95	NA	NA	NA	1.71755	0.937582	59.4451
PT149	2022-02-20	SP-MS	0	0.851442	0.253822	0	0.791269	0.211121	52	63.8	2	3.5	2	72.6	7.95	NA	NA	NA	1.70428	0.976616	59.5639
PT149	2021-07-04	SP-MS	0	1.0023	0.351603	1.04139	1.14129	0.285557	51.3	61.3889	2	3	2	67.8	7.95	0.777201	2158	9646	2.51308	1.38316	53.9634
PT149	2024-06-16	SP-MS	0	0.600428	0.214314	0	0.555215	0.284882	54.3	75.15	1	3.5	2	66.6	7.95	NA	NA	NA	2.26993	0.687748	61.8396
PT182	2022-01-30	SP-MS	1.49136	2.23726	1.00962	1.49136	1.93953	1.09513	41.3	347.506	4	8	2	11.4	24.5	NA	NA	NA	11.1509	1.93448	-6.23295
PT182	2021-05-08	SP-MS	1.32222	1.93937	0.862966	1.32222	1.64285	0.794697	40.6	361.672	2	7.5	2	12.6	23.75	0.73749	21755	34886	8.71871	1.65222	10.0167
PT183	2021-06-27	NIND	0	0.777862	0.163758	0	0.65925	0.0881361	27.1	26.4	1	2	2	78.6	1.4	0.800326	395	10415	0.504566	0.870433	67.4305
PT183	2020-01-25	NIND	0	0.708251	0.0398106	0	0.879841	0.0791812	25.7	NA	NA	NA	NA	NA	NA	NA	NA	NA	-0.656595	0.888247	74.2705
PT133	2022-08-28	RR-MS	0.778151	1.10158	0.0799045	0	0.148911	0.0860037	27.5	79.1444	0	4	0	70.2	2.9	NA	NA	NA	0.5413	0.538574	68.9259
PT133	2021-05-02	RR-MS	0	1.19811	0.265996	0	0.54506	0.11694	26.1	107.494	0	3.5	0	61.8	2.9	0.815533	3726	9419	1.27962	1.17968	58.3153
PT133	2021-10-24	RR-MS	0	0.650987	0.206286	0	0.50637	0.116276	26.6	50.9722	0	2.5	0	65.4	2.9	0.691826	4662	8477	1.23334	0.712934	65.7371
PT52	2022-07-24	RR-MS	0	1.20366	0.256237	0	0.859258	0.33706	62.2	74.1333	2	4.5	2	58.2	7.85	NA	NA	NA	2.16454	1.29184	53.6298
PT52	2021-12-12	RR-MS	0	1.08336	0.2284	0	0.6861	0.289366	61.6	92.4556	2	5	2	66.6	4.4	0.778478	11752	15368	1.94399	1.13285	57.0863
PT52	2024-03-31	RR-MS	0	1.00152	0.33666	0	0.878004	0.330819	63.9	95.4889	3	5	2	51	7.85	NA	NA	NA	2.83094	1.1307	51.4998
PT52	2021-02-28	RR-MS	0.778151	1.57774	0.219846	0	0.645815	0.164055	60.8	73.4778	2	3.5	2	53.4	4.4	0.773662	4685	18087	1.18355	1.10336	56.3635
PT72	2023-04-29	RR-MS	0	1.47599	0.679519	1.04139	1.80063	0.633064	61	192.611	3	6	2	45	13.65	NA	NA	NA	5.9594	2.00151	25.9653
PT201	2023-10-08	SP-MS	0	0.859379	0.451018	0	0.730217	0.386856	69.7	194.644	8	6	3	34.2	17.85	NA	NA	NA	4.25833	0.962295	45.7706
PT201	2024-07-21	SP-MS	0	1.02694	0.468347	0	0.843046	0.401745	70.5	210.144	9	6	3	29.4	17.85	NA	NA	NA	4.24236	1.13981	43.203
PT201	2021-05-30	SP-MS	0	0.869877	0.455606	0	1.12369	0.365675	67.3	166.978	11	6	4	24.6	17.85	0.66721	2166	72799	3.73134	1.10569	45.9526
PT201	2023-03-18	SP-MS	0	0.665769	0.455454	0	1.09153	0.335658	69.1	184.689	8	6	3	25.8	17.85	NA	NA	NA	3.72019	0.925499	48.3316
PT88	2019-12-20	OIND	0	1.44818	0.535547	1.78533	1.06386	0.505828	48	43.6333	1	3.5	2	42	0	0.764764	8326	23852	5.05735	1.84175	37.7262
PT88	2021-07-03	OIND	1.32222	1.46106	0.262688	1.49136	1.2664	0.289143	49.6	47.6111	0	2.5	0	47.4	4.2	0.772872	9529	21392	2.04614	1.15315	55.3942
PT36	2020-01-11	PP-MS	1.5563	1.96431	0.397592	1.61278	1.35293	0.39585	62.5	182.611	20	6.5	4	26	19.35	0.754889	9637	29415	3.36182	1.49077	42.4404
PT36	2021-09-26	PP-MS	1.04139	1.88278	0.713575	1.49136	1.38831	0.575765	64.2	NA	NA	NA	NA	NA	NA	NA	NA	NA	6.54122	1.69799	23.2245
PT36	2021-09-21	PP-MS	1.70757	2.23192	0.509337	1.90849	1.42004	0.595717	64.2	NA	NA	NA	NA	NA	NA	NA	NA	NA	5.21952	1.69876	30.7453
PT36	2022-03-05	PP-MS	0	1.79419	0.401573	1.04139	1.45083	0.432969	64.7	168.006	16	5.5	4	39	20.1	NA	NA	NA	2.90204	2.14551	41.5991
PT36	2021-05-08	PP-MS	1.32222	1.95242	0.39585	1.61278	1.38537	0.384174	63.8	213.211	21	6.5	5	30.6	20.1	0.767885	9579	29922	3.15558	1.62001	42.8946
PT29	2024-09-14	RR-MS	0	1.1118	0.448242	1.04139	1.1642	0.320146	54.3	62.05	0	3	0	49.8	13.65	NA	NA	NA	3.33361	1.48177	47.5356
PT29	2023-02-05	RR-MS	1.04139	1.42266	0.361917	0	0.963929	0.286232	52.7	54.5	0	2.5	0	57	13.65	NA	NA	NA	2.81613	0.939776	47.8478
PT29	2020-11-07	RR-MS	1.04139	1.75684	0.307068	1.32222	1.27926	0.276692	50.5	77.5333	3	3	2	43.8	13.65	0.784638	1602	13182	1.9566	1.53001	50.739
PT29	2021-09-18	RR-MS	0	1.16545	0.299725	0	0.92737	0.370328	51.3	48.8389	3	2.5	2	60.6	13.65	NA	NA	NA	2.63241	1.28348	51.0432
PT29	2020-01-18	RR-MS	1.04139	1.58895	0.249687	0	1.02686	0.370883	49.7	75.2389	3	3	2	44	13.65	0.750865	969	13395	2.31377	1.09916	50.0042
PT29	2022-08-14	RR-MS	0	1.05177	0.305781	1.04139	1.35763	0.359835	52.2	NA	NA	NA	NA	57	NA	NA	NA	NA	2.34731	1.49823	54.0716
PT29	2021-01-17	RR-MS	0.778151	1.50481	0.307068	0	0.949829	0.341632	50.7	70.4889	3	3	2	57	13.65	0.746578	907	14370	2.59321	1.14698	48.5683
PT284	2020-01-25	RR-MS	0	0.932423	0.43345	0	1.10016	0.330008	43.2	126.211	6	5.5	3	32	20.15	0.741801	5218	28149	3.34204	1.14948	47.3523
PT19	2020-02-08	RR-MS	1.32222	1.44912	0.310481	1.04139	0.761251	0.285557	64.2	125.383	4	5	2	35	17.85	0.640369	2982	59281	2.88004	0.90047	52.3101
PT19	2021-06-06	RR-MS	0	1.02979	0.385428	1.04139	0.885983	0.250908	65.6	112.667	5	5.5	3	48.6	18.6	0.651503	2815	55248	2.81745	1.31855	52.8894
PT196	2020-02-22	OIND	1.20412	1.55099	0.31973	0	1.07324	0.298416	32.8	139.311	2	5	2	36	6.55	0.78324	1399	7720	2.44225	0.994591	48.5751
PT196	2021-10-10	OIND	0	1.25554	0.370698	1.32222	1.15406	0.206826	34.4	134.15	1	6	2	48.6	6.55	0.811942	1961	4359	2.04372	1.64104	53.3626
PT150	2020-10-10	RR-MS	0	1.50844	0.397766	1.49136	1.44473	0.373464	34.2	145.806	1	6	2	58.2	17.9	0.754416	6024	36909	2.76906	1.97643	46.4402
PT150	2022-04-16	RR-MS	1.41497	1.83542	0.264582	1.85126	1.76864	0.33706	35.7	152.356	4	6	2	43.8	23.6	NA	NA	NA	1.63568	1.64054	51.8602
PT150	2022-11-19	RR-MS	1.32222	1.98428	0.281715	0	1.47497	0.460597	36.3	195.794	7	6	3	46.2	23.6	NA	NA	NA	2.45172	1.42669	43.1107
PT22	2021-01-24	OIND	1.61278	1.8388	0.437592	1.49136	1.36109	0.508799	44.9	82.8833	5	4	3	24.6	17	0.753546	11776	20726	4.40606	1.33979	38.6374
PT247	2024-03-17	RR-MS	1.04139	1.53958	0.213783	0	0.878752	0.23147	30.5	18.6	0	1.5	0	55.8	2.8	NA	NA	NA	1.41763	1.00753	55.4058
PT247	2022-09-18	RR-MS	1.20412	1.41576	0.281033	0	1.23315	0.168792	29	13	0	1.5	0	59.4	2.8	NA	NA	NA	1.30369	0.937243	54.5897
PT247	2021-05-30	RR-MS	0.778151	1.46776	0.215373	0	0.938019	0.228913	27.7	37.15	1	3.5	2	60.6	2.8	0.781407	1017	17215	1.28757	1.11223	55.9765
PT247	2021-09-19	RR-MS	0.778151	1.34025	0.204663	1.04139	1.15439	0.256237	28	42.3	0	3.5	0	57	2.8	0.779705	788	17438	1.34472	1.24229	59.0591
PT247	2022-04-16	RR-MS	1.04139	1.24783	0.293363	0	0.895146	0.235023	28.6	55	0	3.5	0	67.8	2.8	NA	NA	NA	2.19654	0.771317	53.8243
PT5	2021-08-22	OIND	1.20412	1.74764	0.322633	1.49136	1.33011	0.356217	46.2	141	6	6.5	3	39	10.55	0.795543	8203	11430	2.58036	1.47707	48.5536
PT5	2023-06-11	OIND	1.32222	1.55238	0.477844	1.61278	1.24112	0.378034	48	137.15	8	6	3	41.4	10.55	NA	NA	NA	4.14026	1.23904	42.3083
PT5	2021-03-14	OIND	1.49136	1.62913	0.454387	1.32222	1.14	0.307282	45.8	148.75	6	6	3	42.6	10.55	0.782576	7848	13768	3.64339	1.13045	43.8712
PT230	2021-03-07	NIND	1.04139	1.8126	0.299943	0	0.917611	0.281033	40.3	42.25	1	3.5	2	55.8	NA	NA	NA	NA	2.126	1.24714	47.8015
PT95	2021-04-04	PP-MS	0.778151	1.45219	0.235781	0	0.946698	0.267875	28.6	109.944	0	4.5	0	47.4	18.65	NA	NA	NA	1.66915	1.10229	54.2004
PT95	2022-09-25	PP-MS	0	1.0876	0.273464	0	0.878234	0.233504	30.1	80.8	0	4.5	0	60.6	18.65	NA	NA	NA	1.73331	1.20214	56.1465
PT95	2022-05-28	PP-MS	0	0.764848	0.278982	0	1.06856	0.297323	29.7	95.65	1	4.5	2	60.6	18.65	NA	NA	NA	2.15396	0.999762	57.0398
PT95	2021-05-29	PP-MS	0	1.23053	0.340047	0	0.962937	0.1959	28.7	90.6167	0	4	0	52.2	18.65	0.763838	11922	19384	1.81616	1.3496	52.5928
PT95	2021-10-10	PP-MS	0	1.14956	0.271842	1.04139	1.27163	0.374015	29.1	62.55	0	4	0	63	18.65	0.729469	2740	21443	2.21136	1.54985	54.5997
PT95	2024-03-24	PP-MS	0	0.838912	0.272074	0	0.511215	0.263636	31.6	61.5	0	3.5	0	60.6	18.65	NA	NA	NA	2.46273	0.870361	57.5533
PT152	2021-09-26	PP-MS	0	1.22363	0.43409	1.04139	1.35875	0.448552	59.2	NA	NA	NA	NA	NA	NA	NA	NA	NA	3.7047	1.64106	44.3256
PT152	2022-05-29	PP-MS	0.778151	1.40646	0.323046	1.04139	1.16056	0.371068	59.9	108.4	5	5.5	3	41.4	5.7	NA	NA	NA	2.84667	1.29928	50.0577
PT152	2021-10-08	PP-MS	0	1.09992	0.37328	1.32222	1.45237	0.400192	59.2	NA	NA	NA	NA	NA	NA	NA	NA	NA	2.98322	1.61418	50.0172
PT152	2023-12-03	PP-MS	0	1.20246	0.551328	1.04139	1.3286	0.423737	61.4	92.4	2	4	2	36.6	6.45	NA	NA	NA	4.4681	1.6132	39.3431
PT152	2023-04-15	PP-MS	1.32222	1.50466	0.397419	1.04139	0.780101	0.400883	60.8	85.2	2	4	2	35.4	6.45	NA	NA	NA	4.14639	0.952957	44.9224
PT152	2021-12-17	PP-MS	0	1.24593	0.470557	1.04139	1.39236	0.434249	59.4	NA	NA	NA	NA	NA	NA	NA	NA	NA	3.83761	1.67106	42.6919
PT152	2021-10-03	PP-MS	1.49136	1.66173	0.336059	1.32222	1.22886	0.33726	59.2	NA	NA	NA	NA	NA	NA	NA	NA	NA	2.83115	1.18789	48.6933
PT152	2021-10-23	PP-MS	1.04139	1.72754	0.462098	1.04139	1.35182	0.556664	59.3	75.3389	4	3.5	2	39	5.7	0.793784	13911	12723	4.66124	1.48696	36.3104
PT152	2021-04-18	PP-MS	0	1.61477	0.40807	1.32222	1.15939	0.376759	58.8	72.8444	3	3.5	2	34.2	5.7	0.780423	3588	13822	3.08558	1.94063	44.6388
PT152	2022-10-29	PP-MS	0	1.40557	0.493319	0	1.28632	0.483302	60.3	110.85	2	5	2	43.8	6.45	NA	NA	NA	4.18017	1.60539	36.9811
PT152	2024-05-25	PP-MS	1.04139	1.60822	0.411283	1.04139	0.995504	0.387568	61.9	108.35	3	5	2	37.8	7.2	NA	NA	NA	3.75182	1.26608	43.7048
PT152	2024-12-08	PP-MS	0.778151	1.52612	0.431525	0	0.873437	0.43361	62.4	87.65	4	4	2	37.8	7.2	NA	NA	NA	4.12375	1.13849	40.1694
PT57	2023-04-22	RR-MS	0	0.67219	0.246006	0	0.638389	0.179552	34.5	38.7	0	2.5	0	60.6	10.65	NA	NA	NA	1.74284	0.775703	62.15
PT57	2021-10-02	RR-MS	0.778151	1.19822	0.154424	0	0.437116	0.184123	32.9	61.8	0	3.5	0	52.2	10.65	0.775514	7383	10181	1.29422	0.717338	62.2084
PT57	2021-05-16	RR-MS	0	0.899875	0.25358	0	0.710202	0.10551	32.6	49.9	0	3	0	51	10.65	0.756741	1250	11109	1.13433	0.98901	61.6337
PT57	2022-09-25	RR-MS	0	1.23155	0.235528	0	0.572755	0.222976	33.9	46.45	0	2.5	0	60.6	10.65	NA	NA	NA	1.63082	1.21688	57.0659
PT57	2022-04-30	RR-MS	0	0.845346	0.323046	0	0.982	0.214049	33.5	62.2722	0	3.5	0	55.8	10.65	NA	NA	NA	2.02775	1.03685	56.1608
PT165	2022-11-20	RR-MS	1.41497	1.37552	0.391817	1.32222	0.836071	0.255996	63.8	67.45	3	3.5	2	59.4	13.65	NA	NA	NA	3.3432	0.857956	50.2029
PT165	2024-04-28	RR-MS	0	0.91339	0.319938	0	0.876853	0.298416	65.2	85.95	3	4.5	2	52.2	17.85	NA	NA	NA	2.57449	1.05726	53.7935
PT165	2021-09-23	RR-MS	0	0.515609	0.31513	0	0.920801	0.30298	62.6	NA	NA	NA	NA	NA	NA	NA	NA	NA	2.77658	0.742592	57.1845
PT165	2022-06-04	RR-MS	0	0.87396	0.327767	0	1.02621	0.304275	63.3	84.65	2	4.5	2	54.6	14.4	NA	NA	NA	2.52976	1.0757	53.5978
PT165	2021-05-10	RR-MS	0	1.33149	0.292478	1.04139	1.21389	0.322012	62.2	111.9	6	5	3	63	14.4	0.693116	1198	60655	2.00036	1.68088	53.3076
PT165	2022-01-15	RR-MS	0	1.00078	0.325516	0	1.01481	0.262451	62.9	NA	NA	NA	NA	NA	NA	NA	NA	NA	2.19569	1.17693	53.6402
PT165	2021-12-18	RR-MS	0	0.405005	0.370143	0	0.572407	0.281261	62.8	96.75	2	4.5	2	47.4	14.4	0.698188	1056	59452	3.50466	0.53165	55.9063
PT166	2022-08-06	SP-MS	1.66276	1.7028	0.517328	1.78533	1.62564	0.575188	65.7	296.4	13	7	4	27	19.35	NA	NA	NA	5.24306	1.33594	34.9167
PT166	2021-06-13	SP-MS	1.78533	1.89557	0.471732	1.70757	1.01469	0.586024	64.5	327.878	13	8	4	30.6	18.6	0.72365	9559	24555	5.55274	1.20749	35.1532
PT65	2021-06-20	NIND	0.778151	1.61182	0.069298	0	0.804753	0.0305997	34.7	13.1	0	1	0	72.6	2.15	0.744166	1119	7958	-0.910568	1.18602	66.5484
PT65	2022-06-19	NIND	0.778151	1.94811	0.141763	0	0.998216	0.0546131	35.6	29.7	0	2	0	61.8	2.15	NA	NA	NA	-0.6638	1.53099	59.6889
PT69	2021-10-30	RIS/CIS	0	0.71958	0.188084	0	0.936413	0.211388	26.3	21.5	0	2	0	79.8	7.2	NA	NA	NA	1.14912	0.917004	63.8536
PT69	2021-06-06	RIS/CIS	0	0.723127	0.218536	0	0.810904	0.218536	25.9	59.2	0	3	0	72.6	9.45	0.741943	1511	10674	1.55017	0.876979	62.1693
PT69	2023-07-15	RIS/CIS	0	0.905094	0.237795	0	0.475816	0.105851	28.1	21.2	0	1.5	0	84.6	6.45	NA	NA	NA	1.27199	0.9131	62.3549
PT69	2022-07-10	RIS/CIS	0	0.567262	0.188647	0	0.804139	0.138618	27	30.9	0	2	0	78.6	7.2	NA	NA	NA	0.965641	0.74547	66.7668
PT69	2024-08-25	RIS/CIS	0	0.671728	0.126131	0	0.657629	0.121231	29.2	14.5	0	1.5	0	75	6.45	NA	NA	NA	0.493949	0.781906	69.3714
PT161	2023-11-18	NIND	1.04139	1.40739	0.298416	1.04139	0.768712	0.260548	62.2	104.244	3	5.5	2	51	0.7	NA	NA	NA	2.54615	1.02198	53.8237
PT161	2021-08-14	NIND	0	0.814514	0.294687	0	0.846832	0.186391	59.9	96.6611	4	5	2	58.2	0.7	0.767525	245	20670	1.82242	0.965027	58.4434
PT161	2023-05-28	NIND	0	0.93922	0.203033	0	0.675412	0.252368	61.7	100.411	3	5	2	59.4	0.7	NA	NA	NA	1.64342	1.00971	60.3688
PT161	2022-05-28	NIND	0	0.778296	0.362294	0	0.716254	0.225826	60.7	110.6	3	5	2	54.6	0.7	NA	NA	NA	2.71961	0.890307	54.5176
PT25	2021-06-26	OIND	1.20412	1.86643	0.513084	1.04139	1.40261	0.487845	62.7	58.1	0	5	0	24.6	5.6	0.713346	161	27914	4.55124	1.53049	34.2781
PT86	2022-02-19	OIND	1.70757	1.58714	0.458789	1.78533	1.16385	0.521922	25	90.5056	7	5	3	45	0.7	NA	NA	NA	5.09327	1.05749	39.966
PT86	2021-07-03	OIND	1.5563	1.59443	0.557146	1.85126	1.44078	0.487138	24.3	51.5	5	3.5	3	46.2	NA	0.801582	290	8528	5.25115	1.25128	36.0412
PT263	2023-04-08	RR-MS	1.61278	1.77793	0.31639	1.32222	1.16536	0.340246	32.9	62.5	1	3.5	2	36.6	18.5	NA	NA	NA	2.74776	1.19608	48.6328
PT263	2022-10-02	RR-MS	1.32222	2.08419	0.396199	1.61278	1.42103	0.440909	32.3	73.25	4	3.5	2	35.4	18.5	NA	NA	NA	3.36949	1.74144	40.478
PT263	2021-06-27	RR-MS	0.778151	1.67951	0.407561	1.04139	1.12743	0.404492	31.1	33.25	4	2	2	31.8	18.5	0.70692	21408	36837	3.52581	1.51427	42.9088
PT263	2022-02-13	RR-MS	0.778151	1.7141	0.372912	0	0.657629	0.347135	31.7	75.65	3	4.5	2	37.8	18.5	0.689772	24580	42157	3.29318	1.22043	43.5044
PT225	2021-07-31	RR-MS	0	0.562412	0.18327	0	0.506234	0.148911	33.9	33.9	0	2	0	71.4	1.45	0.809408	5537	10976	1.31461	0.63947	66.8303
PT96	2021-07-25	OIND	1.20412	1.71407	0.284882	0	0.871573	0.272538	36.4	417.4	1	8	2	37.8	NA	NA	NA	NA	2.14613	1.06073	49.5435
PT137	2021-08-08	SP-MS	0	1.34988	0.651375	1.04139	1.40173	0.624695	63.9	139.467	2	6	2	37.8	6.45	0.751547	244	24456	6.21899	1.76042	28.5702
PT137	2021-12-04	SP-MS	1.32222	1.96388	0.416807	1.32222	1.22121	0.478999	64.2	160.089	2	6	2	43.8	NA	NA	NA	NA	4.00704	1.5282	38.9719
PT137	2022-02-12	SP-MS	1.74819	2.1507	0.409257	1.85126	1.46939	0.519828	64.4	NA	NA	NA	NA	NA	NA	NA	NA	NA	4.04192	1.61724	37.9514
PT212	2021-08-28	NIND	0	1.02152	0.362859	0	1.22087	0.305136	41.1	43.95	3	2.5	2	53.4	0.7	NA	NA	NA	2.48547	1.26465	50.6517
PT212	2022-08-27	NIND	0.778151	1.39804	0.298416	0	0.751202	0.279895	42.1	65.5	2	4.5	2	59.4	0.7	NA	NA	NA	2.44982	0.99049	51.3021
PT93	2021-09-05	SP-MS	1.04139	1.8887	0.696531	1.49136	1.71368	0.621384	32.9	375.367	2	8	2	19.8	27.3	NA	NA	NA	6.32738	1.81428	22.9488
PT93	2022-09-04	SP-MS	0	1.29671	0.567144	1.04139	1.42187	0.636688	33.9	380.8	2	8	2	27	27.3	NA	NA	NA	5.68207	1.72325	32.8463
PT93	2022-04-03	SP-MS	0	1.49546	0.628797	0	1.3597	0.515741	33.5	375.967	2	8	2	23.4	27.3	NA	NA	NA	5.23187	1.70502	28.8649
PT2	2021-09-26	NIND	0	1.25859	0.500374	0	1.13881	0.478999	54.9	120.2	8	5	3	43.8	7.1	NA	NA	NA	4.46284	1.43306	37.9414
PT2	2022-10-02	NIND	0	1.0016	0.410102	0	1.00702	0.376759	55.9	84.7	2	4.5	2	34.2	7.1	NA	NA	NA	3.50325	1.17494	46.8398
PT87	2021-10-09	NIND	1.04139	1.63172	0.206556	0	0.357554	0.133219	32.2	41.7	0	3	0	58.2	4.2	NA	NA	NA	1.29084	0.905488	57.2877
PT261	2023-05-21	PP-MS	1.20412	1.29177	0.318481	0	0.934094	0.297323	60.1	198.283	0	6.5	0	47.4	15.15	NA	NA	NA	2.74652	0.732097	50.7873
PT261	2022-12-24	PP-MS	0	1.11797	0.281261	1.49136	0.892262	0.358506	59.7	181.294	0	6.5	0	47.4	14.4	NA	NA	NA	2.67772	1.46366	55.687
PT261	2022-06-11	PP-MS	0.778151	1.41328	0.181558	0	1.00342	0.202216	59.2	189.417	1	6.5	2	46.2	14.4	NA	NA	NA	0.844602	1.08946	58.6974
PT261	2021-11-20	PP-MS	1.32222	1.62261	0.255273	1.32222	1.33558	0.26998	58.6	145.45	3	6.5	2	42.6	14.4	NA	NA	NA	1.67714	1.28447	54.5286
PT42	2023-06-03	RIS/CIS	0	1.06659	0.386499	1.95904	2.10538	0.671543	43.8	29.9	0	2	0	69	0.75	NA	NA	NA	4.07459	1.90896	44.6498
PT42	2021-12-04	RIS/CIS	0	0.984572	0.299725	0	0.67339	0.303844	42.3	44	0	3	0	53.4	0.75	NA	NA	NA	2.63311	1.04661	54.072
PT42	2022-12-10	RIS/CIS	0	0.448088	0.316599	0	0.296884	0.256237	43.3	24.3	1	2	2	70.2	0.75	NA	NA	NA	3.23428	0.473043	58.753
PT42	2022-06-05	RIS/CIS	0	1.15612	0.504607	0	0.837336	0.356026	42.8	50.3722	1	3.5	2	63	0.75	NA	NA	NA	4.16122	1.24493	41.4334
PT229	2022-06-26	RR-MS	0.778151	1.23114	0.231215	0	0.745933	0.222716	32.7	50.95	0	3	0	57	7.2	NA	NA	NA	1.73053	0.850341	57.2862
PT104	2025-01-18	RR-MS	0	1.25677	0.244772	0	0.893096	0.147985	39.7	34.4889	1	2.5	2	73.8	17.85	NA	NA	NA	0.88977	1.34744	58.1504
PT104	2021-12-11	RR-MS	0	0.962275	0.200303	0	0.904066	0.181844	36.6	40.0444	0	2	0	60.6	17.85	NA	NA	NA	0.94189	1.1071	61.9528
PT104	2022-05-14	RR-MS	0	1.04988	0.209783	0	0.955158	0.23147	37	47.2222	0	2	0	77.4	17.85	NA	NA	NA	1.19286	1.1972	59.6172
PT104	2023-07-09	RR-MS	0	0.910518	0.225051	1.04139	1.2075	0.193403	38.1	38.9	1	2.5	2	78.6	17.85	NA	NA	NA	1.02292	1.32976	63.0467
PT104	2022-11-12	RR-MS	0	0.799341	0.180699	0	0.586587	0.236033	37.5	35.6	1	2.5	2	73.8	17.85	NA	NA	NA	1.56984	0.863362	62.9878
PT114	2024-02-10	RR-MS	0.778151	1.30677	0.133539	0	0.907787	0.0704073	25.9	36.8	1	2.5	2	90.6	4.95	NA	NA	NA	-0.115836	0.968436	64.9831
PT114	2024-08-11	RR-MS	1.04139	1.23277	0.152288	0	1.18033	0.0863598	26.4	41.9	2	3	2	85.8	4.95	NA	NA	NA	-0.0233933	0.856459	64.3023
PT114	2022-03-20	RR-MS	0	1.1929	0.283527	1.49136	1.3767	0.214314	24	69.1	1	4.5	2	64.2	5.7	NA	NA	NA	1.26469	1.6916	58.3137
PT114	2022-08-28	RR-MS	0.778151	1.42951	0.120574	0	0.987085	-0.00612309	24.5	70.2	2	4	2	70.2	5.7	NA	NA	NA	-0.830364	1.09732	66.3897
PT114	2023-04-22	RR-MS	0	1.0582	0.222976	1.32222	1.25064	0.161068	25.1	54.1	1	3	2	70.2	5.7	NA	NA	NA	0.707672	1.51053	63.2682
PT114	2023-08-19	RR-MS	0	0.916401	0.2398	0	0.931712	0.0982975	25.4	40.8	1	3	2	82.2	5.7	NA	NA	NA	0.738099	1.07854	62.3398
PT39	2023-02-18	RR-MS	1.04139	1.35507	0.318063	0	0.92231	0.338058	74.3	89.3389	5	5	3	40.2	23.5	NA	NA	NA	2.88902	0.869507	49.3417
PT39	2022-02-19	RR-MS	0.778151	1.67757	0.343014	0	0.817896	0.362671	73.3	88.7889	3	4.5	2	39	23.5	NA	NA	NA	3.01403	1.24502	44.9048
PT39	2022-09-11	RR-MS	0	1.44703	0.39585	1.32222	1.3195	0.418964	73.8	88.9389	5	5	3	27	23.5	NA	NA	NA	3.17986	1.85641	45.6307
PT39	2023-09-17	RR-MS	0	0.672283	0.333246	1.04139	0.984617	0.389875	74.9	91.6389	3	5	2	33	23.5	NA	NA	NA	3.38023	1.05599	55.1422
PT120	2022-06-25	RR-MS	1.04139	1.39808	0.204934	0	0.888123	0.330008	33.1	56.45	2	3.5	2	64.2	11.25	NA	NA	NA	2.01729	0.893455	54.7082
PT120	2022-04-02	RR-MS	1.04139	1.3855	0.258637	0	0.849297	0.159868	32.9	59.1	1	3.5	2	57	11.25	NA	NA	NA	1.45647	0.869736	56.1405
PT120	2022-10-29	RR-MS	0.778151	1.42187	0.177825	0	0.78326	0.147367	33.4	51.25	1	3.5	2	73.8	11.25	NA	NA	NA	0.726752	1.02121	60.0846
PT276	2023-04-16	RR-MS	0	0.812646	0.231979	0	1.0221	0.204663	49.2	27.15	0	2	0	59.4	4.3	NA	NA	NA	1.27889	1.02348	61.1003
PT276	2022-10-08	RR-MS	1.04139	0.733598	0.268578	1.04139	0.607669	0.205204	48.7	41.4	0	2	0	61.8	4.3	NA	NA	NA	2.61188	0.408359	62.0947
PT276	2023-10-07	RR-MS	0	0.770042	0.30963	0	1.06024	0.231724	49.7	52.25	0	3	0	57	4.3	NA	NA	NA	1.9972	1.00122	57.0235
PT276	2022-04-17	RR-MS	1.04139	1.57075	0.279667	0	0.960518	0.279439	48.2	44.35	0	3	0	51	4.3	NA	NA	NA	2.07754	1.06136	50.8133
PT8	2022-04-24	RIS/CIS	0	1.25261	0.432007	0	1.08969	0.368659	50.1	75.2	0	4.5	0	39	4.2	NA	NA	NA	3.36358	1.4113	43.8987
PT8	2023-02-19	RIS/CIS	1.04139	1.80274	0.293141	0	0.989939	0.374382	50.9	60.3	0	3.5	0	41.4	4.2	NA	NA	NA	2.55595	1.26373	46.0449
PT270	2023-05-07	SP-MS	1.41497	1.79514	0.508934	1.49136	1.31961	0.535927	73.8	154.222	2	6.5	2	39	17.85	NA	NA	NA	5.084	1.39756	34.8763
PT270	2022-12-18	SP-MS	0	1.29135	0.571243	1.90849	1.59282	0.689042	73.4	171.378	2	6.5	2	36.6	17.85	NA	NA	NA	5.94529	1.91195	33.2616
PT270	2024-05-11	SP-MS	1.49136	1.67467	0.479287	1.70757	1.42506	0.395676	74.8	154.222	2	6.5	2	43.8	17.85	NA	NA	NA	4.05693	1.3256	41.0203
PT270	2022-05-07	SP-MS	1.04139	1.51808	0.483302	1.32222	1.51396	0.458638	72.8	184.222	3	7	2	35.4	NA	NA	NA	NA	4.23105	1.41245	39.8494
PT128	2023-08-05	SP-MS	1.66276	1.51689	0.465085	1.78533	0.881385	0.45894	63.9	190.872	10	6	3	43.8	18.6	NA	NA	NA	5.10173	0.92707	41.6983
PT128	2024-02-17	SP-MS	0	1.30578	0.448552	0	1.16268	0.416474	64.4	184.939	8	6	3	31.8	18.6	NA	NA	NA	3.65439	1.48035	41.542
PT128	2022-06-19	SP-MS	1.66276	1.3228	0.352761	1.95904	1.39978	0.61637	62.7	157.656	6	6	3	36.6	18.6	NA	NA	NA	4.78855	0.970618	45.4812
PT128	2023-01-14	SP-MS	1.5563	1.46153	0.289589	1.49136	1.11734	0.34557	63.3	171.406	6	6	3	42.6	18.6	NA	NA	NA	2.837	0.974519	52.7632
PT259	2023-12-23	PP-MS	1.04139	1.62531	0.62076	0	0.846151	0.510947	62.7	374.683	2	7.5	2	27	25.8	NA	NA	NA	6.04951	1.06744	28.3045
PT259	2023-07-02	PP-MS	1.49136	1.85061	0.482874	1.04139	1.25641	0.545802	62.3	382.806	2	7.5	2	30.6	21.6	NA	NA	NA	4.95986	1.31027	34.5378
PT55	2023-03-18	HD	1.20412	1.4326	0.23096	0	0.871515	0.264346	45	49.2	0	3	0	71.4	4.95	NA	NA	NA	1.8833	0.827408	54.6789
PT67	2022-07-30	HD	0	0.830139	0.167613	0	0.414472	0.0678145	25	18.3	0	1	0	94.2	0	NA	NA	NA	0.645389	0.829972	67.2857
PT271	2022-07-02	PP-MS	0	1.18588	0.427161	1.49136	1.10877	0.35679	63.3	158.572	0	6.5	0	39	15.15	NA	NA	NA	3.46242	1.59406	48.0354
PT271	2023-07-23	PP-MS	0.778151	1.35839	0.325516	0	0.687172	0.30103	64.4	158.55	0	6.5	0	43.8	15.15	NA	NA	NA	2.87004	0.935704	49.8108
PT271	2023-01-08	PP-MS	0	1.14233	0.237544	0	1.14913	0.270446	63.9	152.15	0	6.5	0	45	15.15	NA	NA	NA	1.35668	1.34023	56.5954
PT271	2024-01-27	PP-MS	0	0.617629	0.445137	0	0.705265	0.290925	64.9	156.35	0	6.5	0	49.8	15.15	NA	NA	NA	3.83148	0.753371	50.2708
PT122	2023-07-01	RR-MS	0	1.00758	0.31618	1.49136	1.02329	0.398634	39.6	29.9	1	2.5	2	59.4	7.2	NA	NA	NA	3.10141	1.41701	53.9518
PT122	2023-01-08	RR-MS	0	1.02057	0.289143	1.61278	1.15509	0.27485	39.1	42.5	2	2.5	2	59.4	7.2	NA	NA	NA	2.0325	1.49175	58.2955
PT122	2022-07-09	RR-MS	0	1.21835	0.309204	1.49136	1.32989	0.294687	38.6	52.7	3	2.5	2	53.4	7.2	NA	NA	NA	1.96397	1.69667	54.981
PT218	2022-07-24	RR-MS	1.49136	2.20767	0.585461	1.04139	1.61046	0.444045	47.5	62	3	4	2	42.6	7.85	NA	NA	NA	4.49578	1.72744	28.9589
PT179	2023-04-01	PP-MS	0	0.707911	0.222976	0	0.625827	0.162266	47.6	64.35	1	3.5	2	93	4.95	NA	NA	NA	1.46137	0.80101	63.385
PT179	2024-01-20	PP-MS	0	0.508126	0.209783	0	0.408579	0.182129	48.4	80.3	0	4.5	0	83.4	NA	NA	NA	NA	1.84815	0.561043	65.2067
PT179	2022-12-11	PP-MS	0.778151	1.09902	0.133539	0	0.533391	0.159567	47.3	53.7	0	3	0	79.8	4.95	NA	NA	NA	0.954597	0.668076	64.614
PT179	2022-08-13	PP-MS	0.778151	1.22394	0.137037	0	0.437592	0.25261	46.9	40.7222	0	3	0	75	3.55	NA	NA	NA	1.55423	0.73882	61.2556
PT179	2024-06-08	PP-MS	0	0.478422	0.218798	0	0.478133	0.172603	48.8	66.8	0	3.5	0	90.6	4.95	NA	NA	NA	1.80171	0.560232	65.2309
PT179	2023-08-13	PP-MS	0.778151	1.14401	0.154424	0	0.685742	0.0827854	47.9	55	0	3	0	83.4	4.95	NA	NA	NA	0.458869	0.75752	65.0087
PT125	2022-07-31	PP-MS	1.66276	2.00558	0.63729	1.61278	1.42264	0.568436	42	106.8	3	4	2	27	23.5	NA	NA	NA	6.09022	1.49063	26.3687
PT125	2024-03-10	PP-MS	1.5563	2.04666	0.609808	1.49136	1.41512	0.530328	43.6	143.744	2	5.5	2	19.8	25.75	NA	NA	NA	5.58493	1.56147	28.0111
PT250	2023-02-11	OIND	1.04139	1.34774	0.273927	1.49136	1.21646	0.274389	42.5	66.75	3	3.5	2	47.4	12.9	NA	NA	NA	2.05363	1.19568	56.1169
PT250	2023-04-02	OIND	1.04139	1.41974	0.225051	1.04139	1.02821	0.282396	42.7	73.6	1	4.5	2	59.4	12.9	NA	NA	NA	1.84428	1.12105	56.8021
PT250	2023-09-10	OIND	1.49136	1.53024	0.301898	1.32222	1.03647	0.25261	43.1	62.4	3	4	2	59.4	12.9	NA	NA	NA	2.37351	1.01304	53.4099
PT250	2022-10-08	OIND	1.20412	1.42269	0.318063	1.04139	0.982769	0.278067	42.2	66.75	3	3.5	2	58.2	NA	NA	NA	NA	2.61866	1.01896	52.3302
PT177	2022-08-20	HD	0	1.07254	0.430881	0	1.1113	0.35526	58.2	33.3	0	2	0	39	4.95	NA	NA	NA	3.36942	1.26944	45.7418
PT235	2022-09-17	HD	0	0.899821	0.283301	0	0.946894	0.196176	49.9	13.5222	0	2	0	66.6	NA	NA	NA	NA	1.63205	1.06999	58.0731
PT260	2023-02-26	RR-MS	0	1.36808	0.266467	1.49136	1.44434	0.225568	51.4	105.8	3	5	2	52.2	16.55	NA	NA	NA	1.01815	1.85996	57.4498
PT260	2024-08-24	RR-MS	1.32222	1.42106	0.152594	1.49136	1.0898	0.157759	52.9	79.1	2	4	2	61.8	20	NA	NA	NA	0.675916	1.05954	64.1601
PT260	2024-03-03	RR-MS	1.04139	1.6546	0.232234	1.49136	1.20153	0.22763	52.4	71.5	1	5	2	54.6	20.75	NA	NA	NA	1.2867	1.44492	56.7264
PT260	2023-09-09	RR-MS	0	1.09538	0.437116	1.61278	1.09527	0.21643	52	72.6	1	4.5	2	54.6	20.75	NA	NA	NA	2.79341	1.53328	51.8043
PT260	2022-08-27	RR-MS	0.778151	1.66071	0.2403	1.04139	1.03455	0.2403	50.9	131.344	10	5.5	3	48.6	16.55	NA	NA	NA	1.43533	1.4669	55.059
PT285	2022-09-03	RR-MS	0	1.28894	0.376029	1.04139	1.22912	0.220108	56.1	33.2222	0	2	0	53.4	6.45	NA	NA	NA	2.02383	1.65083	51.9399
PT285	2023-04-16	RR-MS	0	0.93832	0.293584	0	0.901513	0.246499	56.7	47.6389	0	2.5	0	36.6	6.45	NA	NA	NA	2.03004	1.08637	56.0847
PT285	2023-11-12	RR-MS	0	1.04798	0.284205	1.04139	0.897187	0.236789	57.3	56.5167	0	3.5	0	43.8	6.45	NA	NA	NA	1.9642	1.33746	58.0183
PT214	2023-04-08	NIND	0	1.365	0.417472	0	0.948462	0.297323	55.8	39	0	2	0	49.8	10.5	NA	NA	NA	2.91518	1.45611	45.3462
PT214	2022-09-10	NIND	0	1.29447	0.468347	0	0.852907	0.346744	55.2	63.7	0	4	0	43.8	10.5	NA	NA	NA	3.73235	1.36493	42.2878
PT51	2022-09-24	HD	0	0.534914	0.0740847	0	0.160168	0.0224284	23.3	22.8	0	1.5	0	85.8	0.7	NA	NA	NA	0.156574	0.49821	75.3353
PT191	2023-04-15	SP-MS	0.778151	1.72446	0.383636	1.04139	1.06662	0.468347	66	209.822	4	6.5	2	39	24.3	NA	NA	NA	3.7645	1.53072	42.2256
PT191	2024-07-20	SP-MS	0.778151	1.4204	0.394101	1.32222	1.23666	0.453777	67.3	223.311	4	6.5	2	23.4	24.3	NA	NA	NA	3.80195	1.38049	45.1253
PT191	2023-09-23	SP-MS	0.778151	1.93679	0.314289	1.04139	1.43895	0.463744	66.5	222.822	4	6.5	2	33	24.3	NA	NA	NA	2.68289	1.83417	43.9825
PT191	2022-09-18	SP-MS	0.778151	1.67556	0.506505	0	1.21759	0.508126	65.5	209.089	8	6.5	3	24.6	24.3	NA	NA	NA	4.64514	1.38017	33.5452
PT191	2022-11-12	SP-MS	1.20412	2.01831	0.613102	0	1.40083	0.584783	65.6	230.872	5	6.5	3	24.6	24.3	NA	NA	NA	5.63778	1.49409	23.7398
PT131	2022-11-05	HD	0	0.600537	0.211654	0	0.799961	0.154424	29.6	36.2	0	3	0	65.4	0	NA	NA	NA	1.21161	0.771621	65.0015
PT50	2022-10-15	RR-MS	0	0.852785	0.351603	0	0.450711	0.220108	47.9	128.711	4	5	2	53.4	17.15	NA	NA	NA	2.8479	0.861148	54.5625
PT50	2024-10-27	RR-MS	1.04139	0.959137	0.214579	0	0.328991	0.187239	49.9	69.4444	4	4	2	51	21.35	NA	NA	NA	2.13761	0.338219	61.155
PT50	2023-05-06	RR-MS	0	0.204663	0.24403	0	0.276462	0.114944	48.4	75.5111	4	4	2	60.6	21.35	NA	NA	NA	2.04386	0.264281	67.5825
PT50	2023-10-28	RR-MS	0	0.391817	0.214579	0	0.322219	0.181558	48.9	106.578	4	5.5	2	60.6	21.35	NA	NA	NA	2.04972	0.435074	65.9393
PT50	2024-04-14	RR-MS	0	0.353339	0.214579	0	0.344589	0.126131	49.4	64.5	4	4	2	53.4	21.35	NA	NA	NA	1.72233	0.410838	67.5433
PT50	2023-08-05	RR-MS	0	0.512418	0.229426	0	0.429914	0.174351	48.7	98.3	4	5	2	51	21.35	NA	NA	NA	1.92079	0.571904	64.3918
PT231	2022-11-05	OIND	0	0.93832	0.355068	0	1.29667	0.202216	30.5	46.7222	0	3	0	53.4	0.7	NA	NA	NA	1.79046	1.22164	54.1076
PT231	2023-04-29	OIND	1.20412	1.74865	0.227115	0	1.09167	0.104146	30.9	48.4	0	3	0	59.4	0.7	NA	NA	NA	0.461801	1.16474	55.9993
PT97	2023-11-18	NIND	1.04139	1.36691	0.147367	0	0.619302	0.166726	30.6	36.75	0	2	0	81	4.2	NA	NA	NA	0.939978	0.775594	61.5746
PT97	2022-11-19	NIND	0.778151	1.50165	0.15412	0	0.83531	0.169674	29.7	33.35	0	2	0	67.8	4.2	NA	NA	NA	0.575618	1.10516	60.071
PT58	2023-05-14	NIND	0	0.760649	0.193403	0	0.550473	0.207096	45.1	65.5	0	3.5	0	59.4	0.75	NA	NA	NA	1.55664	0.818929	63.3565
PT251	2024-10-12	SP-MS	0	0.795254	0.339849	1.04139	0.879211	0.304275	58.4	NA	NA	NA	NA	NA	NA	NA	NA	NA	2.95724	1.12183	55.8008
PT251	2024-12-15	SP-MS	0.778151	1.58913	0.33264	0	1.17409	0.346939	58.6	NA	NA	NA	NA	NA	NA	NA	NA	NA	2.51393	1.29365	46.503
PT251	2024-09-15	SP-MS	0	1.10178	0.375298	1.04139	0.879325	0.380392	58.3	NA	NA	NA	NA	NA	NA	NA	NA	NA	3.46962	1.37595	49.7842
PT251	2024-10-20	SP-MS	0	1.28242	0.360215	1.32222	1.42706	0.415808	58.4	NA	NA	NA	NA	NA	NA	NA	NA	NA	2.88841	1.75678	48.7966
PT251	2024-09-08	SP-MS	1.04139	1.62539	0.290702	0	1.07254	0.30963	58.3	NA	NA	NA	NA	NA	NA	NA	NA	NA	2.17998	1.145	49.1237
PT251	2025-01-06	SP-MS	0	1.28373	0.389875	0	1.14073	0.346353	58.6	NA	NA	NA	NA	NA	NA	NA	NA	NA	2.84539	1.45456	46.2223
PT251	2025-01-30	SP-MS	0	1.11661	0.445915	0	1.24037	0.248219	58.7	NA	NA	NA	NA	NA	NA	NA	NA	NA	2.67747	1.35015	47.1337
PT251	2024-09-09	SP-MS	0	1.34637	0.375481	1.32222	1.22285	0.374932	58.3	NA	NA	NA	NA	NA	NA	NA	NA	NA	2.93989	1.73988	48.4759
PT251	2025-01-12	SP-MS	0	1.04665	0.27462	0	1.10863	0.343802	58.6	NA	NA	NA	NA	NA	NA	NA	NA	NA	2.1702	1.24706	53.8617
PT251	2024-09-22	SP-MS	0	1.46586	0.437751	1.04139	1.50503	0.390405	58.3	NA	NA	NA	NA	NA	NA	NA	NA	NA	3.07088	1.89192	43.512
PT251	2024-11-25	SP-MS	0	0.811374	0.386142	1.49136	1.45526	0.486997	58.5	NA	NA	NA	NA	NA	NA	NA	NA	NA	3.79663	1.40225	50.0854
PT251	2025-02-07	SP-MS	1.32222	1.69999	0.304706	1.04139	1.45258	0.285332	58.7	NA	NA	NA	NA	NA	NA	NA	NA	NA	1.92014	1.34506	50.5406
PT251	2024-11-09	SP-MS	0	1.0016	0.319314	0	0.908807	0.361539	58.5	NA	NA	NA	NA	NA	NA	NA	NA	NA	2.85135	1.14132	51.6332
PT251	2025-01-23	SP-MS	0	1.07096	0.318898	1.04139	1.41977	0.326745	58.7	NA	NA	NA	NA	NA	NA	NA	NA	NA	2.16794	1.53541	54.0421
PT251	2025-01-19	SP-MS	0	1.0553	0.279667	1.04139	1.63508	0.27485	58.7	NA	NA	NA	NA	NA	NA	NA	NA	NA	1.34745	1.59614	57.2953
PT61	2023-12-02	OIND	1.04139	1.59381	0.346939	0	1.1086	0.316809	39.4	141.122	0	6	0	49.8	5.15	NA	NA	NA	2.61799	1.13116	46.4659
PT61	2024-07-20	OIND	0.778151	1.61715	0.384174	0	1.12626	0.39794	40	168.467	0	6	0	42.6	5.15	NA	NA	NA	3.2293	1.30049	42.5676
PT61	2023-05-06	OIND	0	0.978317	0.328583	0	0.902057	0.328991	38.8	144.622	0	6	0	48.6	5.15	NA	NA	NA	2.74949	1.11971	52.1275
PT78	2022-12-10	PP-MS	1.20412	1.53581	0.396374	1.61278	1.28323	0.383456	74.9	52.8889	1	3.5	2	39	NA	NA	NA	NA	3.48828	1.3043	46.302
PT91	2024-01-28	RR-MS	0.778151	1.55186	0.160168	0	0.674677	0.198657	36	38.85	0	3.5	0	66.6	11.4	NA	NA	NA	0.934063	1.09179	58.6896
PT91	2022-12-11	RR-MS	0	0.835691	0.340246	1.04139	0.864096	0.256237	34.9	50	2	4	2	55.8	11.4	NA	NA	NA	2.66607	1.15018	56.5666
PT91	2024-07-27	RR-MS	1.04139	1.35124	0.0685569	1.32222	0.585574	0.137037	36.5	32.85	0	2	0	63	11.4	NA	NA	NA	0.392168	0.956346	68.9749
PT91	2023-06-04	RR-MS	0.778151	1.20539	0.235781	0	0.589615	0.279439	35.4	58.9	0	3.5	0	71.4	11.4	NA	NA	NA	2.28686	0.775491	55.9554
PT103	2023-01-21	PP-MS	0	1.0613	0.432328	0	1.06532	0.258637	44.9	50.95	1	3.5	2	40.2	16.55	NA	NA	NA	2.86565	1.24438	48.0095
PT103	2024-09-22	PP-MS	0	1.01355	0.463744	0	1.02457	0.356981	46.6	74.3333	3	4	2	37.8	19.35	NA	NA	NA	3.75449	1.19085	44.5786
PT103	2023-09-03	PP-MS	0	0.466274	0.500648	0	0.872215	0.321805	45.5	66.7889	1	4	2	39	16.55	NA	NA	NA	4.33962	0.685067	48.0796
PT103	2024-02-17	PP-MS	0	1.4496	0.402089	0	0.894538	0.402261	46	68.0889	1	4	2	35.4	16.55	NA	NA	NA	3.42669	1.50777	42.9651
PT103	2023-05-07	PP-MS	0	0.825101	0.329194	0	0.707485	0.40671	45.2	71.9889	1	4.5	2	45	16.55	NA	NA	NA	3.52542	0.926101	51.5473
PT272	2023-03-11	OIND	0.778151	1.49187	0.426349	0	1.28556	0.494433	21.4	102.8	0	6.5	0	29.4	10.2	NA	NA	NA	4.01889	1.25118	39.2895
PT68	2023-03-04	NIND	0	1.01254	0.284205	0	1.02825	0.329194	42.1	76.9222	0	4	0	42.6	4.95	NA	NA	NA	2.26408	1.19127	54.0122
PT68	2023-09-17	NIND	0	1.28785	0.353147	1.32222	0.857755	0.316599	42.7	70.7	0	4	0	42.6	4.95	NA	NA	NA	2.86586	1.56639	51.404
PT255	2023-10-07	RR-MS	0	0.710287	0.302114	0	0.536306	0.260548	23.7	27.45	0	1.5	0	82.2	6.45	NA	NA	NA	2.72197	0.772335	57.2109
PT255	2023-02-27	RR-MS	0	0.579555	0.31492	0	0.403978	0.274389	23	16.1	0	1.5	0	77.4	6.45	NA	NA	NA	3.12728	0.618674	57.335
PT132	2024-02-25	RR-MS	0.778151	1.37247	0.264346	0	0.618257	0.218798	52.8	63.4	0	3.5	0	64.2	5.7	NA	NA	NA	1.99869	0.923782	54.5982
PT132	2023-09-16	RR-MS	0	1.02567	0.287354	1.04139	0.912966	0.252368	52.3	62.8	0	3.5	0	61.8	5.7	NA	NA	NA	2.07689	1.32438	57.685
PT132	2023-03-25	RR-MS	1.04139	1.00783	0.256237	0	0.790567	0.222976	51.9	53	0	3.5	0	59.4	5.7	NA	NA	NA	2.12155	0.536591	57.8878
PT132	2024-09-07	RR-MS	0	1.02057	0.272306	1.32222	1.17609	0.223236	53.3	69.9	0	3.5	0	67.8	5.7	NA	NA	NA	1.54463	1.45382	59.7193
PT227	2024-03-31	NIND	0	1.42303	0.443106	0	1.01444	0.391288	48.3	60.2	0	2.5	0	65.4	4.9	NA	NA	NA	3.55056	1.52679	41.4323
PT227	2023-04-01	NIND	0.778151	1.06959	0.285557	0	0.117271	0.328991	47.3	55.6	0	2.5	0	60.6	4.9	NA	NA	NA	3.54955	0.501234	53.483
PT143	2024-10-26	RR-MS	0	1.0267	0.305566	0	0.729489	0.30963	43.5	56.4444	1	3	2	52.2	11.45	NA	NA	NA	2.62191	1.10073	53.3064
PT143	2023-10-28	RR-MS	0.778151	0.959566	0.186956	0	0.221675	0.196453	42.5	32.9	0	1.5	0	53.4	11.45	NA	NA	NA	1.99654	0.445774	62.288
PT143	2024-04-20	RR-MS	0.778151	1.40639	0.222456	0	0.569608	0.23096	43	51.1	1	2.5	2	52.2	11.45	NA	NA	NA	1.79304	0.935242	56.0858
PT143	2023-04-22	RR-MS	0	0.84862	0.303628	0	0.733999	0.229426	42	34.6	0	2	0	53.4	11.45	NA	NA	NA	2.24373	0.954672	56.726
PT112	2023-04-15	NIND	1.20412	1.93328	0.319938	1.04139	1.31463	0.362859	60.5	86.55	4	4.5	2	51	0.7	NA	NA	NA	2.44113	1.55579	46.0803
PT208	2023-04-29	RR-MS	0	1.29493	0.362294	0	1.19343	0.326336	40.2	77.4611	0	4	0	43.8	15.15	NA	NA	NA	2.45907	1.48188	47.9445
PT208	2024-04-28	RR-MS	1.04139	1.81906	0.378398	0	1.40734	0.407561	41.2	72.1444	1	5	2	29.4	15.15	NA	NA	NA	2.91508	1.42014	40.9706
PT208	2023-10-22	RR-MS	0	1.10387	0.429914	0	0.856427	0.426836	40.7	75.6944	1	5	2	39	15.15	NA	NA	NA	4.04318	1.20816	43.8683
PT174	2023-05-20	NIND	0	0.557387	0.211654	0	0.516006	0.193681	40.5	72.5	0	4	0	60.6	1.4	NA	NA	NA	1.78128	0.63865	64.4427
PT213	2023-06-03	RR-MS	0.778151	1.60833	0.266937	0	1.20428	0.246745	38.3	81.8667	2	4.5	2	46.2	17.1	NA	NA	NA	1.39159	1.3199	51.8877
PT213	2024-02-03	RR-MS	1.74819	1.66345	0.434729	1.85126	1.42526	0.100371	39	91.6167	5	5	3	46.2	17.1	NA	NA	NA	2.11175	1.19825	50.4527
PT207	2023-07-09	RR-MS	0	0.952744	0.33264	0	0.598134	0.290035	65.3	69.1611	2	3.5	2	43.8	2.2	NA	NA	NA	2.89652	0.994468	53.0445
PT207	2024-07-06	RR-MS	0	1.40427	0.416308	0	1.053	0.399154	66.3	70.4333	2	3	2	57	2.9	NA	NA	NA	3.36987	1.52444	42.7138
PT207	2023-12-17	RR-MS	0	0.901622	0.33726	0	0.707059	0.291591	65.7	78.6667	3	3.5	2	55.8	2.2	NA	NA	NA	2.8543	0.989382	53.2017
PT146	2024-01-21	RR-MS	0	1.42818	0.429591	0	1.24834	0.401573	51.1	73.2056	2	4.5	2	53.4	14.4	NA	NA	NA	3.25371	1.61113	41.8119
PT146	2023-06-18	RR-MS	1.41497	1.80358	0.40654	1.04139	1.34631	0.31534	50.5	81.0056	2	4.5	2	41.4	14.4	NA	NA	NA	2.9347	1.34384	44.0138
PT146	2024-06-16	RR-MS	0	1.04036	0.330617	0	1.27163	0.306425	51.5	71.2056	1	3.5	2	57	14.4	NA	NA	NA	2.18803	1.29765	52.0439
PT189	2023-06-24	RIS/CIS	1.41497	1.67937	0.359835	0	0.991448	0.386856	64.2	186.644	6	6.5	3	46.2	0	NA	NA	NA	3.35388	0.957719	43.5052
PT243	2023-07-22	NIND	0	0.539202	0.367729	0	0.733759	0.220631	38	61.7889	4	3.5	2	46.2	0.7	NA	NA	NA	2.86514	0.698118	56.3333
PT85	2023-07-29	OIND	0	1.29288	0.442637	0	1.323	0.395501	49.8	74.25	0	3.5	0	48.6	NA	NA	NA	NA	3.32044	1.52454	42.4247
PT85	2024-04-06	OIND	0.778151	1.58571	0.227372	0	0.918083	0.231724	50.5	80	0	3.5	0	48.6	9.15	NA	NA	NA	1.3377	1.20317	54.3571
PT47	2024-03-09	PP-MS	0	1.25986	0.330211	0	1.29044	0.356599	60.9	164.233	1	5	2	49.8	25.05	NA	NA	NA	2.31893	1.48602	49.0974
PT47	2024-09-08	PP-MS	1.32222	1.40509	0.283753	1.04139	1.02763	0.320146	61.4	168.944	0	5	0	55.8	25.05	NA	NA	NA	2.62627	0.955161	53.1741
PT47	2023-09-02	PP-MS	0	0.863025	0.285782	1.04139	1.23533	0.169968	60.4	200.311	4	5.5	2	55.8	25.05	NA	NA	NA	1.33216	1.29992	61.0112
PT126	2024-08-25	RR-MS	0	0.672652	0.172019	0	0.561578	0.0806265	28.2	43.6	2	3	2	75	4.2	NA	NA	NA	0.695717	0.749791	68.0639
PT126	2023-08-26	RR-MS	0	0.68601	0.117271	0	0.358125	0.0704073	27.2	35.4	4	2.5	2	65.4	2.8	NA	NA	NA	0.444879	0.691217	70.8691
PT126	2024-02-24	RR-MS	0	0.42111	0.191451	0	0.494155	0.187239	27.7	42.6	2	3	2	69	4.2	NA	NA	NA	1.70664	0.518212	66.698
PT121	2023-10-21	OIND	1.61278	1.80349	0.488269	1.49136	1.04056	0.567614	66.5	156.444	2	6	2	21	7.1	NA	NA	NA	5.49955	1.2008	35.0816
PT56	2024-03-30	RR-MS	1.20412	1.37072	0.26811	1.32222	1.02706	0.200577	33.1	56.5222	2	4	2	64.2	15.6	NA	NA	NA	1.81188	1.03465	57.5799
PT56	2023-09-30	RR-MS	1.04139	1.59918	0.147367	1.61278	1.59831	0.313023	32.6	68.7222	2	3.5	2	63	15.6	NA	NA	NA	0.785486	1.55366	59.5961
PT56	2024-09-28	RR-MS	1.49136	1.35199	0.0923697	1.04139	1.1049	0.126781	33.6	41.1	0	2.5	0	57	15.6	NA	NA	NA	0.0922341	0.845111	67.4634
PT210	2024-01-28	RR-MS	0	1.19112	0.34557	0	0.598681	0.240549	38.9	63.15	3	3.5	2	49.8	11.4	NA	NA	NA	2.54348	1.19224	51.6079
PT210	2023-07-15	RR-MS	0	1.18498	0.270213	0	0.298416	0.225568	38.4	65.5	5	4	3	47.4	11.4	NA	NA	NA	2.23076	1.08436	55.6915
PT210	2024-08-04	RR-MS	0	0.841422	0.20085	0	0.495128	0.264109	39.4	44.6	3	3	2	55.8	11.4	NA	NA	NA	1.95674	0.866934	61.0046
PT26	2024-08-17	RR-MS	1.04139	1.48993	0.192289	1.04139	0.426186	0.248709	52.6	102.35	2	4.5	2	55.8	1.4	NA	NA	NA	2.01377	0.973144	58.6117
PT26	2024-02-25	RR-MS	0.778151	1.49301	0.23147	1.04139	0.871456	0.214579	52.1	118.278	2	5.5	2	60.6	1.4	NA	NA	NA	1.50465	1.27206	57.4639
PT26	2023-07-30	RR-MS	0	1.00247	0.417804	0	1.03407	0.238046	51.6	132.978	2	5.5	2	51	1.4	NA	NA	NA	2.70905	1.18491	49.6808
PT16	2023-12-02	OIND	0.778151	1.35081	0.287354	0	0.659916	0.227887	26	31	1	2.5	2	52.2	4.2	NA	NA	NA	2.19066	0.920089	53.4395
PT178	2023-12-09	SP-MS	1.04139	1.91695	0.448552	0	1.266	0.31973	69.8	248.028	10	6	3	31.8	13.55	NA	NA	NA	3.00248	1.4529	38.7792
PT178	2024-07-14	SP-MS	0.778151	1.52536	0.32695	0	1.16551	0.272538	70.4	254.028	10	6	3	31.8	13.55	NA	NA	NA	2.08247	1.23784	49.0339
PT254	2024-10-12	RIS/CIS	0	0.847819	0.152594	0	0.784332	0.115278	38.6	30.8444	0	2	0	57	2.1	NA	NA	NA	0.401259	0.971238	66.7718
PT254	2023-10-07	RIS/CIS	0	0.570076	0.179552	0	0.912009	0.133858	37.6	12.9444	0	1.5	0	66.6	2.1	NA	NA	NA	0.751132	0.784728	67.2992
PT198	2023-11-18	NIND	0.778151	1.23188	0.287578	1.04139	0.960471	0.235781	26.1	21.25	0	1.5	0	58.2	2.15	NA	NA	NA	2.11611	1.08608	56.3687
PT206	2024-07-20	RR-MS	0.778151	1.62255	0.196453	0	1.09545	0.256477	38.1	44.1389	0	3	0	48.6	7.2	NA	NA	NA	1.03928	1.29442	54.9916
PT268	2024-01-20	NIND	0	1.20118	0.222976	0	0.664548	0.227372	26.6	10	0	1	0	77.4	8.4	NA	NA	NA	1.4841	1.22313	57.8265
PT48	2024-05-25	RR-MS	0	1.01966	0.369216	1.04139	1.22799	0.291369	54.8	46.9	0	3	0	70.2	10.65	NA	NA	NA	2.5715	1.42723	52.8247
PT83	2024-03-09	SP-MS	1.20412	1.93578	0.49955	0	1.50947	0.561221	70.3	251.644	4	6	2	35.4	16.65	NA	NA	NA	4.59709	1.46287	30.5171
PT194	2024-05-04	RIS/CIS	0	0.240799	0.31618	0	0.860518	0.142389	40.5	43.3444	0	2.5	0	55.8	NA	NA	NA	NA	2.07809	0.49417	63.1199
PT119	2024-06-08	SP-MS	0	0.87396	0.399847	1.04139	1.06926	0.330211	60.7	186.7	7	5.5	3	46.2	16.35	NA	NA	NA	3.29457	1.25213	51.6186
PT1	2024-02-03	NIND	0	0.507721	0.308137	0	0.179264	0.229682	59.7	19.85	0	1.5	0	60.6	2.1	NA	NA	NA	3.10418	0.482208	59.2951
PT1	2024-08-03	NIND	0	0.708251	0.302114	0	0.493319	0.19173	60.2	38.25	0	3	0	73.8	2.1	NA	NA	NA	2.36285	0.755932	58.8274
PT164	2024-04-06	RR-MS	0	0.894094	0.362859	0	0.812913	0.372544	47.3	82.4167	0	4.5	0	54.6	12.9	NA	NA	NA	3.41156	1.01938	50.1296
PT164	2024-10-13	RR-MS	0	1.24398	0.429268	0	0.942157	0.360215	47.8	89.3611	0	4.5	0	57	12.9	NA	NA	NA	3.45975	1.35364	44.2997
PT192	2024-06-29	RR-MS	0	1.1051	0.3126	1.04139	1.40671	0.23147	31.8	71.8667	0	4	0	48.6	9.45	NA	NA	NA	1.54976	1.55924	56.285
PT280	2024-08-03	NIND	0	1.48918	0.235781	0	0.927883	0.298853	48.6	9.6	0	1.5	0	58.2	0	NA	NA	NA	1.52752	1.552	53.1769
PT94	2024-08-24	RR-MS	0	1.41276	0.410609	0	0.865459	0.26031	48.3	64.0889	0	3.5	0	42.6	8.7	NA	NA	NA	2.70497	1.46728	46.1505
PT217	2024-08-03	SP-MS	0	0.788593	0.430559	1.04139	1.28798	0.384353	42.2	NA	NA	NA	NA	NA	NA	NA	NA	NA	3.65842	1.25624	49.5582
PT217	2024-08-01	SP-MS	1.49136	1.72745	0.378216	1.04139	0.958516	0.425208	42.2	NA	NA	NA	NA	NA	NA	NA	NA	NA	3.87969	1.10622	43.469
PT217	2024-08-05	SP-MS	0	1.25701	0.41514	1.32222	1.35774	0.448706	42.2	NA	NA	NA	NA	NA	NA	NA	NA	NA	3.57975	1.71199	45.5543
PT217	2024-08-02	SP-MS	0.778151	1.52346	0.358125	1.04139	0.628491	0.371622	42.2	NA	NA	NA	NA	NA	NA	NA	NA	NA	3.61197	1.21413	47.3699
PT24	2022-01-29	SP-MS	1.41497	1.97282	0.542327	1.61278	1.29164	0.501333	74.9	192.4	21	6	5	17.4	15.7	NA	NA	NA	5.05517	1.55411	32.8409
PT62	2023-05-14	RR-MS	0.778151	1.60459	0.435048	1.32222	1.15168	0.451326	82.1	134.611	2	5.5	2	39	18.5	NA	NA	NA	4.06202	1.50408	41.6696
PT62	2021-03-27	RR-MS	0	0.991403	0.546419	0	0.93586	0.402089	80	112.967	3	5.5	2	41.4	18.5	0.56965	10997	74737	4.74151	1.14212	39.6687
PT62	2022-10-09	RR-MS	0	0.525045	0.424555	0	0.7344	0.384353	81.5	123.744	2	5.5	2	46.2	18.5	NA	NA	NA	4.26118	0.686603	49.8645
PT62	2022-04-03	RR-MS	0	1.19095	0.38952	0	0.899711	0.362671	81	117.989	3	5.5	2	48.6	18.5	NA	NA	NA	3.26217	1.29515	46.6211
PT62	2023-12-09	RR-MS	0	1.24234	0.463445	1.04139	0.975386	0.405517	82.7	173.111	1	5.5	2	40.2	18.5	NA	NA	NA	4.07173	1.52534	43.7371
PT62	2020-09-26	RR-MS	0	0.839478	0.469233	0	0.866996	0.377124	79.5	115.15	3	5.5	2	42.6	18.5	0.668564	16067	63610	4.19885	0.992622	45.2694
PT62	2024-08-18	RR-MS	0	0.79872	0.456062	1.04139	1.07214	0.499412	83.4	163.911	2	5.5	2	36.6	18.5	NA	NA	NA	4.75577	1.19075	45.5532
PT62	2021-09-25	RR-MS	0	1.22541	0.420121	0	0.85248	0.310906	80.5	117.272	3	5.5	2	40.2	18.5	NA	NA	NA	3.2103	1.30755	46.0455
PT100	2023-10-22	PP-MS	1.41497	1.57799	0.273696	1.32222	1.08314	0.301247	64.1	360.872	0	8	0	40.2	8.9	NA	NA	NA	2.34018	1.11036	53.2668
PT127	2023-11-18	RR-MS	0	0.906981	0.329601	0	0.654562	0.279667	50.8	130.006	2	5.5	2	48.6	9.45	NA	NA	NA	2.78103	0.975853	53.8094
PT63	2023-05-20	RR-MS	1.49136	1.70639	0.338855	1.61278	1.60308	0.460447	63.6	86.9111	1	4.5	2	49.8	15.5	NA	NA	NA	3.17961	1.39812	45.926
PT63	2024-02-03	RR-MS	1.04139	1.73596	0.34262	1.32222	1.42917	0.258877	64.3	96.6278	1	4.5	2	40.2	15.5	NA	NA	NA	1.96333	1.56402	49.586
PT30	2022-11-20	RR-MS	0	1.04092	0.333246	0	0.877717	0.31576	56.9	53.5889	0	3.5	0	42.6	4.3	NA	NA	NA	2.69139	1.16326	51.6938
PT172	2024-02-11	RR-MS	0	0.809829	0.227372	0	0.739097	0.182415	34.3	43	0	3	0	84.6	NA	NA	NA	NA	1.4234	0.924264	61.8659
PT264	2019-12-22	RIS/CIS	1.5563	1.96475	0.381476	1.49136	1.46157	0.469233	59.1	23.5	0	2	0	40	17.6	0.540812	30224	58185	3.54391	1.50947	41.2685
PT117	2020-01-25	RR-MS	0	0.652923	0.181272	0	0.460146	0.186674	43.7	21.9	0	1.5	0	83	2.9	0.799561	4675	11363	1.51479	0.698715	65.3079
PT222	2022-09-17	NIND	1.04139	1.80406	0.440909	1.04139	1.16113	0.416308	79.1	62.2333	4	3.5	2	37.8	11.25	NA	NA	NA	3.83253	1.48511	39.982
PT105	2022-12-24	PP-MS	0	0.860518	0.371068	0	0.750123	0.33163	62.6	205.9	1	7.5	2	35.4	24.3	NA	NA	NA	3.3201	0.970053	50.9547
PT105	2021-02-20	PP-MS	0	1.08397	0.461948	0	0.960899	0.344392	60.7	207.544	3	7	2	39	23.55	0.742296	10101	22063	3.69038	1.22742	44.3816
PT105	2020-08-15	PP-MS	0	1.05342	0.307068	0	1.13178	0.288473	60.2	189.544	2	6.5	2	47.4	23.55	0.745151	9660	22328	2.05218	1.2606	53.5057
PT105	2022-06-26	PP-MS	0	1.23139	0.350054	0	0.76849	0.287578	62.1	205.806	1	7.5	2	42.6	24.3	NA	NA	NA	2.64369	1.28375	49.965
PT105	2021-05-09	PP-MS	1.20412	1.6981	0.252368	0	0.957655	0.227887	60.9	263.322	4	7.5	2	42.6	NA	NA	NA	NA	1.55896	1.07696	52.3024
PT105	2021-12-04	PP-MS	1.04139	1.39862	0.267875	0	0.770042	0.308137	61.5	218.067	4	7.5	2	37.8	24.3	0.734992	8263	22321	2.47981	0.853479	52.1343
PT223	2022-08-27	PP-MS	1.04139	1.3681	0.362859	1.04139	0.998695	0.320354	67	196.656	3	6	2	58.2	19.35	NA	NA	NA	3.14981	1.06814	49.6043
PT223	2023-10-07	PP-MS	0	0.959661	0.410102	1.04139	0.968062	0.418964	68.1	234	4	6	2	59.4	19.35	NA	NA	NA	3.94993	1.28852	48.3511
PT223	2024-04-21	PP-MS	0	0.831294	0.365862	1.04139	0.84677	0.329805	68.6	213.544	2	6	2	57	19.35	NA	NA	NA	3.31189	1.1406	53.6398
PT223	2023-04-09	PP-MS	0.778151	1.47727	0.352954	0	0.989983	0.333447	67.6	218.656	0	6	0	55.8	19.35	NA	NA	NA	2.85694	1.1379	46.7407
PT154	2019-12-07	PP-MS	0	0.773494	0.545802	0	0.878694	0.371253	59.4	137.022	3	5	2	38	18.5	0.662454	20144	49728	4.75828	0.941934	42.2027
PT129	2021-11-21	RR-MS	0	1.26583	0.197832	1.04139	0.937066	0.168792	40.1	55.5	0	3	0	69	12.15	NA	NA	NA	0.740556	1.53169	62.0362
PT129	2022-08-07	RR-MS	0	0.673297	0.222976	0	0.400538	0.136721	40.8	62	0	4	0	70.2	12.15	NA	NA	NA	1.57808	0.695198	64.2627
PT129	2020-02-16	RR-MS	0	0.597146	0.257679	0	0.300161	0.197832	38.3	38	0	2	0	68	12.15	0.722653	1246	17016	2.35419	0.597717	61.7696
PT129	2023-06-17	RR-MS	0	0.644242	0.193959	0	0.466126	0.169674	41.6	52.5	0	3	0	64.2	12.15	NA	NA	NA	1.50677	0.693567	65.1539
PT163	2024-07-21	SP-MS	1.32222	1.75341	0.68106	1.32222	1.18079	0.576917	52.2	232.961	6	7.5	3	30.6	NA	NA	NA	NA	6.71394	1.33991	25.4995
PT92	2022-07-30	SP-MS	0	0.741546	0.276462	0	0.483445	0.244277	74.8	138.467	1	6	2	60.6	10.1	NA	NA	NA	2.47398	0.780149	58.5873
PT92	2021-08-15	SP-MS	0	0.716588	0.222716	0	0.606596	0.209247	73.8	121.95	2	6	2	58.2	10.1	0.73387	1067	27478	1.7528	0.801619	62.2344
PT92	2022-02-26	SP-MS	0.778151	1.07269	0.196729	0	0.589726	0.15412	74.3	159.161	1	6	2	59.4	10.1	NA	NA	NA	1.3436	0.665534	61.8666
PT92	2021-01-16	SP-MS	0	0.953131	0.285107	0	0.972342	0.281715	73.2	136.589	2	6	2	58.2	10.1	0.773129	2955	24666	2.08923	1.12289	55.5591
PT27	2023-12-16	RR-MS	1.20412	1.6064	0.309204	1.32222	1.09899	0.353532	43.9	56.7944	0	2.5	0	47.4	18.5	NA	NA	NA	2.78838	1.25463	50.0819
PT27	2024-06-15	RR-MS	0	1.49434	0.310268	0	1.36282	0.236285	44.4	48.3722	0	2	0	53.4	19.25	NA	NA	NA	1.22884	1.70516	50.9467
PT27	2023-06-17	RR-MS	0	1.2531	0.383456	0	1.10099	0.207096	43.4	48.2944	1	3	2	53.4	18.5	NA	NA	NA	2.03716	1.41556	50.0247
PT202	2024-05-04	PP-MS	0	0.364363	0.362671	0	0.555578	0.283527	73.7	149.844	3	6.5	2	37.8	NA	NA	NA	NA	3.50776	0.492202	56.5522
PT49	2019-12-07	SP-MS	0	0.894814	0.421768	0	0.765147	0.388101	75	190.3	5	6.5	3	32	20	0.743068	15591	32091	3.98916	1.00362	46.8814
PT40	2021-11-20	RR-MS	0	1.054	0.289143	1.04139	1.13938	0.300161	59.3	41.9222	0	2	0	53.4	9.25	0.74807	11603	44384	2.10788	1.42536	56.2542
PT40	2021-01-31	RR-MS	0	0.699838	0.425371	0	0.772322	0.241546	58.5	37.2222	0	1.5	0	54.6	9.25	0.732868	8647	49526	3.26721	0.844468	51.7111
PT278	2024-05-26	SP-MS	1.41497	1.26401	0.235781	1.32222	1.00561	0.231215	55.3	86.5833	3	4	2	66.6	3.55	NA	NA	NA	1.93481	0.823571	59.3236
PT248	2023-03-18	PP-MS	0.778151	1.77361	0.480294	0	1.07441	0.642168	60.1	190.944	6	6	3	30.6	9.45	NA	NA	NA	5.3376	1.41243	30.9067
PT248	2023-08-19	PP-MS	0	0.232996	0.601299	1.32222	1.76185	0.544192	60.5	212.6	6	6	3	30.6	9.45	NA	NA	NA	5.74116	1.00154	42.6286
PT246	2020-02-02	RR-MS	0	0.441066	0.328176	0	0.416807	0.328583	47.2	56.0889	1	3	2	52	12.15	0.683582	1540	47023	3.62164	0.508275	56.5626
PT46	2023-03-12	SP-MS	1.41497	1.74463	0.554004	1.61278	1.51875	0.600319	65.4	325.3	7	7	3	25.8	21.2	NA	NA	NA	5.62781	1.44272	31.84
PT46	2020-01-19	SP-MS	1.5563	1.69836	0.517592	1.32222	1.34916	0.555336	62.2	251.267	12	6.5	4	18	19.7	0.677053	20301	120064	5.33103	1.22392	34.4463
PT46	2022-08-28	SP-MS	1.04139	1.71555	0.476542	1.32222	1.41539	0.669131	64.9	381.05	11	7	4	30.6	21.2	NA	NA	NA	5.40607	1.54239	33.6673
PT46	2020-09-12	SP-MS	1.5563	1.89711	0.70079	1.61278	1.5431	0.819939	62.9	250.922	8	6.5	3	33	19.7	0.679291	19322	114449	7.94168	1.50017	18.3063
PT46	2023-05-21	SP-MS	1.32222	1.90441	0.525563	1.49136	1.45828	0.487421	65.6	324.456	4	7	2	24.6	NA	NA	NA	NA	4.65911	1.58632	34.2946
PT46	2021-03-27	SP-MS	1.5563	1.85136	0.545802	1.61278	1.4242	0.603902	63.4	NA	NA	NA	NA	25.8	NA	NA	NA	NA	5.68064	1.42154	31.2826
PT46	2021-12-12	SP-MS	1.20412	1.98833	0.547405	1.61278	1.57045	0.538448	64.1	294.356	11	7.5	4	24.6	NA	NA	NA	NA	4.91134	1.7777	31.6026
PT66	2024-03-02	RR-MS	0	0.551572	0.31973	0	0.927627	0.260071	53.4	122.044	1	6	2	57	15.15	NA	NA	NA	2.52574	0.774737	57.6621
PT66	2023-10-01	RR-MS	0	0.748033	0.330008	0	0.824906	0.247237	53	121.6	0	6	0	51	15.15	NA	NA	NA	2.50978	0.902417	55.8469
PT66	2024-09-28	RR-MS	0	0.550473	0.290925	0	0.820858	0.172895	54	120.844	1	6	2	58.2	15.15	NA	NA	NA	1.91463	0.737277	61.1063
PT138	2020-01-12	PP-MS	1.04139	1.71818	0.31618	0	1.10367	0.26811	62.2	108.856	2	5	2	66	6.35	0.715937	4378	19898	2.02778	1.23257	48.0822
PT138	2021-05-15	PP-MS	0	1.35982	0.428297	0	1.23295	0.382917	63.6	103.394	3	4	2	43.8	6.35	0.787849	18893	18848	3.19495	1.54919	42.8695
PT138	2020-11-07	PP-MS	0	1.04809	0.364176	0	0.736078	0.403292	63.1	89.2889	2	4	2	55.8	6.35	0.796925	18594	17502	3.5869	1.12072	48.0876
PT107	2020-02-09	PP-MS	0.778151	1.66945	0.418798	0	0.653695	0.36903	53.3	261.822	5	5.5	3	32	16.45	0.764361	5000	32080	3.79409	1.18207	41.1177
PT64	2024-09-26	RR-MS	0	1.01549	0.21801	0	0.814847	0.13226	56.4	NA	NA	NA	NA	NA	NA	NA	NA	NA	0.841517	1.12066	61.8032
PT64	2019-12-30	RR-MS	0	1.33343	0.216166	0	1.61943	0.196453	51.7	NA	NA	NA	NA	NA	NA	NA	NA	NA	0.124863	1.65962	57.7939
PT64	2023-12-23	RR-MS	0	0.892039	0.142076	0	0.922362	0.157154	55.6	NA	NA	NA	NA	NA	NA	NA	NA	NA	0.392527	1.05514	65.9499
PT64	2020-07-07	RR-MS	0	1.08361	0.20167	0	1.05782	0.197556	52.2	NA	NA	NA	NA	NA	NA	NA	NA	NA	0.79865	1.2603	60.5256
PT64	2022-11-18	RR-MS	0	0.617	0.182129	0	0.390935	0.154424	54.6	NA	NA	NA	NA	NA	NA	NA	NA	NA	1.42897	0.645247	66.3103
PT64	2021-05-08	RR-MS	0	0.999	0.269046	0	0.57565	0.164055	53	NA	NA	NA	NA	NA	NA	NA	NA	NA	1.67692	1.02511	58.7036
PT64	2021-02-11	RR-MS	0	1.19131	0.302114	0	0.895036	0.201397	52.8	NA	NA	NA	NA	NA	NA	NA	NA	NA	1.66869	1.29385	54.6414
PT64	2022-04-02	RR-MS	0	0.813314	0.249932	0	0.690905	0.177825	53.9	NA	NA	NA	NA	NA	NA	NA	NA	NA	1.61267	0.910655	60.8409
PT64	2022-07-17	RR-MS	0	0.730782	0.173478	0	0.43345	0.105169	54.2	NA	NA	NA	NA	NA	NA	NA	NA	NA	0.953527	0.754113	66.9453
PT64	2024-08-11	RR-MS	0	1.01858	0.231215	0	0.943148	0.146748	56.3	NA	NA	NA	NA	NA	NA	NA	NA	NA	0.882765	1.16714	60.7954
PT64	2019-12-03	RR-MS	0	1.26074	0.245019	0	1.2158	0.253096	51.6	NA	NA	NA	NA	NA	NA	NA	NA	NA	1.15953	1.4612	55.6622
PT64	2022-02-14	RR-MS	0	0.890365	0.206286	0	0.718086	0.16465	53.8	NA	NA	NA	NA	NA	NA	NA	NA	NA	1.13351	0.983826	62.6496
PT64	2024-07-21	RR-MS	0	0.706803	0.196453	0	0.656577	0.125806	56.2	NA	NA	NA	NA	NA	NA	NA	NA	NA	1.01742	0.810619	65.5387
PT64	2020-06-06	RR-MS	0	0.847943	0.210586	0	1.00548	0.18327	52.1	NA	NA	NA	NA	NA	NA	NA	NA	NA	0.98987	1.04705	62.3543
PT64	2021-03-25	RR-MS	0	1.0146	0.241048	0	1.11284	0.196453	52.9	NA	NA	NA	NA	NA	NA	NA	NA	NA	1.06709	1.22194	59.1916
PT64	2020-02-15	RR-MS	0	1.14389	0.2284	0	0.90531	0.215638	51.8	NA	NA	NA	NA	NA	NA	NA	NA	NA	1.22955	1.25806	58.3039
PT64	2020-05-08	RR-MS	0	1.04088	0.356408	0	0.786396	0.223755	52	NA	NA	NA	NA	NA	NA	NA	NA	NA	2.41704	1.13197	52.7003
PT64	2021-03-04	RR-MS	0	0.772908	0.281488	0	0.926394	0.164055	52.8	NA	NA	NA	NA	NA	NA	NA	NA	NA	1.53336	0.957777	59.9492
PT64	2021-09-11	RR-MS	0	0.913019	0.22917	1.04139	1.00009	0.246006	53.4	NA	NA	NA	NA	NA	NA	NA	NA	NA	1.58889	1.26083	61.6019
PT64	2023-11-16	RR-MS	0	0.852785	0.191171	0	0.759517	0.125481	55.5	NA	NA	NA	NA	NA	NA	NA	NA	NA	0.769641	0.966859	64.6074
PT64	2022-03-23	RR-MS	0	1.07343	0.215373	0	0.716921	0.153205	53.9	NA	NA	NA	NA	NA	NA	NA	NA	NA	1.01509	1.13516	60.9701
PT64	2023-03-06	RR-MS	0	0.66792	0.267875	0	0.836261	0.213783	54.9	NA	NA	NA	NA	NA	NA	NA	NA	NA	1.89375	0.839899	60.3198
PT64	2022-07-11	RR-MS	0	0.872855	0.244525	0	0.566791	0.16346	54.2	NA	NA	NA	NA	NA	NA	NA	NA	NA	1.58434	0.917521	60.951
PT64	2023-05-03	RR-MS	0	0.828724	0.204934	0	1.07624	0.23096	55	NA	NA	NA	NA	NA	NA	NA	NA	NA	1.16586	1.05534	61.6797
PT64	2021-05-20	RR-MS	0	0.815511	0.227887	0	0.946649	0.178401	53.1	47.2222	0	2.5	0	79.8	12.9	0.760354	2667	19658	1.17366	1.00002	61.8875
PT64	2022-08-08	RR-MS	0	1.2814	0.260787	0	0.567614	0.173478	54.3	NA	NA	NA	NA	NA	NA	NA	NA	NA	1.49717	1.25644	56.5727
PT64	2023-08-25	RR-MS	0	0.851564	0.276002	0	0.606596	0.141763	55.3	NA	NA	NA	NA	NA	NA	NA	NA	NA	1.6583	0.913499	60.0907
PT64	2024-06-16	RR-MS	0	1.70016	0.283527	1.04139	2.21401	0.380573	56.1	NA	NA	NA	NA	NA	NA	NA	NA	NA	0.952072	2.32883	49.3607
PT64	2023-04-24	RR-MS	0	1.061	0.23147	0	0.556303	0.187803	55	NA	NA	NA	NA	NA	NA	NA	NA	NA	1.52145	1.06988	59.4806
PT64	2024-05-09	RR-MS	0	0.782759	0.214314	0	0.722634	0.247973	56	NA	NA	NA	NA	NA	NA	NA	NA	NA	1.7507	0.89619	61.2024
PT64	2022-07-26	RR-MS	0	0.964966	0.209515	0	0.45894	0.241795	54.2	NA	NA	NA	NA	NA	NA	NA	NA	NA	1.84769	0.95695	60.0865
PT64	2021-01-29	RR-MS	0	1.18862	0.285332	0	0.841422	0.197005	52.8	NA	NA	NA	NA	NA	NA	NA	NA	NA	1.57922	1.27326	55.5863
PT64	2020-10-02	RR-MS	0	1.1259	0.292256	0	0.69223	0.207904	52.4	NA	NA	NA	NA	NA	NA	NA	NA	NA	1.89798	1.17021	55.5086
PT64	2021-12-04	RR-MS	0	1.05154	0.249443	0	1.23295	0.253096	53.6	NA	NA	NA	NA	NA	NA	NA	NA	NA	1.30933	1.29367	57.1614
PT64	2023-01-31	RR-MS	0	1.05896	0.172311	0	0.830973	0.09691	54.8	NA	NA	NA	NA	NA	NA	NA	NA	NA	0.249858	1.16221	64.5032
PT64	2020-09-18	RR-MS	0	1.04899	0.227887	0	0.603794	0.182985	52.4	NA	NA	NA	NA	NA	NA	NA	NA	NA	1.42262	1.07618	59.8663
PT64	2022-02-24	RR-MS	0	0.84161	0.211921	0	0.432007	0.193403	53.8	NA	NA	NA	NA	NA	NA	NA	NA	NA	1.68849	0.845482	62.1054
PT64	2023-08-06	RR-MS	0	0.820924	0.17667	0	0.83866	0.151063	55.3	NA	NA	NA	NA	NA	NA	NA	NA	NA	0.74869	0.967543	64.9831
PT64	2020-06-19	RR-MS	0	1.41123	0.197281	0	1.1839	0.164055	52.1	NA	NA	NA	NA	NA	NA	NA	NA	NA	0.21791	1.57502	58.8325
PT64	2021-04-23	RR-MS	0	1.04657	0.222976	0	0.913602	0.0962146	53	NA	NA	NA	NA	NA	NA	NA	NA	NA	0.537016	1.18023	62.1434
PT64	2021-08-25	RR-MS	0	1.01999	0.274389	0	0.86788	0.178689	53.3	NA	NA	NA	NA	NA	NA	NA	NA	NA	1.47092	1.14255	57.93
PT64	2020-06-12	RR-MS	0	0.929215	0.211388	0	0.898561	0.17406	52.1	NA	NA	NA	NA	NA	NA	NA	NA	NA	1.00495	1.07781	61.8628
PT64	2021-02-18	RR-MS	0	1.29853	0.256958	0	0.770778	0.224015	52.8	NA	NA	NA	NA	NA	NA	NA	NA	NA	1.53561	1.34018	55.4446
PT64	2022-03-12	RR-MS	0	0.899602	0.277609	0	0.812044	0.155336	53.9	NA	NA	NA	NA	NA	NA	NA	NA	NA	1.49546	1.02365	59.3027
PT64	2022-04-22	RR-MS	0	0.881784	0.196453	0	0.846708	0.177825	54	NA	NA	NA	NA	NA	NA	NA	NA	NA	1.0045	1.02074	62.8945
PT64	2021-07-12	RR-MS	0	0.945518	0.224274	0	0.618676	0.211388	53.2	NA	NA	NA	NA	NA	NA	NA	NA	NA	1.61509	0.995511	60.2312
PT64	2020-11-16	RR-MS	0	0.798858	0.283753	0	0.868586	0.192567	52.6	NA	NA	NA	NA	NA	NA	NA	NA	NA	1.7649	0.959497	58.9628
PT64	2020-05-29	RR-MS	0	1.19187	0.284656	0	1.06896	0.174351	52.1	NA	NA	NA	NA	NA	NA	NA	NA	NA	1.19019	1.35385	56.1193
PT64	2024-01-12	RR-MS	0	1.07529	0.204663	0	0.657534	0.0923697	55.7	NA	NA	NA	NA	NA	NA	NA	NA	NA	0.639636	1.11638	62.8928
PT64	2024-02-09	RR-MS	0	0.991758	0.200303	0	0.306211	0.125481	55.8	NA	NA	NA	NA	NA	NA	NA	NA	NA	1.24044	0.926874	63.0213
PT64	2020-04-04	RR-MS	0	0.864748	0.236033	0	1.08203	0.168497	51.9	NA	NA	NA	NA	NA	NA	NA	NA	NA	0.995604	1.08718	61.3156
PT64	2020-01-29	RR-MS	0	1.03527	0.32838	0	1.17461	0.273233	51.8	NA	NA	NA	NA	NA	NA	NA	NA	NA	2.08412	1.26021	52.9667
PT64	2021-11-21	RR-MS	0	1.07405	0.349472	0	0.589838	0.251638	53.6	NA	NA	NA	NA	NA	NA	NA	NA	NA	2.72352	1.09218	52.1193
PT64	2023-01-08	RR-MS	0	1.00393	0.200029	0	0.576341	0.209515	54.7	NA	NA	NA	NA	NA	NA	NA	NA	NA	1.43357	1.02944	60.9812
PT64	2021-06-27	RR-MS	0	1.06017	0.20871	0	0.666237	0.127105	53.2	NA	NA	NA	NA	NA	NA	NA	NA	NA	0.87536	1.10682	62.0114
PT64	2021-07-30	RR-MS	0	0.846213	0.178401	0	0.489677	0.143951	53.3	NA	NA	NA	NA	NA	NA	NA	NA	NA	1.08309	0.86904	64.8564
PT64	2022-12-04	RR-MS	0	1.03715	0.214844	0	0.44576	0.131939	54.6	NA	NA	NA	NA	NA	NA	NA	NA	NA	1.20428	1.01227	61.7879
PT64	2020-10-14	RR-MS	0	1.03874	0.215109	0	0.748576	0.197281	52.5	NA	NA	NA	NA	NA	NA	NA	NA	NA	1.26203	1.11725	60.2429
PT64	2020-11-26	RR-MS	0	0.948168	0.287802	0	0.873785	0.116276	52.6	NA	NA	NA	NA	NA	NA	NA	NA	NA	1.24058	1.08504	59.314
PT64	2024-04-21	RR-MS	0	1.10137	0.167317	0	0.712902	0.172019	56	NA	NA	NA	NA	NA	NA	NA	NA	NA	0.758642	1.15695	62.6535
PT64	2024-03-27	RR-MS	0	0.689309	0.251881	0	0.888629	0.156852	55.9	NA	NA	NA	NA	NA	NA	NA	NA	NA	1.36807	0.875555	62.25
PT64	2023-06-04	RR-MS	0	0.802089	0.235528	0	0.393751	0.141763	55.1	NA	NA	NA	NA	NA	NA	NA	NA	NA	1.62413	0.799628	62.4756
PT64	2020-05-21	RR-MS	0	0.849051	0.250176	0	0.827369	0.219323	52.1	NA	NA	NA	NA	NA	NA	NA	NA	NA	1.68818	0.986992	59.5712
PT64	2021-02-04	RR-MS	0	1.41757	0.193403	0	1.1912	0.176381	52.8	NA	NA	NA	NA	NA	NA	NA	NA	NA	0.250214	1.58278	58.6836
PT64	2023-08-11	RR-MS	0	1.35382	0.187239	0	0.679428	0.166726	55.3	NA	NA	NA	NA	NA	NA	NA	NA	NA	0.746562	1.35474	59.7322
PT64	2022-01-29	RR-MS	0	1.16426	0.2284	0	0.811106	0.192846	53.8	NA	NA	NA	NA	NA	NA	NA	NA	NA	1.18405	1.2427	58.6666
PT64	2023-12-06	RR-MS	0.778151	1.05865	0.161667	0	0.761552	0.136086	55.6	NA	NA	NA	NA	NA	NA	NA	NA	NA	0.800529	0.712719	64.1154
PT64	2023-11-29	RR-MS	0	0.932423	0.247973	0	1.07828	0.217484	55.6	NA	NA	NA	NA	NA	NA	NA	NA	NA	1.3336	1.14199	59.0379
PT64	2020-06-25	RR-MS	0	1.01216	0.285107	1.04139	0.830973	0.205204	52.2	NA	NA	NA	NA	NA	NA	NA	NA	NA	1.87932	1.28511	59.0021
PT64	2020-02-20	RR-MS	0	1.04689	0.288696	0	0.673297	0.215638	51.8	NA	NA	NA	NA	NA	NA	NA	NA	NA	1.98948	1.09823	56.1509
PT64	2020-02-26	RR-MS	0	1.18256	0.316809	0	0.804753	0.260787	51.8	NA	NA	NA	NA	NA	NA	NA	NA	NA	2.23245	1.25569	52.614
PT64	2023-10-11	RR-MS	0	0.983807	0.261739	0	1.13245	0.1959	55.4	NA	NA	NA	NA	NA	NA	NA	NA	NA	1.21488	1.20313	58.4452
PT64	2023-09-18	RR-MS	0	1.33706	0.235528	0	0.749582	0.162564	55.4	NA	NA	NA	NA	NA	NA	NA	NA	NA	1.01214	1.36487	57.6051
PT64	2022-09-01	RR-MS	0	0.713742	0.33726	0	0.516403	0.210586	54.3	NA	NA	NA	NA	NA	NA	NA	NA	NA	2.70463	0.768386	56.6255
PT64	2020-10-10	RR-MS	0	1.14656	0.183555	0	0.946747	0.14145	52.4	NA	NA	NA	NA	NA	NA	NA	NA	NA	0.413258	1.27446	62.1996
PT64	2020-01-17	RR-MS	0.778151	1.20352	0.187521	0	0.452093	0.210853	51.7	NA	NA	NA	NA	NA	NA	NA	NA	NA	1.67647	0.726863	59.9251
PT64	2020-09-25	RR-MS	0	1.92818	0.209783	0	0.88298	0.157457	52.4	NA	NA	NA	NA	NA	NA	NA	NA	NA	0.262983	1.9005	54.1353
PT64	2021-10-24	RR-MS	0	0.695919	0.182415	0	0.692671	0.103804	53.5	NA	NA	NA	NA	NA	NA	NA	NA	NA	0.751549	0.813953	66.8259
PT64	2024-06-27	RR-MS	0	0.873146	0.14145	0	0.5214	0.115611	56.2	NA	NA	NA	NA	NA	NA	NA	NA	NA	0.591101	0.902223	67.1013
PT64	2020-10-29	RR-MS	0	0.924383	0.284882	0	0.727785	0.232488	52.5	NA	NA	NA	NA	NA	NA	NA	NA	NA	2.08131	1.01534	56.9503
PT64	2023-02-08	RR-MS	0	0.965061	0.255996	0	0.714916	0.141136	54.8	NA	NA	NA	NA	NA	NA	NA	NA	NA	1.31549	1.04465	60.1529
PT64	2021-02-25	RR-MS	0	1.24721	0.187239	0	0.776846	0.116276	52.8	NA	NA	NA	NA	NA	NA	NA	NA	NA	0.411117	1.29973	61.7793
PT64	2020-12-30	RR-MS	0	1.15676	0.289366	0	0.681332	0.142702	52.7	NA	NA	NA	NA	NA	NA	NA	NA	NA	1.48265	1.19206	56.9127
PT64	2021-11-30	RR-MS	0	1.03242	0.187239	0	0.937167	0.18327	53.6	NA	NA	NA	NA	NA	NA	NA	NA	NA	0.77247	1.17657	61.9833
PT64	2021-10-13	RR-MS	0	1.0619	0.197005	0	0.565966	0.197832	53.5	NA	NA	NA	NA	NA	NA	NA	NA	NA	1.3158	1.07394	60.9254
PT64	2022-07-02	RR-MS	0	1.29168	0.295787	0	0.984977	0.173769	54.2	NA	NA	NA	NA	NA	NA	NA	NA	NA	1.29541	1.40783	54.7701
PT64	2024-04-13	RR-MS	0	1.09788	0.26811	0	0.514548	0.1959	56	NA	NA	NA	NA	NA	NA	NA	NA	NA	1.86082	1.08616	57.1982
PT64	2023-07-09	RR-MS	0	1.13332	0.190892	0	0.622525	0.172311	55.2	NA	NA	NA	NA	NA	NA	NA	NA	NA	1.01174	1.15249	61.232
PT64	2020-08-26	RR-MS	0	1.06919	0.26529	0	0.844229	0.138934	52.3	NA	NA	NA	NA	NA	NA	NA	NA	NA	1.16242	1.17523	58.8957
PT64	2022-06-17	RR-MS	0	1.03371	0.201397	0	0.53618	0.148911	54.1	NA	NA	NA	NA	NA	NA	NA	NA	NA	1.1094	1.04037	62.0791
PT64	2020-07-13	RR-MS	0	0.406881	0.314289	0	1.35399	0.273233	52.2	NA	NA	NA	NA	NA	NA	NA	NA	NA	2.19307	0.80076	58.8088
PT64	2020-02-07	RR-MS	0	1.04782	0.313445	0	1.14631	0.212986	51.8	NA	NA	NA	NA	NA	NA	NA	NA	NA	1.64023	1.26093	54.9946
PT64	2022-01-06	RR-MS	0	0.813181	0.299725	0	0.779596	0.164353	53.7	NA	NA	NA	NA	NA	NA	NA	NA	NA	1.80322	0.940906	58.7203
PT64	2020-01-08	RR-MS	0	0.99158	0.256237	0	1.56394	0.281488	51.7	NA	NA	NA	NA	NA	NA	NA	NA	NA	1.20578	1.35728	56.6608
PT64	2023-10-23	RR-MS	0	1.17574	0.365301	0	0.826723	0.213783	55.5	NA	NA	NA	NA	NA	NA	NA	NA	NA	2.292	1.25756	51.3913
PT64	2019-12-11	RR-MS	0	1.02792	0.248464	0	0.975294	0.218798	51.6	NA	NA	NA	NA	NA	NA	NA	NA	NA	1.39514	1.18589	58.2003
PT64	2022-05-04	RR-MS	0	1.02082	0.249687	0	0.376029	0.178689	54	NA	NA	NA	NA	NA	NA	NA	NA	NA	1.8242	0.974861	59.1311
PT64	2023-09-05	RR-MS	0	1.06614	0.213252	0	0.844415	0.151982	55.4	NA	NA	NA	NA	NA	NA	NA	NA	NA	0.858075	1.17277	61.162
PT64	2024-03-07	RR-MS	0	1.0391	0.186108	0	1.01662	0.157457	55.9	NA	NA	NA	NA	NA	NA	NA	NA	NA	0.520495	1.2093	62.5838
PT64	2021-09-19	RR-MS	0	1.2351	0.281033	0	1.08174	0.192567	53.4	NA	NA	NA	NA	NA	NA	NA	NA	NA	1.22931	1.39406	55.5185
PT64	2020-03-13	RR-MS	0	1.02371	0.301247	0	1.03806	0.221936	51.9	NA	NA	NA	NA	NA	NA	NA	NA	NA	1.73692	1.20389	55.5808
PT64	2021-07-16	RR-MS	0	1.00381	0.168792	0	1.0154	0.195623	53.2	NA	NA	NA	NA	NA	NA	NA	NA	NA	0.643046	1.17963	62.8328
PT64	2022-11-13	RR-MS	0	1.13887	0.261025	0	0.63053	0.162863	54.5	NA	NA	NA	NA	NA	NA	NA	NA	NA	1.46015	1.15984	57.9766
PT64	2021-06-12	RR-MS	0	0.605413	0.182985	0	0.51175	0.204934	53.1	NA	NA	NA	NA	NA	NA	NA	NA	NA	1.61011	0.677	65.1892
PT64	2023-07-30	RR-MS	0	1.61719	0.172311	0	0.832062	0.24005	55.2	NA	NA	NA	NA	NA	NA	NA	NA	NA	0.733194	1.62529	56.5979
PT64	2022-11-14	RR-MS	0	0.8654	0.305996	0	1.02731	0.147985	54.5	NA	NA	NA	NA	NA	NA	NA	NA	NA	1.44879	1.06899	58.3659
PT64	2021-08-11	RR-MS	0	0.503382	0.207365	0	0.380392	0.162266	53.3	NA	NA	NA	NA	NA	NA	NA	NA	NA	1.74657	0.547462	65.8257
PT64	2020-11-08	RR-MS	0	1.00134	0.353339	0	0.902221	0.210586	52.5	NA	NA	NA	NA	NA	NA	NA	NA	NA	2.216	1.13885	53.4807
PT64	2020-07-25	RR-MS	0	1.14535	0.313234	0	0.891983	0.229426	52.2	NA	NA	NA	NA	NA	NA	NA	NA	NA	1.94967	1.25471	53.823
PT64	2023-10-30	RR-MS	0	0.750123	0.283753	0	0.418798	0.153815	55.5	NA	NA	NA	NA	NA	NA	NA	NA	NA	2.05718	0.765128	60.2634
PT64	2021-01-21	RR-MS	0	0.879039	0.196729	0	0.966611	0.126781	52.7	NA	NA	NA	NA	NA	NA	NA	NA	NA	0.575623	1.05951	64.0902
PT64	2024-04-03	RR-MS	0	0.820399	0.355834	0	0.904337	0.177248	55.9	NA	NA	NA	NA	NA	NA	NA	NA	NA	2.15231	0.98959	55.6176
PT64	2020-03-05	RR-MS	0	0.960946	0.313867	0	0.661339	0.211388	51.8	NA	NA	NA	NA	NA	NA	NA	NA	NA	2.2186	1.0229	55.7236
PT64	2020-11-24	RR-MS	0	0.6917	0.214579	0	1.09121	0.121231	52.6	NA	NA	NA	NA	NA	NA	NA	NA	NA	0.660234	0.946885	64.8825
PT64	2024-08-21	RR-MS	0	0.782688	0.222716	0	1.15033	0.172311	56.3	NA	NA	NA	NA	NA	NA	NA	NA	NA	0.898977	1.04254	62.551
PT64	2023-01-19	RR-MS	0	1.09461	0.167022	0	0.454235	0.102434	54.7	NA	NA	NA	NA	NA	NA	NA	NA	NA	0.630818	1.0628	64.3411
PT64	2021-03-20	RR-MS	0	1.02853	0.291591	0	0.847696	0.167022	52.9	NA	NA	NA	NA	NA	NA	NA	NA	NA	1.54503	1.14272	57.29
PT64	2023-05-13	RR-MS	0	1.20836	0.251881	0	0.761627	0.186956	55	NA	NA	NA	NA	NA	NA	NA	NA	NA	1.34743	1.26231	57.2937
PT64	2021-04-17	RR-MS	0	0.638789	0.196453	0	0.544936	0.158061	53	NA	NA	NA	NA	NA	NA	NA	NA	NA	1.3741	0.716025	65.3466
PT64	2021-04-29	RR-MS	0	0.992686	0.24403	0	0.561817	0.190892	53	NA	NA	NA	NA	NA	NA	NA	NA	NA	1.67063	1.01514	59.3548
PT64	2024-10-02	RR-MS	0	1.6756	0.146438	0	0.666143	0.115611	56.4	NA	NA	NA	NA	NA	NA	NA	NA	NA	-0.0510484	1.61692	60.2769
PT64	2020-01-23	RR-MS	0	1.0849	0.310268	0	1.0577	0.281033	51.7	NA	NA	NA	NA	NA	NA	NA	NA	NA	2.09198	1.26133	53.264
PT64	2021-11-14	RR-MS	0	1.31549	0.219846	0	1.05127	0.175512	53.5	NA	NA	NA	NA	NA	NA	NA	NA	NA	0.658612	1.45026	58.2478
PT64	2022-10-07	RR-MS	0	0.934498	0.262451	0	0.736795	0.187239	54.4	NA	NA	NA	NA	NA	NA	NA	NA	NA	1.6319	1.02681	59.0161
PT64	2020-09-12	RR-MS	0	0.801061	0.20085	0	0.395501	0.167022	52.4	NA	NA	NA	NA	NA	NA	NA	NA	NA	1.51691	0.799375	63.5926
PT64	2024-10-15	RR-MS	0	0.824126	0.119915	0	0.461649	0.109579	56.5	NA	NA	NA	NA	NA	NA	NA	NA	NA	0.493694	0.841137	68.6965
PT64	2020-08-07	RR-MS	0	0.694956	0.246745	0	0.662002	0.210853	52.3	NA	NA	NA	NA	NA	NA	NA	NA	NA	1.89301	0.802656	61.1995
PT64	2023-12-29	RR-MS	0	0.674126	0.176381	0	1.04567	0.247973	55.7	NA	NA	NA	NA	NA	NA	NA	NA	NA	1.18992	0.916731	63.9482
PT64	2022-05-15	RR-MS	0	0.917925	0.282622	0	0.366236	0.17406	54	NA	NA	NA	NA	NA	NA	NA	NA	NA	2.11693	0.886224	58.472
PT64	2023-12-15	RR-MS	0	1.40765	0.271609	0	0.684756	0.175222	55.6	NA	NA	NA	NA	NA	NA	NA	NA	NA	1.37761	1.40118	54.9676
PT64	2020-10-23	RR-MS	0	1.08831	0.232234	0	0.560026	0.206286	52.5	NA	NA	NA	NA	NA	NA	NA	NA	NA	1.61467	1.09379	58.7896
PT64	2022-03-06	RR-MS	0	0.910678	0.290702	0	0.595717	0.122216	53.9	NA	NA	NA	NA	NA	NA	NA	NA	NA	1.62436	0.958773	59.3415
PT64	2020-05-04	RR-MS	0	1.45149	0.261025	0	1.04383	0.306425	52	NA	NA	NA	NA	NA	NA	NA	NA	NA	1.65647	1.56045	52.0755
PT64	2023-04-05	RR-MS	0	0.379668	0.17667	0	0.31597	0.109241	54.9	NA	NA	NA	NA	NA	NA	NA	NA	NA	1.35717	0.422864	69.5738
PT64	2020-01-13	RR-MS	0	1.44487	0.269279	0	1.20984	0.188366	51.7	NA	NA	NA	NA	NA	NA	NA	NA	NA	0.84207	1.61179	54.4707
PT64	2019-12-21	RR-MS	0	1.04794	0.360783	0	1.41387	0.328787	51.6	NA	NA	NA	NA	NA	NA	NA	NA	NA	2.38274	1.35262	49.9868
PT64	2021-12-12	RR-MS	0	1.15057	0.420121	0	0.504335	0.204663	53.6	NA	NA	NA	NA	NA	NA	NA	NA	NA	3.0094	1.12634	49.1291
PT64	2022-05-29	RR-MS	0	1.10554	0.261263	0	1.54033	0.219585	54.1	NA	NA	NA	NA	NA	NA	NA	NA	NA	0.828159	1.44366	56.9196
PT64	2021-01-08	RR-MS	0	0.916822	0.1827	0	0.55461	0.206286	52.7	NA	NA	NA	NA	NA	NA	NA	NA	NA	1.36706	0.949794	62.6181
PT64	2020-03-20	RR-MS	0	1.31532	0.232234	0	0.759366	0.192289	51.9	NA	NA	NA	NA	NA	NA	NA	NA	NA	1.16724	1.35019	57.2534
PT64	2021-05-22	RR-MS	0	1.12267	0.233504	1.04139	0.709524	0.140822	53.1	47.2222	0	2.5	0	79.8	12.9	0.760354	2667	19658	1.17867	1.33514	62.116
PT64	2021-09-30	RR-MS	0	0.901458	0.197281	0	0.822103	0.153815	53.4	NA	NA	NA	NA	NA	NA	NA	NA	NA	0.882534	1.02863	63.2509
PT64	2023-06-30	RR-MS	0	0.680517	0.290925	0	0.624282	0.167613	55.2	NA	NA	NA	NA	NA	NA	NA	NA	NA	2.01304	0.777775	60.1627
PT64	2022-09-10	RR-MS	0	1.01961	0.264109	0	0.550962	0.186674	54.4	57.9	0	3	0	89.4	12.9	NA	NA	NA	1.78792	1.03375	58.2501
PT64	2020-08-13	RR-MS	0	1.04324	0.302331	0	0.866583	0.237292	52.3	NA	NA	NA	NA	NA	NA	NA	NA	NA	2.00989	1.16138	55.0106
PT64	2024-01-05	RR-MS	0	1.2745	0.322839	0	1.03193	0.205475	55.7	NA	NA	NA	NA	NA	NA	NA	NA	NA	1.64234	1.40967	52.851
PT64	2024-04-30	RR-MS	0	1.58424	0.286681	0	1.10435	0.213518	56	NA	NA	NA	NA	NA	NA	NA	NA	NA	1.1435	1.6912	51.8922
PT64	2023-09-27	RR-MS	0	0.972157	0.200577	0	0.473779	0.120245	55.4	NA	NA	NA	NA	NA	NA	NA	NA	NA	1.04167	0.96799	63.2903
PT64	2024-02-22	RR-MS	0	1.13175	0.387212	0	0.792672	0.205204	55.8	NA	NA	NA	NA	NA	NA	NA	NA	NA	2.46831	1.20944	50.8801
PT64	2024-02-02	RR-MS	0	0.691435	0.290925	0	0.796713	0.157759	55.8	NA	NA	NA	NA	NA	NA	NA	NA	NA	1.7598	0.845853	60.3023
PT64	2021-01-14	RR-MS	0	0.377306	0.265054	0	0.502154	0.174932	52.7	NA	NA	NA	NA	NA	NA	NA	NA	NA	2.19576	0.484642	63.7441
PT64	2020-03-28	RR-MS	0	0.449015	0.298853	0	0.654754	0.211121	51.9	NA	NA	NA	NA	NA	NA	NA	NA	NA	2.44611	0.596319	60.662
PT64	2023-03-21	RR-MS	0	0.539076	0.21801	0	0.803389	0.120903	54.9	NA	NA	NA	NA	NA	NA	NA	NA	NA	1.09623	0.72185	65.974
PT64	2020-02-12	RR-MS	0	1.33864	0.324077	0	1.50558	0.261739	51.8	NA	NA	NA	NA	NA	NA	NA	NA	NA	1.42681	1.62497	50.9566
PT64	2021-03-12	RR-MS	0	0.947728	0.201397	0	0.799892	0.18327	52.9	NA	NA	NA	NA	NA	NA	NA	NA	NA	1.08132	1.05938	61.9854
PT64	2020-12-13	RR-MS	0	1.13678	0.22917	0	0.91185	0.144574	52.6	63.1444	0	3.5	0	90.6	14.4	0.761353	3965	19510	0.812149	1.25441	59.9766
PT64	2020-04-13	RR-MS	0	0.927011	0.205746	0	0.988559	0.214579	52	NA	NA	NA	NA	NA	NA	NA	NA	NA	1.10658	1.10679	61.2148
PT64	2020-12-07	RR-MS	0	0.951435	0.231979	0	0.860098	0.206016	52.6	63.1444	0	3.5	0	90.6	14.4	0.761353	3965	19510	1.37323	1.08306	59.9308
PT64	2022-12-25	RR-MS	0	0.914449	0.262214	0	0.888797	0.181844	54.7	NA	NA	NA	NA	NA	NA	NA	NA	NA	1.44567	1.06223	59.3175
PT64	2022-06-23	RR-MS	0	0.920697	0.206016	0	0.868762	0.0989896	54.1	NA	NA	NA	NA	NA	NA	NA	NA	NA	0.559101	1.06055	63.9405
PT64	2020-12-12	RR-MS	0	1.03543	0.245019	0	1.04442	0.249443	52.6	63.1444	0	3.5	0	90.6	14.4	0.761353	3965	19510	1.47095	1.21578	57.5948
PT64	2020-04-26	RR-MS	0	0.737908	0.231724	0	0.328176	0.153205	52	NA	NA	NA	NA	NA	NA	NA	NA	NA	1.77694	0.723981	62.9219
PT64	2020-04-20	RR-MS	0	1.1972	0.451326	0	1.09604	0.223236	52	NA	NA	NA	NA	NA	NA	NA	NA	NA	2.67436	1.36754	46.789
PT64	2022-05-21	RR-MS	0	1.20298	0.219846	0	0.679155	0.147367	54.1	NA	NA	NA	NA	NA	NA	NA	NA	NA	0.970481	1.22962	59.8247
PT64	2022-08-12	RR-MS	0	0.730944	0.265525	0	0.978683	0.245019	54.3	NA	NA	NA	NA	NA	NA	NA	NA	NA	1.86522	0.940893	59.1917
PT64	2021-05-13	RR-MS	0	1.45558	0.261025	0	0.948609	0.210586	53	NA	NA	NA	NA	NA	NA	NA	NA	NA	1.19037	1.53123	54.27
PT64	2022-01-23	RR-MS	0	0.709779	0.214579	0	0.534787	0.168497	53.7	NA	NA	NA	NA	NA	NA	NA	NA	NA	1.53434	0.771394	63.6355
PT64	2022-01-15	RR-MS	0	1.02682	0.298853	0	1.19725	0.231979	53.7	NA	NA	NA	NA	NA	NA	NA	NA	NA	1.60328	1.26096	55.4389
PT64	2021-11-04	RR-MS	0	1.10305	0.215638	0	0.930287	0.201943	53.5	NA	NA	NA	NA	NA	NA	NA	NA	NA	1.0538	1.23276	59.5812
PT64	2024-09-12	RR-MS	0	0.846894	0.195623	0	0.649724	0.172019	56.4	NA	NA	NA	NA	NA	NA	NA	NA	NA	1.20127	0.924391	63.3562
PT64	2020-12-19	RR-MS	0	0.781612	0.224015	0	0.437751	0.187239	52.6	NA	NA	NA	NA	NA	NA	NA	NA	NA	1.77381	0.797717	62.1493
PT64	2022-10-29	RR-MS	0	0.983265	0.184123	0	0.778513	0.157759	54.5	NA	NA	NA	NA	NA	NA	NA	NA	NA	0.803296	1.08152	63.1317
PT64	2021-05-29	RR-MS	0	1.10636	0.187521	0	1.2994	0.138618	53.1	NA	NA	NA	NA	NA	NA	NA	NA	NA	0.067679	1.36186	62.4011
PT64	2021-09-02	RR-MS	0	0.969183	0.306854	0	0.773713	0.225309	53.3	NA	NA	NA	NA	NA	NA	NA	NA	NA	2.12156	1.0682	55.6753
PT64	2022-08-22	RR-MS	0	0.839352	0.297104	0	0.666237	0.184975	54.3	NA	NA	NA	NA	NA	NA	NA	NA	NA	2.01244	0.923793	58.1544
PT64	2020-05-15	RR-MS	0.778151	1.45229	0.194514	0	1.06055	0.21906	52	NA	NA	NA	NA	NA	NA	NA	NA	NA	0.952166	1.14135	57.3523
PT79	2021-02-14	RR-MS	0	0.754195	0.249443	0	0.490661	0.158061	36.7	35.75	0	2	0	71.4	3.65	0.768225	37576	16701	1.74863	0.793104	61.809
PT79	2021-08-07	RR-MS	0	0.639387	0.260071	0	0.494155	0.157759	37.2	29.0889	0	2	0	70.2	2.9	0.771999	5755	15061	1.89591	0.699138	62.2378
PT79	2020-02-09	RR-MS	0	0.881385	0.255273	0	0.639188	0.241546	35.7	36.35	0	2	0	54	2.15	0.753758	4144	18641	2.04124	0.949374	58.5402
PT245	2022-09-24	RR-MS	0	0.630428	0.262214	0	0.42341	0.325105	49.6	55.2444	0	3	0	66.6	11.4	NA	NA	NA	2.98494	0.667494	58.3162
PT245	2020-02-15	RR-MS	0	0.818292	0.290925	0	0.659631	0.255996	47	34	0	2	0	58	7.2	0.780599	9373	16549	2.4081	0.904075	56.9783
PT245	2023-03-26	RR-MS	0	0.609274	0.289366	0	0.634477	0.246745	50.1	53	0	3	0	71.4	11.4	NA	NA	NA	2.50504	0.722214	58.9836
PT60	2023-11-27	RR-MS	0	1.22045	0.375115	0	1.19463	0.330414	60.5	NA	NA	NA	NA	NA	NA	NA	NA	NA	2.62472	1.42056	47.8335
PT60	2021-09-07	RR-MS	0	0.844042	0.27462	0	0.680154	0.243038	58.3	NA	NA	NA	NA	NA	NA	NA	NA	NA	2.17222	0.932445	57.8656
PT60	2020-01-04	RR-MS	0	0.813981	0.259355	1.04139	0.809358	0.243038	56.6	NA	NA	NA	NA	NA	NA	NA	NA	NA	2.06578	1.11344	61.007
PT60	2022-07-02	RR-MS	0	1.38267	0.362671	0	0.488551	0.334051	59.1	NA	NA	NA	NA	NA	NA	NA	NA	NA	3.21836	1.31331	47.0272
PT60	2021-06-24	RR-MS	1.04139	1.27669	0.221936	0	1.05308	0.195069	58.1	NA	NA	NA	NA	NA	NA	NA	NA	NA	1.24311	0.849307	58.0091
PT60	2019-12-26	RR-MS	0.778151	1.53615	0.251395	0	0.93852	0.238799	56.6	NA	NA	NA	NA	NA	NA	NA	NA	NA	1.56646	1.16909	53.4243
PT60	2020-05-16	RR-MS	0	1.49247	0.318898	1.04139	1.11217	0.251151	57	NA	NA	NA	NA	NA	NA	NA	NA	NA	1.78187	1.77949	52.3429
PT60	2021-06-19	RR-MS	0.778151	1.39752	0.282849	1.04139	1.01812	0.201943	58.1	NA	NA	NA	NA	NA	NA	NA	NA	NA	1.71063	1.24312	56.0283
PT60	2020-03-05	RR-MS	0.778151	1.37205	0.301247	0	0.675595	0.23477	56.8	NA	NA	NA	NA	NA	NA	NA	NA	NA	2.30287	0.943059	52.4259
PT60	2022-07-14	RR-MS	0	0.92257	0.280351	0	0.689841	0.279667	59.2	NA	NA	NA	NA	NA	NA	NA	NA	NA	2.36966	1.00085	56.0899
PT60	2021-03-06	RR-MS	0	0.898725	0.255273	0	0.747722	0.255273	57.8	NA	NA	NA	NA	NA	NA	NA	NA	NA	1.99298	1.0009	58.0789
PT60	2022-06-23	RR-MS	0	0.954001	0.269046	0	1.0585	0.33686	59.1	NA	NA	NA	NA	NA	NA	NA	NA	NA	2.20284	1.15311	55.0554
PT60	2022-11-13	RR-MS	0	0.789792	0.232996	0	0.743588	0.266232	59.5	76.1	0	4.5	0	72.6	8.7	NA	NA	NA	1.96899	0.909193	59.8067
PT60	2021-01-25	RR-MS	0.778151	1.37878	0.246991	0	1.03953	0.217484	57.7	NA	NA	NA	NA	NA	NA	NA	NA	NA	1.40006	1.07322	55.4257
PT60	2022-05-21	RR-MS	0	1.08239	0.2403	1.04139	0.833466	0.19201	59	NA	NA	NA	NA	NA	NA	NA	NA	NA	1.42281	1.34418	60.924
PT60	2020-03-20	RR-MS	0	1.37055	0.447158	1.04139	1.28341	0.262925	56.9	NA	NA	NA	NA	NA	NA	NA	NA	NA	2.68906	1.73706	46.7971
PT60	2020-01-12	RR-MS	0	1.31873	0.212986	1.49136	1.34086	0.403464	56.7	47.3944	0	2	0	40	8.7	0.709491	2427	27180	1.82175	1.78363	56.3342
PT60	2019-12-30	RR-MS	0	0.983716	0.335859	0	1.0146	0.267172	56.6	NA	NA	NA	NA	NA	NA	NA	NA	NA	2.31113	1.16271	53.1646
PT60	2020-06-25	RR-MS	0	0.910678	0.251395	1.04139	1.00471	0.263162	57.1	NA	NA	NA	NA	NA	NA	NA	NA	NA	1.85063	1.26047	60.1355
PT60	2021-04-21	RR-MS	0	1.03419	0.286232	1.04139	0.994889	0.161368	57.9	NA	NA	NA	NA	NA	NA	NA	NA	NA	1.43531	1.35948	59.7856
PT60	2021-10-02	RR-MS	0	0.898615	0.349083	0	1.36581	0.267406	58.4	NA	NA	NA	NA	NA	NA	NA	NA	NA	2.08264	1.21239	53.2104
PT60	2020-08-28	RR-MS	0	1.37332	0.271144	1.04139	0.927883	0.171141	57.3	NA	NA	NA	NA	NA	NA	NA	NA	NA	1.23472	1.61764	57.5152
PT60	2021-03-23	RR-MS	1.20412	1.66239	0.301247	0	1.0159	0.208173	57.9	NA	NA	NA	NA	NA	NA	NA	NA	NA	1.76211	1.0673	50.6633
PT60	2021-01-21	RR-MS	0.778151	1.2823	0.24279	0	0.744136	0.225051	57.7	NA	NA	NA	NA	NA	NA	NA	NA	NA	1.79834	0.892137	56.2463
PT60	2020-03-11	RR-MS	0	1.44568	0.270912	0	1.05683	0.239299	56.8	NA	NA	NA	NA	NA	NA	NA	NA	NA	1.32167	1.56008	53.2002
PT60	2022-11-03	RR-MS	0	0.782759	0.309417	0	0.839541	0.264582	59.5	NA	NA	NA	NA	NA	NA	NA	NA	NA	2.42224	0.93621	56.1657
PT60	2021-07-01	RR-MS	1.04139	1.42134	0.218536	0	0.874076	0.230449	58.1	NA	NA	NA	NA	NA	NA	NA	NA	NA	1.52849	0.907927	56.1667
PT60	2022-12-01	RR-MS	0	1.17458	0.384174	0	1.21898	0.333246	59.6	NA	NA	NA	NA	NA	NA	NA	NA	NA	2.71148	1.39088	47.7008
PT60	2021-01-03	RR-MS	0	1.00535	0.230193	0	0.938119	0.225826	57.6	NA	NA	NA	NA	NA	NA	NA	NA	NA	1.3573	1.15446	59.1154
PT60	2022-07-07	RR-MS	0	0.845098	0.276002	0	0.821906	0.291369	59.2	NA	NA	NA	NA	NA	NA	NA	NA	NA	2.31333	0.981845	56.6658
PT60	2023-04-27	RR-MS	0	0.905688	0.279667	0	0.80448	0.362671	60	NA	NA	NA	NA	NA	NA	NA	NA	NA	2.74193	1.0261	54.3322
PT60	2021-08-10	RR-MS	0.778151	1.32112	0.273696	0	0.955592	0.239049	58.2	NA	NA	NA	NA	NA	NA	NA	NA	NA	1.8533	0.996698	54.0913
PT60	2020-06-16	RR-MS	0	0.974604	0.275081	1.04139	0.92205	0.221675	57.1	NA	NA	NA	NA	NA	NA	NA	NA	NA	1.82812	1.28516	59.4175
PT60	2021-03-25	RR-MS	0.778151	1.54205	0.176091	0	0.703807	0.161068	57.9	NA	NA	NA	NA	NA	NA	NA	NA	NA	0.803551	1.09363	58.8653
PT60	2021-02-15	RR-MS	0.778151	1.49682	0.261739	1.04139	0.969742	0.160769	57.8	NA	NA	NA	NA	NA	NA	NA	NA	NA	1.29964	1.30886	57.2035
PT60	2020-05-18	RR-MS	0	1.28858	0.35141	0	1.40963	0.199481	57	NA	NA	NA	NA	NA	NA	NA	NA	NA	1.39676	1.55064	51.4778
PT60	2022-02-23	RR-MS	1.32222	1.4817	0.283753	0	1.01528	0.205475	58.8	NA	NA	NA	NA	NA	NA	NA	NA	NA	1.78411	0.852744	53.0632
PT60	2021-05-07	RR-MS	0	1.00013	0.247237	0	1.17993	0.217484	58	NA	NA	NA	NA	NA	NA	NA	NA	NA	1.17347	1.23291	58.5187
PT60	2020-09-05	RR-MS	1.32222	1.50673	0.232488	1.04139	1.1944	0.296446	57.3	50.0889	0	2.5	0	63	8.7	0.748544	9327	23686	1.86066	1.0965	55.3984
PT60	2020-09-13	RR-MS	1.20412	1.45278	0.195346	1.04139	0.774736	0.190332	57.3	NA	NA	NA	NA	NA	NA	NA	NA	NA	1.40247	0.972694	60.1239
PT60	2020-05-05	RR-MS	0.778151	1.42226	0.176091	0	0.990827	0.286007	57	NA	NA	NA	NA	NA	NA	NA	NA	NA	1.3081	1.09259	56.9431
PT60	2020-09-03	RR-MS	0	0.952502	0.230193	1.04139	1.02845	0.225309	57.3	50.0889	0	2.5	0	63	8.7	0.748544	9327	23686	1.4174	1.30326	61.7092
PT60	2021-01-17	RR-MS	1.20412	1.65629	0.166726	1.04139	0.814647	0.208173	57.7	NA	NA	NA	NA	NA	NA	NA	NA	NA	1.12156	1.15504	59.4398
PT60	2020-03-30	RR-MS	0	0.918555	0.255273	0	0.982	0.199481	56.9	NA	NA	NA	NA	NA	NA	NA	NA	NA	1.39472	1.09754	59.2133
PT60	2022-01-28	RR-MS	0	0.91719	0.333447	0	0.738701	0.214844	58.7	NA	NA	NA	NA	NA	NA	NA	NA	NA	2.32744	1.01312	55.0446
PT60	2020-05-01	RR-MS	0.778151	1.56871	0.212986	1.04139	0.757548	0.199206	57	NA	NA	NA	NA	NA	NA	NA	NA	NA	1.35243	1.29581	58.1044
PT60	2021-02-08	RR-MS	0	1.00766	0.266702	0	0.818951	0.212986	57.7	NA	NA	NA	NA	NA	NA	NA	NA	NA	1.67857	1.11558	57.6097
PT60	2021-07-08	RR-MS	0	0.964165	0.364363	0	0.95255	0.303412	58.2	NA	NA	NA	NA	NA	NA	NA	NA	NA	2.81589	1.12526	51.0886
PT60	2020-02-24	RR-MS	0.778151	1.31821	0.20871	1.04139	0.904445	0.251395	56.8	NA	NA	NA	NA	NA	NA	NA	NA	NA	1.63247	1.13846	59.1544
PT60	2023-06-01	RR-MS	0	0.758003	0.310056	0	0.513617	0.292034	60.1	NA	NA	NA	NA	NA	NA	NA	NA	NA	2.96053	0.804119	55.6993
PT60	2021-04-15	RR-MS	0	1.26155	0.255514	0	1.09975	0.226084	57.9	NA	NA	NA	NA	NA	NA	NA	NA	NA	1.20288	1.42215	55.7703
PT60	2020-06-06	RR-MS	0	1.19296	0.255273	1.04139	1.11561	0.20412	57.1	NA	NA	NA	NA	NA	NA	NA	NA	NA	1.22562	1.53241	59.0036
PT60	2021-10-21	RR-MS	0	0.852602	0.294246	1.04139	1.01611	0.259594	58.4	NA	NA	NA	NA	NA	NA	NA	NA	NA	2.17048	1.21623	58.5993
PT60	2021-11-18	RR-MS	0	0.74123	0.330414	0	0.862072	0.283753	58.5	NA	NA	NA	NA	NA	NA	NA	NA	NA	2.69281	0.909501	55.0339
PT60	2021-08-05	RR-MS	1.04139	1.50702	0.246991	0	0.798582	0.208441	58.2	NA	NA	NA	NA	NA	NA	NA	NA	NA	1.63445	0.953101	54.5843
PT60	2021-02-02	RR-MS	0.778151	1.2804	0.247482	0	0.594393	0.161368	57.7	NA	NA	NA	NA	NA	NA	NA	NA	NA	1.62039	0.839294	57.513
PT60	2019-12-10	RR-MS	0	1.00368	0.243038	0	1.1088	0.267172	56.6	NA	NA	NA	NA	NA	NA	NA	NA	NA	1.51177	1.2115	57.5399
PT60	2020-03-31	RR-MS	1.04139	1.54439	0.226342	0	0.894316	0.230704	56.9	NA	NA	NA	NA	NA	NA	NA	NA	NA	1.48553	1.01685	54.77
PT60	2022-11-10	RR-MS	0	1.19407	0.261025	0	0.747412	0.286905	59.5	76.1	0	4.5	0	72.6	8.7	NA	NA	NA	2.03106	1.2456	54.6403
PT60	2022-03-04	RR-MS	0.778151	1.19457	0.214314	0	0.781684	0.210319	58.8	NA	NA	NA	NA	NA	NA	NA	NA	NA	1.51746	0.832269	58.7008
PT60	2020-03-15	RR-MS	0	1.23571	0.286232	1.04139	0.667266	0.270912	56.8	NA	NA	NA	NA	NA	NA	NA	NA	NA	2.3096	1.41436	55.5865
PT60	2021-08-23	RR-MS	0	0.390051	0.297323	0	0.66792	0.267172	58.3	NA	NA	NA	NA	NA	NA	NA	NA	NA	2.7905	0.551952	59.9173
PT60	2020-04-14	RR-MS	1.04139	1.52293	0.203848	0	0.626032	0.180413	56.9	NA	NA	NA	NA	NA	NA	NA	NA	NA	1.32839	0.907219	57.2151
PT60	2020-03-02	RR-MS	1.20412	1.60411	0.35679	1.04139	1.13011	0.239049	56.8	NA	NA	NA	NA	NA	NA	NA	NA	NA	2.3947	1.21978	49.8558
PT60	2023-01-05	RR-MS	0.778151	1.21558	0.291369	0	0.408918	0.302547	59.7	NA	NA	NA	NA	NA	NA	NA	NA	NA	3.02334	0.722081	52.6164
PT60	2022-04-24	RR-MS	0	1.08196	0.323046	0	0.624076	0.248219	59	58.95	0	3	0	66.6	8.7	NA	NA	NA	2.46618	1.11045	53.4262
PT60	2020-01-26	RR-MS	0	0.7352	0.358506	1.04139	1.22068	0.225826	56.7	NA	NA	NA	NA	NA	NA	NA	NA	NA	2.29744	1.18895	57.2047
PT60	2021-04-27	RR-MS	1.04139	1.69303	0.238799	0	1.03985	0.230449	58	NA	NA	NA	NA	NA	NA	NA	NA	NA	1.3207	1.18988	52.9479
PT60	2022-09-09	RR-MS	0	0.685204	0.282622	0	0.881042	0.294025	59.3	NA	NA	NA	NA	NA	NA	NA	NA	NA	2.41726	0.869556	57.5915
PT60	2021-03-13	RR-MS	0	1.36124	0.221675	1.04139	1.55999	0.270679	57.8	57.0222	0	3.5	0	70.2	8.7	0.747768	10124	25539	0.778639	1.82401	57.7193
PT60	2021-08-17	RR-MS	0	1.33868	0.308351	0	1.27524	0.284656	58.3	NA	NA	NA	NA	NA	NA	NA	NA	NA	1.69748	1.54615	51.1925
PT60	2020-02-08	RR-MS	0	1.00608	0.212986	0	0.954821	0.190332	56.7	NA	NA	NA	NA	NA	NA	NA	NA	NA	1.00181	1.16078	60.776
PT60	2021-06-03	RR-MS	1.04139	1.1465	0.230449	0	0.751433	0.175802	58.1	NA	NA	NA	NA	NA	NA	NA	NA	NA	1.60496	0.638133	59.1084
PT60	2021-01-11	RR-MS	0	1.11086	0.374198	0	0.852846	0.293363	57.7	NA	NA	NA	NA	NA	NA	NA	NA	NA	2.84219	1.21272	49.6383
PT60	2019-12-16	RR-MS	0.778151	1.56305	0.304706	1.32222	1.1113	0.255031	56.6	NA	NA	NA	NA	NA	NA	NA	NA	NA	2.01111	1.45582	52.9472
PT60	2021-12-31	RR-MS	0	1.17759	0.341039	1.32222	1.06752	0.276002	58.6	NA	NA	NA	NA	NA	NA	NA	NA	NA	2.37952	1.54681	53.844
PT60	2024-03-07	RR-MS	0	1.20909	0.323665	1.04139	0.868409	0.298416	60.8	77.35	0	3.5	0	69	8.7	NA	NA	NA	2.54631	1.46115	53.3349
PT60	2020-05-11	RR-MS	1.32222	1.62898	0.297761	1.04139	0.966939	0.230449	57	NA	NA	NA	NA	NA	NA	NA	NA	NA	2.11931	1.11996	52.7383
PT60	2020-01-22	RR-MS	0	1.00749	0.226084	1.04139	1.05362	0.238799	56.7	NA	NA	NA	NA	NA	NA	NA	NA	NA	1.40383	1.35746	61.1456
PT60	2024-03-10	RR-MS	0.778151	1.34834	0.25261	0	0.834039	0.222976	60.8	77.35	0	3.5	0	69	8.7	NA	NA	NA	1.71758	0.977652	55.2728
PT60	2020-02-03	RR-MS	1.04139	1.43284	0.239049	1.04139	1.01089	0.250908	56.7	NA	NA	NA	NA	NA	NA	NA	NA	NA	1.7714	1.12598	56.7421
PT60	2020-07-23	RR-MS	0	0.83683	0.286681	0	0.866996	0.226342	57.2	NA	NA	NA	NA	NA	NA	NA	NA	NA	1.96342	0.990427	57.7231
PT60	2020-06-12	RR-MS	0	1.31716	0.371253	0	1.04689	0.263162	57.1	NA	NA	NA	NA	NA	NA	NA	NA	NA	2.29639	1.45015	48.7927
PT60	2021-03-01	RR-MS	0	1.25583	0.321184	1.32222	1.07828	0.296665	57.8	NA	NA	NA	NA	NA	NA	NA	NA	NA	2.29301	1.61534	53.6929
PT60	2021-11-07	RR-MS	1.04139	1.4191	0.241048	0	0.850462	0.318063	58.5	43.45	0	3	0	66.6	8.7	0.701149	2578	29335	2.24002	0.897984	53.0475
PT60	2023-03-01	RR-MS	0	0.920176	0.294687	0	0.606166	0.268578	59.8	NA	NA	NA	NA	NA	NA	NA	NA	NA	2.50234	0.970223	55.6663
PT60	2021-05-08	RR-MS	0	1.28037	0.23477	1.32222	0.950706	0.24279	58	NA	NA	NA	NA	NA	NA	NA	NA	NA	1.4606	1.59202	58.9697
PT60	2021-03-09	RR-MS	1.04139	1.45364	0.208173	0	0.603361	0.180986	57.8	57.0222	0	3.5	0	70.2	8.7	0.747768	10124	25539	1.43333	0.842027	57.5585
PT60	2022-03-21	RR-MS	0	1.10013	0.252368	0	0.932372	0.244525	58.9	NA	NA	NA	NA	NA	NA	NA	NA	NA	1.57601	1.23105	56.8192
PT60	2022-08-18	RR-MS	0	0.465977	0.279895	0	0.696182	0.236033	59.3	NA	NA	NA	NA	NA	NA	NA	NA	NA	2.39774	0.62456	60.8708
PT60	2020-12-28	RR-MS	1.20412	1.57772	0.251395	0	0.824321	0.263399	57.6	NA	NA	NA	NA	NA	NA	NA	NA	NA	1.98539	0.93154	52.5115
PT60	2020-09-24	RR-MS	0.778151	1.44545	0.232996	0	0.518382	0.217484	57.4	NA	NA	NA	NA	NA	NA	NA	NA	NA	1.82136	0.950083	55.5633
PT60	2021-05-16	RR-MS	1.04139	1.39496	0.251151	1.32222	0.841109	0.208979	58	NA	NA	NA	NA	NA	NA	NA	NA	NA	1.85628	1.08006	58.0151
PT60	2021-07-15	RR-MS	0	1.221	0.231215	0	0.697839	0.234517	58.2	NA	NA	NA	NA	NA	NA	NA	NA	NA	1.53793	1.25095	57.0951
PT60	2020-12-10	RR-MS	0	0.811575	0.251395	0	0.776846	0.20412	57.6	NA	NA	NA	NA	NA	NA	NA	NA	NA	1.68657	0.938634	60.1723
PT60	2021-06-13	RR-MS	0	1.16681	0.255514	0	0.884569	0.282622	58.1	NA	NA	NA	NA	NA	NA	NA	NA	NA	1.83341	1.26996	55.2328
PT60	2020-11-19	RR-MS	1.04139	1.48075	0.20871	1.04139	0.848435	0.234517	57.5	NA	NA	NA	NA	NA	NA	NA	NA	NA	1.59675	1.11008	58.2138
PT60	2020-04-12	RR-MS	0	1.02053	0.318898	1.04139	1.01149	0.297323	56.9	NA	NA	NA	NA	NA	NA	NA	NA	NA	2.47134	1.35384	55.1397
PT60	2021-07-30	RR-MS	0	0.928908	0.306639	0	1.21625	0.260071	58.2	NA	NA	NA	NA	NA	NA	NA	NA	NA	1.86981	1.18631	55.208
PT60	2020-04-10	RR-MS	0.778151	1.36169	0.20412	1.04139	0.720738	0.190051	56.9	NA	NA	NA	NA	NA	NA	NA	NA	NA	1.4075	1.11162	60.4484
PT60	2023-06-11	RR-MS	0	0.560743	0.290702	0	0.695307	0.218536	60.1	86.4	0	4.5	0	75	8.7	NA	NA	NA	2.3132	0.70281	59.972
PT60	2021-04-08	RR-MS	1.04139	1.56166	0.212986	0	0.537189	0.221936	57.9	NA	NA	NA	NA	NA	NA	NA	NA	NA	1.71306	0.908913	55.4853
PT60	2020-11-05	RR-MS	0.778151	1.44703	0.255273	0	0.636989	0.226084	57.5	NA	NA	NA	NA	NA	NA	NA	NA	NA	1.90613	0.991999	54.2611
PT60	2020-10-18	RR-MS	0	1.36741	0.365675	1.04139	1.34357	0.300595	57.4	NA	NA	NA	NA	NA	NA	NA	NA	NA	2.24824	1.75505	49.9316
PT60	2020-05-28	RR-MS	0	1.38423	0.286456	0	1.18004	0.325516	57	NA	NA	NA	NA	NA	NA	NA	NA	NA	1.85212	1.55132	50.9397
PT60	2020-03-24	RR-MS	0	1.03354	0.293804	0	0.927883	0.322012	56.9	NA	NA	NA	NA	NA	NA	NA	NA	NA	2.38798	1.17432	53.5376
PT60	2021-05-29	RR-MS	0	1.06911	0.239299	0	0.719745	0.180986	58	NA	NA	NA	NA	NA	NA	NA	NA	NA	1.35548	1.13256	59.1897
PT60	2020-06-04	RR-MS	0	1.31477	0.230704	0	1.34862	0.20871	57.1	NA	NA	NA	NA	NA	NA	NA	NA	NA	0.611623	1.55146	56.951
PT60	2021-04-03	RR-MS	0	1.32533	0.297542	1.49136	1.06442	0.339054	57.9	NA	NA	NA	NA	NA	NA	NA	NA	NA	2.36031	1.69447	53.6426
PT60	2022-06-01	RR-MS	0	0.783117	0.264346	0	0.682957	0.248464	59.1	NA	NA	NA	NA	NA	NA	NA	NA	NA	2.16516	0.882905	58.7415
PT60	2021-07-22	RR-MS	0	0.882468	0.251395	0	0.681784	0.325516	58.2	NA	NA	NA	NA	NA	NA	NA	NA	NA	2.46251	0.964853	56.7688
PT60	2020-04-30	RR-MS	0	1.15619	0.199755	0	0.784831	0.180986	57	NA	NA	NA	NA	NA	NA	NA	NA	NA	0.936709	1.22701	60.4094
PT60	2020-08-12	RR-MS	0	0.700877	0.190612	0	0.9347	0.180699	57.3	NA	NA	NA	NA	NA	NA	NA	NA	NA	1.00014	0.900915	64.5968
PT60	2020-04-06	RR-MS	1.04139	1.58146	0.23477	1.04139	0.946845	0.212986	56.9	NA	NA	NA	NA	NA	NA	NA	NA	NA	1.4887	1.22725	56.6142
PT60	2021-09-01	RR-MS	0.778151	1.31973	0.243782	0	0.724112	0.255273	58.3	NA	NA	NA	NA	NA	NA	NA	NA	NA	1.98201	0.916304	55.1884
PT60	2020-05-26	RR-MS	0.778151	1.33816	0.190332	0	0.745933	0.171141	57	NA	NA	NA	NA	NA	NA	NA	NA	NA	1.05462	0.939048	59.6068
PT60	2019-12-23	RR-MS	0	0.994801	0.258637	0	0.982723	0.221936	56.6	NA	NA	NA	NA	NA	NA	NA	NA	NA	1.50208	1.16098	57.9015
PT60	2020-06-02	RR-MS	0	1.03419	0.295127	0	1.06153	0.208441	57.1	NA	NA	NA	NA	NA	NA	NA	NA	NA	1.5796	1.22061	56.1078
PT60	2021-09-22	RR-MS	0	0.652053	0.308351	0	0.558108	0.251395	58.4	NA	NA	NA	NA	NA	NA	NA	NA	NA	2.72782	0.731529	57.5963
PT60	2020-03-23	RR-MS	1.04139	1.48603	0.23477	1.04139	1.12343	0.308351	56.9	NA	NA	NA	NA	NA	NA	NA	NA	NA	1.9227	1.2086	55.1798
PT60	2020-04-25	RR-MS	1.04139	1.53754	0.217747	0	0.891147	0.185542	57	NA	NA	NA	NA	NA	NA	NA	NA	NA	1.16284	1.01009	56.2964
PT60	2022-08-04	RR-MS	0	0.714916	0.340444	0	0.592288	0.310056	59.2	NA	NA	NA	NA	NA	NA	NA	NA	NA	3.23334	0.795336	54.1477
PT60	2021-09-11	RR-MS	0	1.03362	0.259116	0	1.031	0.278982	58.3	NA	NA	NA	NA	NA	NA	NA	NA	NA	1.7654	1.20969	56.2335
PT60	2020-11-12	RR-MS	0	0.993304	0.251395	0	0.834484	0.221936	57.5	NA	NA	NA	NA	NA	NA	NA	NA	NA	1.61118	1.109	58.2679
PT60	2020-05-22	RR-MS	1.04139	1.56308	0.263399	1.04139	1.28634	0.246991	57	NA	NA	NA	NA	NA	NA	NA	NA	NA	1.54295	1.32823	54.5745
PT60	2020-02-19	RR-MS	0.778151	1.64963	0.30771	0	1.06811	0.247237	56.8	NA	NA	NA	NA	NA	NA	NA	NA	NA	1.81638	1.30751	49.5438
PT60	2020-04-17	RR-MS	0.778151	1.444	0.24279	0	0.692847	0.161368	56.9	NA	NA	NA	NA	NA	NA	NA	NA	NA	1.3723	1.0086	56.4009
PT60	2020-01-09	RR-MS	0	0.699838	0.239049	0	0.93867	0.289812	56.7	47.3944	0	2	0	40	8.7	0.709491	2427	27180	1.99905	0.901412	59.7002
PT205	2020-05-10	SP-MS	1.88081	1.261	0.297542	1.95904	0.782831	0.439333	45.3	NA	NA	NA	NA	NA	NA	NA	NA	NA	4.1363	0.588971	52.8038
PT205	2021-09-11	SP-MS	1.70757	1.24947	0.31973	1.78533	0.978409	0.359266	46.6	149.878	1	5.5	2	73.8	27.2	NA	NA	NA	3.52758	0.714118	53.3163
PT205	2021-07-17	SP-MS	1.5563	1.38794	0.321184	1.85126	1.04139	0.330617	46.5	NA	NA	NA	NA	NA	NA	NA	NA	NA	3.15576	0.943403	52.9117
PT205	2021-10-06	SP-MS	1.81954	1.18201	0.343999	1.90849	1.10561	0.320562	46.7	NA	NA	NA	NA	NA	NA	NA	NA	NA	3.44385	0.659648	53.8365
PT205	2021-11-19	SP-MS	1.70757	1.44781	0.326131	1.61278	0.957464	0.29048	46.8	NA	NA	NA	NA	NA	NA	NA	NA	NA	3.04055	0.84456	52.62
PT205	2021-05-22	SP-MS	1.61278	1.53499	0.341237	1.70757	1.06528	0.24279	46.3	NA	NA	NA	NA	NA	NA	NA	NA	NA	2.66795	1.02028	52.4706
PT205	2021-09-06	SP-MS	1.70757	1.34974	0.263162	1.78533	1.21136	0.251638	46.6	149.878	1	5.5	2	73.8	27.2	NA	NA	NA	2.15501	0.87698	57.7622
PT205	2023-11-06	SP-MS	1.5563	1.71154	0.405858	1.61278	1.10867	0.325721	48.8	NA	NA	NA	NA	NA	NA	NA	NA	NA	3.43795	1.19763	45.7394
PT205	2020-01-10	SP-MS	1.88081	1.49511	0.477555	1.78533	1.17412	0.417306	45	NA	NA	NA	NA	NA	NA	NA	NA	NA	4.73253	0.889999	42.235
PT205	2023-06-26	SP-MS	1.70757	1.39817	0.420451	1.70757	1.14625	0.364739	48.4	NA	NA	NA	NA	NA	NA	NA	NA	NA	4.01303	0.882755	46.884
PT205	2020-07-28	SP-MS	1.66276	1.50691	0.307068	1.61278	1.62502	0.307924	45.5	NA	NA	NA	NA	NA	NA	NA	NA	NA	2.21927	1.14657	52.662
PT205	2021-03-30	SP-MS	1.74819	1.59223	0.27462	1.90849	1.49159	0.332438	46.2	NA	NA	NA	NA	NA	NA	NA	NA	NA	2.28666	1.17081	53.5891
PT205	2020-09-30	SP-MS	1.66276	1.69308	0.321391	1.61278	1.25421	0.38952	45.7	150.606	2	5.5	2	81	27.2	0.731414	11339	43947	3.09069	1.17395	48.538
PT205	2020-04-20	SP-MS	1.5563	1.73974	0.246991	1.70757	1.2413	0.361539	45.2	NA	NA	NA	NA	NA	NA	NA	NA	NA	2.32838	1.28113	52.6396
PT205	2020-12-13	SP-MS	1.49136	1.22937	0.293141	1.04139	1.08923	0.299071	45.9	NA	NA	NA	NA	NA	NA	NA	NA	NA	2.6876	0.738116	54.6459
PT205	2021-07-29	SP-MS	1.70757	1.66134	0.330819	1.78533	1.15308	0.298198	46.5	NA	NA	NA	NA	NA	NA	NA	NA	NA	2.79006	1.11531	50.8162
PT205	2020-05-04	SP-MS	1.66276	1.33027	0.325516	1.78533	1.2528	0.317436	45.3	NA	NA	NA	NA	NA	NA	NA	NA	NA	2.95275	0.89953	53.3432
PT205	2021-05-01	SP-MS	1.49136	1.41506	0.373096	1.78533	1.05721	0.400192	46.3	NA	NA	NA	NA	NA	NA	NA	NA	NA	3.88022	0.996566	48.3974
PT205	2020-05-22	SP-MS	1.41497	1.7606	0.278525	1.85126	1.6306	0.279211	45.3	NA	NA	NA	NA	NA	NA	NA	NA	NA	1.59501	1.53127	53.1369
PT205	2022-10-24	SP-MS	1.78533	1.61694	0.276462	1.78533	1.26349	0.285782	47.8	NA	NA	NA	NA	NA	NA	NA	NA	NA	2.25683	1.07378	54.127
PT205	2021-11-23	SP-MS	1.78533	1.62493	0.428135	1.85126	0.93847	0.394101	46.8	NA	NA	NA	NA	NA	NA	NA	NA	NA	4.37213	0.97938	44.2626
PT205	2021-01-26	SP-MS	1.78533	1.40944	0.249687	1.70757	1.27662	0.323046	46	NA	NA	NA	NA	NA	NA	NA	NA	NA	2.39109	0.894214	56.1111
PT205	2020-04-18	SP-MS	1.61278	1.54119	0.296884	1.70757	1.29228	0.271609	45.2	NA	NA	NA	NA	NA	NA	NA	NA	NA	2.26048	1.10312	53.9186
PT205	2020-10-06	SP-MS	1.81954	1.74321	0.301464	1.78533	1.51008	0.384891	45.7	NA	NA	NA	NA	NA	NA	NA	NA	NA	2.69105	1.24415	49.5649
PT205	2022-02-11	SP-MS	1.78533	1.55273	0.382917	1.85126	1.46578	0.439648	47.1	NA	NA	NA	NA	NA	NA	NA	NA	NA	3.78105	1.10004	46.007
PT205	2022-05-10	SP-MS	1.61278	1.68178	0.335458	1.61278	1.64333	0.300813	47.3	NA	NA	NA	NA	NA	NA	NA	NA	NA	2.23215	1.32511	50.005
PT205	2022-05-31	SP-MS	1.81954	1.7924	0.342817	1.70757	0.891872	0.338656	47.4	NA	NA	NA	NA	NA	NA	NA	NA	NA	3.35405	1.06122	48.0538
PT205	2021-01-30	SP-MS	1.66276	1.36678	0.338656	1.85126	1.05782	0.414472	46	NA	NA	NA	NA	NA	NA	NA	NA	NA	3.82056	0.873276	50.2815
PT205	2021-06-15	SP-MS	1.74819	1.03342	0.213518	1.70757	0.96459	0.286456	46.4	NA	NA	NA	NA	NA	NA	NA	NA	NA	2.4769	0.49603	61.8139
PT205	2021-08-23	SP-MS	1.61278	1.44284	0.355643	1.61278	1.30157	0.290035	46.6	NA	NA	NA	NA	NA	NA	NA	NA	NA	2.84456	1.01007	51.2279
PT205	2020-05-20	SP-MS	1.66276	1.64645	0.409426	1.61278	1.38894	0.409087	45.3	NA	NA	NA	NA	NA	NA	NA	NA	NA	3.73854	1.18142	44.1606
PT205	2022-08-09	SP-MS	1.66276	1.50963	0.419791	1.61278	0.979184	0.486714	47.6	NA	NA	NA	NA	NA	NA	NA	NA	NA	4.80952	0.927742	42.9711
PT205	2021-11-29	SP-MS	1.74819	1.26677	0.258637	1.85126	1.27614	0.388279	46.9	NA	NA	NA	NA	NA	NA	NA	NA	NA	2.93849	0.818409	55.6234
PT205	2020-05-12	SP-MS	1.5563	1.60303	0.293363	1.61278	1.11388	0.431042	45.3	NA	NA	NA	NA	NA	NA	NA	NA	NA	3.29733	1.10947	49.6818
PT205	2020-05-30	SP-MS	1.78533	1.60194	0.394977	1.78533	1.24937	0.401745	45.4	NA	NA	NA	NA	NA	NA	NA	NA	NA	3.8413	1.05652	45.7588
PT205	2023-01-03	SP-MS	1.78533	1.61987	0.347915	1.78533	1.26862	0.311754	48	NA	NA	NA	NA	NA	NA	NA	NA	NA	2.92942	1.07796	50.0052
PT205	2022-12-02	SP-MS	1.61278	1.57099	0.394627	1.61278	1.71794	0.412124	47.9	NA	NA	NA	NA	NA	NA	NA	NA	NA	3.31747	1.25882	45.4325
PT205	2023-08-16	SP-MS	1.61278	1.5456	0.351989	1.49136	1.1322	0.405346	48.6	NA	NA	NA	NA	NA	NA	NA	NA	NA	3.60299	1.01841	47.6327
PT205	2020-04-14	SP-MS	1.70757	1.65786	0.304491	1.85126	1.32296	0.314078	45.2	NA	NA	NA	NA	NA	NA	NA	NA	NA	2.51534	1.18081	51.8991
PT205	2023-06-27	SP-MS	1.74819	1.79587	0.429268	1.70757	1.5272	0.365113	48.4	NA	NA	NA	NA	NA	NA	NA	NA	NA	3.42367	1.3206	43.1829
PT205	2020-07-01	SP-MS	1.81954	1.49721	0.358125	1.85126	1.02268	0.355452	45.4	NA	NA	NA	NA	NA	NA	NA	NA	NA	3.63302	0.883629	49.6319
PT205	2021-09-23	SP-MS	1.74819	1.6675	0.266232	1.85126	1.2397	0.404492	46.7	NA	NA	NA	NA	NA	NA	NA	NA	NA	2.86979	1.13809	51.589
PT205	2021-02-07	SP-MS	1.32222	1.6208	0.318272	1.49136	1.3014	0.351603	46.1	NA	NA	NA	NA	NA	NA	NA	NA	NA	2.68337	1.29754	49.9142
PT205	2021-12-10	SP-MS	1.61278	1.5925	0.318481	1.70757	1.11817	0.488833	46.9	NA	NA	NA	NA	NA	NA	NA	NA	NA	3.86146	1.08605	47.3919
PT205	2020-10-20	SP-MS	1.5563	1.43936	0.304059	1.78533	1.4183	0.328583	45.7	NA	NA	NA	NA	NA	NA	NA	NA	NA	2.56554	1.10482	53.2387
PT205	2020-08-29	SP-MS	1.85126	1.56696	0.400883	1.95904	1.29092	0.386321	45.6	NA	NA	NA	NA	NA	NA	NA	NA	NA	3.81944	1.03266	46.4738
PT205	2020-08-21	SP-MS	1.49136	1.68187	0.250908	1.61278	1.67798	0.27485	45.6	NA	NA	NA	NA	NA	NA	NA	NA	NA	1.3677	1.40343	54.7424
PT205	2021-06-26	SP-MS	1.70757	1.58836	0.288249	1.70757	1.43533	0.332842	46.4	NA	NA	NA	NA	NA	NA	NA	NA	NA	2.41192	1.13936	52.5305
PT205	2021-04-01	SP-MS	1.70757	1.57946	0.297761	1.61278	1.33911	0.318063	46.2	NA	NA	NA	NA	NA	NA	NA	NA	NA	2.49354	1.08433	52.2864
PT205	2020-06-03	SP-MS	1.74819	1.56232	0.311966	1.70757	1.24706	0.266937	45.4	NA	NA	NA	NA	NA	NA	NA	NA	NA	2.43538	1.03112	53.1165
PT205	2023-05-30	SP-MS	1.74819	1.5414	0.398461	1.78533	1.18676	0.462548	48.4	NA	NA	NA	NA	NA	NA	NA	NA	NA	4.31899	1.00521	44.6714
PT205	2022-10-11	SP-MS	1.20412	1.68475	0.328583	1.04139	1.34477	0.349083	47.7	NA	NA	NA	NA	NA	NA	NA	NA	NA	2.55188	1.3601	48.0159
PT205	2021-04-27	SP-MS	1.5563	1.55642	0.324282	1.61278	1.20328	0.258398	46.3	NA	NA	NA	NA	NA	NA	NA	NA	NA	2.43627	1.10145	52.5655
PT205	2022-12-17	SP-MS	1.61278	1.67346	0.274158	1.70757	1.288	0.359456	47.9	137.233	1	5.5	2	71.4	27.2	NA	NA	NA	2.53168	1.2113	51.903
PT205	2023-12-01	SP-MS	1.49136	1.78173	0.325516	1.61278	1.4264	0.328787	48.9	NA	NA	NA	NA	NA	NA	NA	NA	NA	2.44571	1.40008	49.0213
PT205	2021-11-03	SP-MS	1.66276	1.61452	0.397419	1.70757	1.07925	0.355834	46.8	NA	NA	NA	NA	NA	NA	NA	NA	NA	3.7046	1.06365	46.4432
PT205	2021-04-19	SP-MS	1.66276	1.60332	0.278067	1.85126	1.30268	0.43393	46.2	NA	NA	NA	NA	NA	NA	NA	NA	NA	3.069	1.15316	50.8522
PT205	2023-10-08	SP-MS	1.74819	1.54782	0.434569	1.85126	1.24854	0.409933	48.7	NA	NA	NA	NA	NA	NA	NA	NA	NA	4.2102	1.04192	44.2122
PT205	2023-08-31	SP-MS	1.66276	1.75566	0.320977	1.78533	1.25833	0.39794	48.6	NA	NA	NA	NA	NA	NA	NA	NA	NA	3.11341	1.25402	48.2053
PT205	2021-01-06	SP-MS	1.61278	1.60185	0.327767	1.85126	1.18279	0.341632	46	NA	NA	NA	NA	NA	NA	NA	NA	NA	2.99981	1.13823	50.5795
PT205	2022-12-25	SP-MS	1.66276	1.78919	0.311966	1.85126	1.21885	0.358886	47.9	NA	NA	NA	NA	NA	NA	NA	NA	NA	2.84519	1.27853	49.4149
PT205	2022-02-27	SP-MS	1.74819	1.63765	0.365862	1.85126	1.26207	0.295567	47.1	NA	NA	NA	NA	NA	NA	NA	NA	NA	2.95414	1.12101	49.494
PT205	2021-05-14	SP-MS	1.61278	1.43648	0.287578	1.61278	1.18887	0.335257	46.3	NA	NA	NA	NA	NA	NA	NA	NA	NA	2.73767	0.966214	53.5571
PT205	2020-02-23	SP-MS	1.61278	1.54074	0.320977	1.78533	1.32732	0.498173	45.1	NA	NA	NA	NA	NA	NA	NA	NA	NA	3.7504	1.12682	47.6376
PT205	2020-04-10	SP-MS	1.32222	1.60274	0.237292	1.61278	1.42155	0.278296	45.2	NA	NA	NA	NA	NA	NA	NA	NA	NA	1.54865	1.34255	55.9769
PT205	2022-09-23	SP-MS	1.70757	1.63775	0.404492	1.70757	1.70276	0.294466	47.7	NA	NA	NA	NA	NA	NA	NA	NA	NA	2.71775	1.27185	47.3334
PT205	2021-04-29	SP-MS	1.81954	1.39947	0.332034	1.70757	1.2824	0.33965	46.3	NA	NA	NA	NA	NA	NA	NA	NA	NA	3.11031	0.869213	51.7802
PT205	2020-11-18	SP-MS	1.49136	1.44584	0.354493	1.61278	1.25847	0.297323	45.8	NA	NA	NA	NA	NA	NA	NA	NA	NA	2.87407	1.06419	51.0902
PT205	2023-02-13	SP-MS	1.61278	1.58803	0.40807	1.85126	1.29281	0.521007	48.1	NA	NA	NA	NA	NA	NA	NA	NA	NA	4.54207	1.16443	42.5962
PT205	2023-08-01	SP-MS	1.70757	1.68441	0.458336	1.85126	1.22796	0.421768	48.5	NA	NA	NA	NA	NA	NA	NA	NA	NA	4.37224	1.1703	41.6548
PT205	2020-10-14	SP-MS	1.74819	1.32292	0.373464	1.90849	1.17196	0.297979	45.7	NA	NA	NA	NA	NA	NA	NA	NA	NA	3.33399	0.838172	51.7652
PT205	2020-08-11	SP-MS	1.66276	1.50135	0.375846	1.70757	1.15308	0.417638	45.6	NA	NA	NA	NA	NA	NA	NA	NA	NA	3.90453	0.995121	46.9893
PT205	2020-01-24	SP-MS	1.32222	1.55015	0.33163	1.32222	1.47634	0.312389	45	NA	NA	NA	NA	NA	NA	NA	NA	NA	2.38435	1.27261	50.403
PT205	2022-04-06	SP-MS	1.41497	1.52297	0.334051	1.04139	1.38716	0.338656	47.2	NA	NA	NA	NA	NA	NA	NA	NA	NA	2.67645	1.12522	49.3176
PT205	2020-06-11	SP-MS	1.66276	1.67569	0.33163	1.70757	1.11072	0.350636	45.4	NA	NA	NA	NA	NA	NA	NA	NA	NA	3.11517	1.12513	49.2795
PT205	2020-08-19	SP-MS	1.78533	1.50052	0.30103	1.78533	1.2845	0.328991	45.6	NA	NA	NA	NA	NA	NA	NA	NA	NA	2.74626	0.984479	52.8758
PT205	2023-05-21	SP-MS	1.81954	1.50973	0.300378	1.85126	1.23583	0.460146	48.3	NA	NA	NA	NA	NA	NA	NA	NA	NA	3.58687	0.966975	49.9192
PT205	2020-09-25	SP-MS	1.49136	1.6055	0.232742	1.61278	1.28614	0.3126	45.7	150.606	2	5.5	2	81	27.2	0.731414	11339	43947	1.93373	1.206	55.3793
PT205	2020-07-09	SP-MS	1.74819	1.33122	0.339054	1.78533	1.06737	0.422426	45.5	NA	NA	NA	NA	NA	NA	NA	NA	NA	3.91048	0.790129	50.2327
PT205	2021-12-14	SP-MS	1.70757	1.59743	0.367915	1.61278	0.995108	0.488974	46.9	NA	NA	NA	NA	NA	NA	NA	NA	NA	4.38487	0.981467	44.7353
PT205	2021-12-26	SP-MS	1.74819	1.27946	0.31513	1.85126	1.27035	0.357935	46.9	NA	NA	NA	NA	NA	NA	NA	NA	NA	3.17314	0.826946	53.4622
PT205	2022-01-19	SP-MS	1.61278	1.60926	0.245513	1.49136	0.963882	0.328787	47	NA	NA	NA	NA	NA	NA	NA	NA	NA	2.50752	1.01356	54.0972
PT205	2020-06-27	SP-MS	1.61278	1.50595	0.27462	1.61278	0.925931	0.57101	45.4	NA	NA	NA	NA	NA	NA	NA	NA	NA	4.27872	0.933785	48.1405
PT205	2019-12-14	SP-MS	1.66276	1.97647	0.354876	1.61278	1.21998	0.52621	44.9	NA	NA	NA	NA	NA	NA	NA	NA	NA	3.99953	1.39712	41.399
PT205	2022-10-17	SP-MS	1.66276	1.53773	0.355643	1.70757	1.18015	0.366236	47.7	NA	NA	NA	NA	NA	NA	NA	NA	NA	3.39837	1.03455	48.8738
PT205	2022-09-29	SP-MS	1.70757	1.57702	0.267172	1.78533	1.42172	0.251395	47.7	NA	NA	NA	NA	NA	NA	NA	NA	NA	1.80634	1.13738	55.7081
PT205	2021-01-02	SP-MS	1.61278	1.56927	0.306425	1.61278	1.40176	0.28892	46	NA	NA	NA	NA	NA	NA	NA	NA	NA	2.28412	1.14916	52.6238
PT205	2023-02-17	SP-MS	1.78533	1.59774	0.376577	1.78533	1.39083	0.441695	48.1	NA	NA	NA	NA	NA	NA	NA	NA	NA	3.79082	1.10146	45.7643
PT205	2022-09-27	SP-MS	1.49136	1.75702	0.27462	1.61278	1.58864	0.287354	47.7	NA	NA	NA	NA	NA	NA	NA	NA	NA	1.66487	1.43515	52.6758
PT205	2022-02-19	SP-MS	1.85126	1.39695	0.382917	1.78533	0.923555	0.308778	47.1	NA	NA	NA	NA	NA	NA	NA	NA	NA	3.71758	0.739018	50.1908
PT205	2019-12-30	SP-MS	1.70757	1.46629	0.384891	1.95904	1.11398	0.436163	44.9	NA	NA	NA	NA	NA	NA	NA	NA	NA	4.19539	0.967216	46.9227
PT205	2023-02-03	SP-MS	1.49136	1.73894	0.417139	1.49136	1.27804	0.410777	48	NA	NA	NA	NA	NA	NA	NA	NA	NA	3.78046	1.29498	42.7352
PT205	2023-05-28	SP-MS	1.41497	1.66409	0.234264	1.32222	1.38915	0.376029	48.4	NA	NA	NA	NA	NA	NA	NA	NA	NA	2.103	1.28648	52.7504
PT205	2023-07-14	SP-MS	1.61278	1.52182	0.342817	1.32222	0.983536	0.450557	48.5	NA	NA	NA	NA	NA	NA	NA	NA	NA	3.9597	0.921544	46.8763
PT205	2023-02-19	SP-MS	1.5563	1.62079	0.328787	1.04139	1.17932	0.282849	48.1	NA	NA	NA	NA	NA	NA	NA	NA	NA	2.52864	1.05789	50.0701
PT205	2022-11-28	SP-MS	1.66276	1.65954	0.388989	1.70757	1.27804	0.440279	47.9	NA	NA	NA	NA	NA	NA	NA	NA	NA	3.89646	1.16902	44.5231
PT205	2022-01-01	SP-MS	1.70757	1.6346	0.33726	1.61278	1.15725	0.373831	46.9	NA	NA	NA	NA	NA	NA	NA	NA	NA	3.27686	1.06778	48.6063
PT205	2021-12-18	SP-MS	1.49136	1.59665	0.286007	1.78533	1.71431	0.457428	46.9	NA	NA	NA	NA	NA	NA	NA	NA	NA	2.74362	1.37203	49.8363
PT205	2021-04-23	SP-MS	1.49136	1.41145	0.357554	1.61278	1.17875	0.427486	46.3	NA	NA	NA	NA	NA	NA	NA	NA	NA	3.77611	1.00839	48.1965
PT205	2023-10-12	SP-MS	1.5563	1.73298	0.338257	1.70757	1.41318	0.311966	48.7	NA	NA	NA	NA	NA	NA	NA	NA	NA	2.52448	1.33436	49.3845
PT205	2022-01-27	SP-MS	1.32222	1.58721	0.349278	1.61278	1.02906	0.360972	47	NA	NA	NA	NA	NA	NA	NA	NA	NA	3.30055	1.19531	48.7062
PT205	2021-03-16	SP-MS	1.66276	1.69704	0.385428	1.78533	1.39125	0.31471	46.2	NA	NA	NA	NA	NA	NA	NA	NA	NA	2.98892	1.25093	47.4693
PT205	2021-10-04	SP-MS	1.70757	1.36386	0.318898	1.78533	1.18199	0.360972	46.7	NA	NA	NA	NA	NA	NA	NA	NA	NA	3.23548	0.878622	52.3793
PT205	2020-12-11	SP-MS	1.81954	1.553	0.348305	1.90849	1.31025	0.425534	45.9	NA	NA	NA	NA	NA	NA	NA	NA	NA	3.63292	1.0372	48.1435
PT205	2020-09-16	SP-MS	1.66276	1.40286	0.297979	1.70757	1.63856	0.368287	45.7	NA	NA	NA	NA	NA	NA	NA	NA	NA	2.57396	1.07968	52.7519
PT205	2020-03-07	SP-MS	1.5563	1.75424	0.345178	1.49136	1.29581	0.300595	45.1	NA	NA	NA	NA	NA	NA	NA	NA	NA	2.59581	1.27824	48.6901
PT205	2020-09-21	SP-MS	1.70757	1.49826	0.296226	1.61278	1.27942	0.34557	45.7	150.606	2	5.5	2	81	27.2	0.731414	11339	43947	2.7628	0.996586	52.3879
PT205	2023-10-03	SP-MS	1.70757	1.68045	0.358696	1.49136	1.44627	0.498862	48.7	NA	NA	NA	NA	NA	NA	NA	NA	NA	3.81525	1.18587	44.025
PT205	2020-04-26	SP-MS	1.78533	1.56114	0.481729	1.70757	1.03937	0.293141	45.3	NA	NA	NA	NA	NA	NA	NA	NA	NA	4.08342	0.938735	44.2155
PT205	2020-01-08	SP-MS	1.61278	1.60549	0.339849	1.61278	1.06315	0.524656	45	NA	NA	NA	NA	NA	NA	NA	NA	NA	4.27079	1.06326	45.2122
PT205	2021-07-15	SP-MS	1.74819	1.55177	0.29292	1.61278	1.14016	0.367169	46.5	NA	NA	NA	NA	NA	NA	NA	NA	NA	2.99999	0.971062	51.6086
PT205	2020-11-24	SP-MS	1.88081	1.35033	0.387034	1.85126	1.21888	0.41044	45.8	NA	NA	NA	NA	NA	NA	NA	NA	NA	4.07839	0.795545	48.1445
PT205	2021-04-11	SP-MS	1.74819	1.58008	0.330819	1.85126	1.49834	0.486997	46.2	NA	NA	NA	NA	NA	NA	NA	NA	NA	3.6089	1.15417	47.2295
PT205	2021-05-03	SP-MS	1.5563	1.52742	0.312389	1.61278	1.30196	0.321805	46.3	NA	NA	NA	NA	NA	NA	NA	NA	NA	2.63524	1.11119	51.9108
PT205	2021-09-28	SP-MS	1.74819	1.45883	0.423574	1.85126	1.10178	0.438226	46.7	NA	NA	NA	NA	NA	NA	NA	NA	NA	4.5143	0.917918	44.8219
PT205	2023-05-12	SP-MS	1.74819	1.60579	0.374565	1.70757	1.46407	0.522835	48.3	NA	NA	NA	NA	NA	NA	NA	NA	NA	4.14633	1.14144	43.75
PT205	2021-07-03	SP-MS	1.70757	1.27759	0.260071	1.61278	1.21982	0.379668	46.5	NA	NA	NA	NA	NA	NA	NA	NA	NA	2.90651	0.793276	55.1728
PT205	2023-06-09	SP-MS	1.5563	1.73308	0.340444	1.49136	1.41926	0.352375	48.4	NA	NA	NA	NA	NA	NA	NA	NA	NA	2.74664	1.30296	47.8913
PT205	2021-05-26	SP-MS	1.66276	1.74508	0.298198	1.78533	1.1617	0.286681	46.3	NA	NA	NA	NA	NA	NA	NA	NA	NA	2.3993	1.21217	51.9924
PT205	2020-03-03	SP-MS	1.70757	1.53283	0.345374	1.78533	1.0683	0.422426	45.1	NA	NA	NA	NA	NA	NA	NA	NA	NA	3.8083	0.979764	48.2704
PT205	2020-06-05	SP-MS	1.66276	1.44201	0.286681	1.70757	1.3241	0.338855	45.4	NA	NA	NA	NA	NA	NA	NA	NA	NA	2.63368	1.00448	53.6676
PT205	2023-10-22	SP-MS	1.74819	1.72203	0.501607	1.78533	1.39954	0.476832	48.8	NA	NA	NA	NA	NA	NA	NA	NA	NA	4.81426	1.22777	37.8143
PT205	2022-01-09	SP-MS	1.74819	1.51235	0.289812	1.70757	1.42042	0.367915	47	NA	NA	NA	NA	NA	NA	NA	NA	NA	2.71339	1.04905	52.2621
PT205	2021-08-02	SP-MS	1.85126	1.39071	0.331832	1.78533	1.19529	0.373831	46.5	NA	NA	NA	NA	NA	NA	NA	NA	NA	3.43428	0.826865	51.2277
PT205	2022-04-04	SP-MS	1.78533	1.66152	0.311754	1.78533	1.60979	0.450403	47.2	NA	NA	NA	NA	NA	NA	NA	NA	NA	3.08487	1.22928	48.2087
PT205	2022-08-29	SP-MS	1.49136	1.65825	0.407901	1.32222	1.13312	0.342817	47.6	NA	NA	NA	NA	NA	NA	NA	NA	NA	3.49982	1.15223	45.0796
PT205	2021-06-22	SP-MS	1.78533	1.46297	0.317646	1.78533	1.27848	0.319522	46.4	NA	NA	NA	NA	NA	NA	NA	NA	NA	2.84358	0.951287	52.5914
PT205	2023-03-28	SP-MS	1.74819	1.49674	0.379668	1.78533	1.14925	0.369772	48.2	NA	NA	NA	NA	NA	NA	NA	NA	NA	3.70137	0.955348	48.1134
PT205	2020-05-26	SP-MS	1.66276	1.27745	0.376577	1.85126	1.20426	0.419129	45.3	NA	NA	NA	NA	NA	NA	NA	NA	NA	4.02598	0.849362	49.0514
PT205	2020-03-17	SP-MS	1.81954	1.58754	0.270679	1.85126	1.47773	0.283753	45.2	NA	NA	NA	NA	NA	NA	NA	NA	NA	2.01013	1.11428	54.834
PT205	2021-10-25	SP-MS	1.61278	1.60826	0.286007	1.70757	1.23239	0.451633	46.8	NA	NA	NA	NA	NA	NA	NA	NA	NA	3.26742	1.13821	49.7154
PT205	2022-11-07	SP-MS	1.66276	1.60201	0.377488	1.61278	1.38952	0.263873	47.8	NA	NA	NA	NA	NA	NA	NA	NA	NA	2.67211	1.14478	49.4626
PT205	2022-10-28	SP-MS	1.5563	1.65053	0.238297	1.70757	1.35395	0.437909	47.8	NA	NA	NA	NA	NA	NA	NA	NA	NA	2.65152	1.24575	52.0209
PT205	2023-08-14	SP-MS	1.78533	1.78209	0.279895	1.78533	1.10684	0.332034	48.6	NA	NA	NA	NA	NA	NA	NA	NA	NA	2.61922	1.15705	51.5296
PT205	2020-12-21	SP-MS	1.5563	1.43428	0.34557	1.49136	0.991004	0.354876	45.9	NA	NA	NA	NA	NA	NA	NA	NA	NA	3.45979	0.908687	50.0328
PT205	2020-02-25	SP-MS	1.70757	1.30027	0.332438	1.78533	1.12398	0.406881	45.1	NA	NA	NA	NA	NA	NA	NA	NA	NA	3.71141	0.80606	51.1714
PT205	2023-11-13	SP-MS	1.32222	1.45205	0.34811	1.70757	1.17655	0.322633	48.8	NA	NA	NA	NA	NA	NA	NA	NA	NA	3.00375	1.14849	50.9585
PT205	2020-01-17	SP-MS	1.66276	1.80415	0.305351	1.32222	1.27983	0.295127	45	NA	NA	NA	NA	NA	NA	NA	NA	NA	2.27836	1.22966	50.0065
PT205	2022-02-21	SP-MS	1.85126	1.49941	0.247237	1.78533	1.90757	0.339054	47.1	NA	NA	NA	NA	NA	NA	NA	NA	NA	1.75876	1.1608	55.2815
PT205	2023-05-03	SP-MS	1.74819	1.55328	0.335859	1.78533	1.35891	0.335658	48.3	NA	NA	NA	NA	NA	NA	NA	NA	NA	2.91164	1.07398	50.5851
PT205	2021-06-11	SP-MS	1.66276	1.61998	0.380754	1.49136	1.29715	0.32531	46.4	NA	NA	NA	NA	NA	NA	NA	NA	NA	3.13387	1.1092	47.4768
PT205	2020-10-26	SP-MS	1.66276	1.50784	0.372175	1.70757	1.29853	0.250664	45.8	NA	NA	NA	NA	NA	NA	NA	NA	NA	2.72667	1.05029	50.9972
PT205	2022-01-05	SP-MS	1.41497	1.57499	0.345766	1.04139	1.27825	0.34262	47	NA	NA	NA	NA	NA	NA	NA	NA	NA	2.87105	1.13106	48.226
PT205	2023-06-01	SP-MS	1.81954	1.46102	0.278982	1.78533	1.43191	0.338855	48.4	NA	NA	NA	NA	NA	NA	NA	NA	NA	2.52143	0.983487	54.0486
PT205	2021-01-04	SP-MS	1.5563	1.34171	0.25042	1.70757	0.830204	0.311118	46	NA	NA	NA	NA	NA	NA	NA	NA	NA	2.76159	0.81048	56.908
PT205	2020-02-09	SP-MS	1.66276	1.5166	0.294025	1.85126	1.20558	0.321184	45.1	NA	NA	NA	NA	NA	NA	NA	NA	NA	2.68141	1.04805	53.404
PT205	2023-08-27	SP-MS	1.81954	1.72715	0.368287	1.85126	1.09632	0.466571	48.6	NA	NA	NA	NA	NA	NA	NA	NA	NA	4.13591	1.09944	44.6662
PT205	2021-04-09	SP-MS	1.41497	1.42972	0.364363	0	1.08863	0.370328	46.2	NA	NA	NA	NA	NA	NA	NA	NA	NA	3.34572	0.784054	45.7153
PT205	2020-04-28	SP-MS	1.78533	1.54432	0.263873	1.90849	1.24753	0.255273	45.3	NA	NA	NA	NA	NA	NA	NA	NA	NA	2.06314	1.02724	56.3015
PT205	2023-12-21	SP-MS	1.66276	1.86869	0.358316	1.78533	1.25481	0.259355	48.9	NA	NA	NA	NA	NA	NA	NA	NA	NA	2.49873	1.3465	48.6743
PT205	2021-10-23	SP-MS	1.61278	1.63442	0.339054	1.70757	1.32288	0.471732	46.8	NA	NA	NA	NA	NA	NA	NA	NA	NA	3.66158	1.19087	46.4397
PT205	2021-04-05	SP-MS	1.66276	1.39672	0.317646	1.78533	1.00732	0.253338	46.2	NA	NA	NA	NA	NA	NA	NA	NA	NA	2.73968	0.870574	54.6732
PT205	2020-05-24	SP-MS	1.66276	1.23912	0.267875	1.61278	1.16026	0.277609	45.3	NA	NA	NA	NA	NA	NA	NA	NA	NA	2.43136	0.765509	57.4791
PT205	2021-01-18	SP-MS	1.41497	1.49021	0.345962	1.78533	1.3478	0.369587	46	NA	NA	NA	NA	NA	NA	NA	NA	NA	3.10228	1.2001	49.8195
PT205	2020-08-15	SP-MS	1.66276	1.34531	0.344392	1.70757	1.055	0.282849	45.6	NA	NA	NA	NA	NA	NA	NA	NA	NA	3.08332	0.832211	52.9404
PT205	2020-05-16	SP-MS	1.78533	1.58557	0.328176	1.90849	1.10823	0.301464	45.3	NA	NA	NA	NA	NA	NA	NA	NA	NA	2.93515	1.01375	51.7449
PT205	2020-08-17	SP-MS	1.61278	1.40475	0.345766	1.78533	1.29629	0.318481	45.6	NA	NA	NA	NA	NA	NA	NA	NA	NA	2.99171	1.00347	51.718
PT205	2020-12-31	SP-MS	1.81954	1.42465	0.361728	1.85126	1.25018	0.385428	45.9	NA	NA	NA	NA	NA	NA	NA	NA	NA	3.63626	0.901369	49.3539
PT205	2023-07-27	SP-MS	1.5563	1.63983	0.226342	1.61278	1.4548	0.31639	48.5	NA	NA	NA	NA	NA	NA	NA	NA	NA	1.72981	1.25668	55.3227
PT205	2020-03-23	SP-MS	1.5563	1.56956	0.396374	1.70757	1.09325	0.280806	45.2	NA	NA	NA	NA	NA	NA	NA	NA	NA	3.22287	1.08939	48.6071
PT205	2023-05-26	SP-MS	1.81954	1.55301	0.452093	1.78533	1.21648	0.406881	48.3	NA	NA	NA	NA	NA	NA	NA	NA	NA	4.3742	0.985991	43.2477
PT205	2024-01-02	SP-MS	1.70757	1.52916	0.304706	1.78533	1.26252	0.275081	49	NA	NA	NA	NA	NA	NA	NA	NA	NA	2.42752	1.04321	53.7145
PT205	2022-02-09	SP-MS	1.49136	1.56828	0.239049	1.49136	2.08406	0.367356	47.1	NA	NA	NA	NA	NA	NA	NA	NA	NA	1.44437	1.42945	53.8527
PT205	2021-09-02	SP-MS	1.41497	1.4219	0.394452	1.61278	1.10377	0.317018	46.6	NA	NA	NA	NA	NA	NA	NA	NA	NA	3.43751	1.03315	48.8746
PT205	2022-03-25	SP-MS	1.32222	1.67423	0.331022	1.32222	1.4321	0.359266	47.2	NA	NA	NA	NA	NA	NA	NA	NA	NA	2.6249	1.3603	48.3255
PT205	2021-07-27	SP-MS	1.70757	1.63429	0.448088	1.85126	1.00182	0.323046	46.5	NA	NA	NA	NA	NA	NA	NA	NA	NA	3.9914	1.05134	44.862
PT205	2022-10-03	SP-MS	1.49136	1.66797	0.297104	1.32222	1.408	0.226858	47.7	NA	NA	NA	NA	NA	NA	NA	NA	NA	1.69161	1.25438	53.1136
PT205	2023-02-15	SP-MS	1.70757	1.56573	0.336059	1.78533	1.0333	0.428459	48.1	NA	NA	NA	NA	NA	NA	NA	NA	NA	3.79214	0.995054	48.3158
PT205	2023-10-16	SP-MS	1.61278	1.44033	0.334253	1.78533	1.37767	0.322633	48.7	NA	NA	NA	NA	NA	NA	NA	NA	NA	2.81971	1.06082	51.8927
PT205	2020-11-10	SP-MS	1.66276	1.27804	0.252368	1.32222	0.703635	0.320562	45.8	NA	NA	NA	NA	NA	NA	NA	NA	NA	3.00795	0.596343	56.3203
PT205	2021-07-23	SP-MS	1.70757	1.8007	0.266467	1.70757	1.3638	0.286681	46.5	NA	NA	NA	NA	NA	NA	NA	NA	NA	1.91828	1.29088	52.9276
PT205	2021-04-15	SP-MS	1.41497	1.74251	0.306211	1.78533	1.26755	0.341632	46.2	NA	NA	NA	NA	NA	NA	NA	NA	NA	2.56756	1.38175	50.3443
PT205	2023-07-30	SP-MS	1.81954	1.59859	0.351796	1.78533	1.3326	0.329398	48.5	NA	NA	NA	NA	NA	NA	NA	NA	NA	3.02069	1.06353	49.5797
PT205	2020-09-14	SP-MS	1.5563	1.99125	0.355834	1.78533	1.68261	0.348889	45.7	NA	NA	NA	NA	NA	NA	NA	NA	NA	2.42073	1.65274	45.7092
PT205	2022-11-10	SP-MS	1.74819	1.67583	0.338855	1.70757	1.32683	0.355068	47.8	NA	NA	NA	NA	NA	NA	NA	NA	NA	2.99442	1.15251	48.8219
PT205	2020-09-04	SP-MS	1.5563	1.38216	0.413635	1.70757	1.0911	0.48728	45.6	NA	NA	NA	NA	NA	NA	NA	NA	NA	4.69601	0.933321	44.4998
PT205	2022-02-14	SP-MS	1.74819	1.65425	0.31973	1.90849	1.30027	0.304059	47.1	NA	NA	NA	NA	NA	NA	NA	NA	NA	2.61915	1.15673	51.5344
PT205	2023-12-15	SP-MS	1.61278	1.73921	0.266702	1.49136	1.23985	0.265996	48.9	NA	NA	NA	NA	NA	NA	NA	NA	NA	1.90699	1.21574	53.4551
PT205	2020-06-23	SP-MS	1.66276	1.60292	0.372544	1.61278	1.37431	0.307496	45.4	NA	NA	NA	NA	NA	NA	NA	NA	NA	2.90983	1.14032	48.6828
PT205	2020-08-05	SP-MS	1.5563	1.70278	0.385785	1.85126	1.39063	0.311754	45.5	NA	NA	NA	NA	NA	NA	NA	NA	NA	2.93509	1.32392	47.6094
PT205	2022-10-09	SP-MS	1.32222	1.66618	0.33264	1.49136	1.07496	0.334454	47.7	NA	NA	NA	NA	NA	NA	NA	NA	NA	2.90491	1.25764	49.2381
PT205	2020-01-21	SP-MS	1.70757	1.50508	0.326131	1.78533	1.53797	0.461799	45	NA	NA	NA	NA	NA	NA	NA	NA	NA	3.40595	1.11754	48.5236
PT205	2021-02-11	SP-MS	1.66276	1.5112	0.390935	1.90849	0.783403	0.334454	46.1	NA	NA	NA	NA	NA	NA	NA	NA	NA	3.94424	0.907933	48.519
PT205	2022-03-05	SP-MS	1.5563	1.4569	0.311754	1.49136	0.907465	0.368659	47.1	NA	NA	NA	NA	NA	NA	NA	NA	NA	3.36856	0.898836	51.1805
PT205	2021-12-16	SP-MS	1.5563	1.55686	0.38003	1.61278	1.14123	0.431525	46.9	NA	NA	NA	NA	NA	NA	NA	NA	NA	3.93884	1.08057	45.8111
PT205	2023-12-18	SP-MS	1.49136	1.38534	0.326131	1.61278	1.21869	0.378216	48.9	NA	NA	NA	NA	NA	NA	NA	NA	NA	3.22649	1.00042	51.0926
PT205	2022-03-03	SP-MS	1.66276	1.52782	0.267641	1.70757	1.29292	0.313023	47.1	NA	NA	NA	NA	NA	NA	NA	NA	NA	2.31876	1.06494	54.4954
PT205	2023-11-15	SP-MS	1.70757	1.72058	0.407221	1.78533	1.47416	0.422097	48.8	NA	NA	NA	NA	NA	NA	NA	NA	NA	3.6979	1.27432	43.7141
PT205	2022-09-25	SP-MS	1.32222	1.66782	0.386856	1.61278	1.565	0.400711	47.7	NA	NA	NA	NA	NA	NA	NA	NA	NA	3.17638	1.4456	45.2838
PT205	2022-01-15	SP-MS	1.74819	1.37236	0.339849	1.78533	1.32492	0.430881	47	NA	NA	NA	NA	NA	NA	NA	NA	NA	3.6591	0.912391	49.6599
PT205	2019-12-23	SP-MS	1.5563	1.6219	0.282396	1.78533	1.40111	0.296665	44.9	NA	NA	NA	NA	NA	NA	NA	NA	NA	2.11722	1.25023	53.5432
PT205	2022-12-20	SP-MS	1.81954	1.58159	0.312389	1.85126	1.45039	0.367356	47.9	137.233	1	5.5	2	71.4	27.2	NA	NA	NA	2.84582	1.09999	50.8997
PT205	2021-02-03	SP-MS	1.66276	1.4099	0.282169	1.78533	0.884059	0.285782	46	NA	NA	NA	NA	NA	NA	NA	NA	NA	2.79605	0.839301	55.5457
PT205	2023-08-11	SP-MS	1.5563	1.64446	0.271144	1.70757	1.23583	0.304706	48.6	NA	NA	NA	NA	NA	NA	NA	NA	NA	2.23781	1.20028	53.561
PT205	2020-09-10	SP-MS	1.5563	1.751	0.358125	1.61278	1.53988	0.403635	45.6	NA	NA	NA	NA	NA	NA	NA	NA	NA	3.05205	1.37796	45.9386
PT205	2020-05-02	SP-MS	1.61278	1.515	0.31597	1.61278	1.32247	0.300813	45.3	NA	NA	NA	NA	NA	NA	NA	NA	NA	2.54645	1.07703	52.3256
PT205	2024-01-07	SP-MS	1.74819	1.36169	0.355068	1.70757	0.907089	0.282622	49	NA	NA	NA	NA	NA	NA	NA	NA	NA	3.34639	0.74844	52.2893
PT205	2022-08-15	SP-MS	1.61278	1.51513	0.582404	1.78533	1.25428	0.387568	47.6	NA	NA	NA	NA	NA	NA	NA	NA	NA	5.11789	1.08059	37.6351
PT205	2021-09-30	SP-MS	1.66276	1.51836	0.331022	1.85126	1.14492	0.374748	46.7	NA	NA	NA	NA	NA	NA	NA	NA	NA	3.3359	1.02873	50.3352
PT205	2023-10-14	SP-MS	1.61278	1.81111	0.297761	1.70757	1.4729	0.336059	48.7	NA	NA	NA	NA	NA	NA	NA	NA	NA	2.27627	1.38869	50.164
PT205	2020-11-12	SP-MS	1.32222	1.60469	0.327972	1.32222	2.14594	0.444201	45.8	NA	NA	NA	NA	NA	NA	NA	NA	NA	2.37264	1.54703	47.0704
PT205	2021-02-22	SP-MS	1.78533	1.21877	0.295347	1.70757	1.07762	0.29292	46.1	NA	NA	NA	NA	NA	NA	NA	NA	NA	2.8898	0.668047	56.1423
PT205	2020-12-04	SP-MS	1.74819	1.54607	0.283301	1.78533	1.02189	0.307924	45.9	NA	NA	NA	NA	NA	NA	NA	NA	NA	2.73212	0.952646	53.859
PT205	2021-03-18	SP-MS	1.61278	1.64456	0.272538	1.78533	1.50947	0.290702	46.2	NA	NA	NA	NA	NA	NA	NA	NA	NA	1.89988	1.27522	53.978
PT205	2021-03-10	SP-MS	1.61278	1.72005	0.274158	1.32222	1.5102	0.319314	46.1	152.606	2	5.5	2	76.2	27.2	0.690089	6293	53463	1.97474	1.26615	51.6592
PT205	2021-02-20	SP-MS	1.61278	1.55848	0.332438	1.61278	1.26548	0.371068	46.1	NA	NA	NA	NA	NA	NA	NA	NA	NA	3.11738	1.09356	49.5305
PT205	2023-07-12	SP-MS	1.90849	1.51809	0.30771	1.78533	1.18534	0.423737	48.5	NA	NA	NA	NA	NA	NA	NA	NA	NA	3.50366	0.897759	50.2025
PT205	2020-11-05	SP-MS	1.88081	1.5272	0.251151	1.90849	0.890197	0.415307	45.8	NA	NA	NA	NA	NA	NA	NA	NA	NA	3.35633	0.838527	53.3435
PT205	2022-05-18	SP-MS	1.61278	1.74239	0.37767	1.85126	1.45605	0.340047	47.3	NA	NA	NA	NA	NA	NA	NA	NA	NA	2.9691	1.34826	47.0237
PT205	2023-10-28	SP-MS	1.66276	1.60679	0.423082	1.85126	1.40873	0.434569	48.8	NA	NA	NA	NA	NA	NA	NA	NA	NA	4.02328	1.19234	43.7177
PT205	2020-07-05	SP-MS	1.81954	1.7704	0.381656	1.32222	1.39777	0.364739	45.5	NA	NA	NA	NA	NA	NA	NA	NA	NA	3.21065	1.15633	44.9337
PT205	2023-01-16	SP-MS	1.85126	1.67859	0.24279	1.90849	1.39517	0.449787	48	NA	NA	NA	NA	NA	NA	NA	NA	NA	2.83816	1.15303	51.7094
PT205	2023-02-10	SP-MS	1.78533	1.66383	0.279667	1.70757	1.0944	0.460748	48.1	NA	NA	NA	NA	NA	NA	NA	NA	NA	3.46014	1.04269	49.3579
PT205	2020-11-03	SP-MS	1.85126	1.44207	0.320354	1.90849	0.905634	0.318898	45.8	NA	NA	NA	NA	NA	NA	NA	NA	NA	3.32184	0.789407	52.8989
PT205	2020-07-03	SP-MS	1.78533	1.46342	0.349472	1.78533	1.23058	0.367542	45.5	NA	NA	NA	NA	NA	NA	NA	NA	NA	3.41411	0.935261	49.9151
PT205	2020-11-08	SP-MS	1.74819	1.30531	0.383097	1.70757	1.25677	0.431364	45.8	NA	NA	NA	NA	NA	NA	NA	NA	NA	4.08885	0.821409	47.9233
PT205	2023-06-25	SP-MS	1.90849	1.30159	0.368845	1.95904	1.27231	0.395676	48.4	NA	NA	NA	NA	NA	NA	NA	NA	NA	3.85507	0.775047	49.9991
PT205	2023-08-20	SP-MS	1.74819	1.52449	0.379668	1.85126	1.44115	0.323665	48.6	NA	NA	NA	NA	NA	NA	NA	NA	NA	3.10056	1.08851	49.0937
PT205	2023-02-08	SP-MS	1.32222	1.73189	0.270679	1.32222	1.10175	0.293141	48.1	NA	NA	NA	NA	NA	NA	NA	NA	NA	2.11145	1.29501	52.3407
PT205	2023-07-25	SP-MS	1.74819	1.62119	0.42586	1.78533	1.37096	0.516271	48.5	NA	NA	NA	NA	NA	NA	NA	NA	NA	4.58629	1.1344	41.4284
PT205	2023-08-22	SP-MS	1.5563	1.83502	0.37767	1.61278	1.19106	0.523096	48.6	NA	NA	NA	NA	NA	NA	NA	NA	NA	4.22842	1.32819	41.5167
PT205	2023-06-28	SP-MS	1.61278	1.62399	0.380211	1.61278	1.31929	0.401056	48.4	NA	NA	NA	NA	NA	NA	NA	NA	NA	3.54561	1.16629	45.9601
PT205	2022-11-23	SP-MS	1.78533	1.64432	0.335658	1.70757	1.04399	0.355643	47.8	NA	NA	NA	NA	NA	NA	NA	NA	NA	3.31818	1.00926	49.2233
PT205	2022-03-23	SP-MS	1.5563	1.34725	0.247973	1.32222	1.12798	0.286905	47.2	NA	NA	NA	NA	NA	NA	NA	NA	NA	2.22522	0.857179	56.7501
PT205	2023-11-21	SP-MS	1.41497	1.64828	0.364926	1.49136	1.15939	0.496238	48.8	NA	NA	NA	NA	NA	NA	NA	NA	NA	4.05817	1.22099	44.0451
PT205	2019-12-27	SP-MS	1.5563	1.69976	0.300378	1.61278	1.02902	0.478422	44.9	NA	NA	NA	NA	NA	NA	NA	NA	NA	3.65902	1.1606	47.444
PT205	2022-11-05	SP-MS	1.66276	1.58953	0.208441	1.78533	1.34735	0.395152	47.8	NA	NA	NA	NA	NA	NA	NA	NA	NA	2.27883	1.14679	55.1355
PT205	2022-10-05	SP-MS	1.66276	1.59271	0.293804	1.49136	1.04949	0.347135	47.7	NA	NA	NA	NA	NA	NA	NA	NA	NA	2.90999	1.00182	51.4449
PT205	2023-06-30	SP-MS	1.49136	1.68679	0.331427	1.32222	1.41268	0.38003	48.4	NA	NA	NA	NA	NA	NA	NA	NA	NA	2.83363	1.27158	47.72
PT205	2020-02-05	SP-MS	1.32222	1.68992	0.265525	1.61278	1.39583	0.335458	45	NA	NA	NA	NA	NA	NA	NA	NA	NA	2.06632	1.40601	52.5525
PT205	2022-12-05	SP-MS	1.78533	1.59055	0.243038	1.78533	1.08775	0.287802	47.9	NA	NA	NA	NA	NA	NA	NA	NA	NA	2.23114	0.991748	55.9309
PT205	2021-05-09	SP-MS	1.5563	1.66185	0.275311	1.70757	1.27112	0.367356	46.3	NA	NA	NA	NA	NA	NA	NA	NA	NA	2.58954	1.22677	51.7582
PT205	2022-01-28	SP-MS	1.70757	1.44738	0.286232	1.85126	1.60788	0.427973	47	NA	NA	NA	NA	NA	NA	NA	NA	NA	2.88122	1.10388	51.8702
PT205	2020-01-03	SP-MS	1.49136	1.7713	0.221675	1.49136	1.50699	0.21272	45	NA	NA	NA	NA	NA	NA	NA	NA	NA	0.897993	1.40018	56.6323
PT205	2022-05-16	SP-MS	1.66276	1.50579	0.278982	1.78533	1.06941	0.376759	47.3	NA	NA	NA	NA	NA	NA	NA	NA	NA	3.0468	0.982231	52.8003
PT205	2021-07-25	SP-MS	1.66276	1.37072	0.342028	1.61278	1.25645	0.345374	46.5	NA	NA	NA	NA	NA	NA	NA	NA	NA	3.18839	0.907513	51.1987
PT205	2020-04-30	SP-MS	1.61278	1.44394	0.297104	1.78533	1.20672	0.382917	45.3	NA	NA	NA	NA	NA	NA	NA	NA	NA	3.08669	1.00529	52.2782
PT205	2021-08-04	SP-MS	1.49136	1.50641	0.275081	1.70757	1.19734	0.328991	46.5	NA	NA	NA	NA	NA	NA	NA	NA	NA	2.51531	1.10818	53.936
PT205	2021-03-08	SP-MS	1.41497	1.4353	0.25042	1.49136	1.46368	0.246499	46.1	152.606	2	5.5	2	76.2	27.2	0.690089	6293	53463	1.54352	1.14862	57.1967
PT205	2021-01-20	SP-MS	1.88081	1.46824	0.348889	1.90849	1.20728	0.27277	46	NA	NA	NA	NA	NA	NA	NA	NA	NA	2.92567	0.898202	52.3613
PT205	2023-09-02	SP-MS	1.74819	1.66757	0.355068	1.70757	1.14283	0.374015	48.6	NA	NA	NA	NA	NA	NA	NA	NA	NA	3.43178	1.08268	47.6564
PT205	2021-02-14	SP-MS	1.66276	1.54473	0.337659	1.70757	1.26614	0.411283	46.1	NA	NA	NA	NA	NA	NA	NA	NA	NA	3.43427	1.06978	48.6487
PT205	2022-11-18	SP-MS	1.78533	1.49977	0.294025	1.78533	1.69102	0.426186	47.8	NA	NA	NA	NA	NA	NA	NA	NA	NA	2.82752	1.12301	50.965
PT205	2022-03-07	SP-MS	1.70757	1.44939	0.370883	1.85126	1.04813	0.345766	47.1	NA	NA	NA	NA	NA	NA	NA	NA	NA	3.62676	0.91393	49.6254
PT205	2020-10-10	SP-MS	1.85126	1.26432	0.343802	1.78533	0.951483	0.375298	45.7	NA	NA	NA	NA	NA	NA	NA	NA	NA	3.87882	0.638647	51.6447
PT205	2023-10-10	SP-MS	1.61278	1.73998	0.600319	1.70757	1.24983	0.563006	48.7	NA	NA	NA	NA	NA	NA	NA	NA	NA	6.13743	1.25336	30.6764
PT205	2021-03-12	SP-MS	1.81954	1.59721	0.34811	1.78533	1.3611	0.331427	46.1	152.606	2	5.5	2	76.2	27.2	0.690089	6293	53463	2.97539	1.07214	49.7241
PT205	2021-07-09	SP-MS	1.49136	1.50033	0.270679	1.85126	1.24204	0.459995	46.5	NA	NA	NA	NA	NA	NA	NA	NA	NA	3.23097	1.14076	51.4521
PT205	2020-05-28	SP-MS	1.70757	1.45831	0.390582	1.61278	1.33409	0.424718	45.4	NA	NA	NA	NA	NA	NA	NA	NA	NA	3.89269	0.982189	46.2616
PT205	2021-11-25	SP-MS	1.78533	1.41992	0.331225	1.70757	1.07573	0.388101	46.8	NA	NA	NA	NA	NA	NA	NA	NA	NA	3.58879	0.83413	50.5257
PT205	2021-02-18	SP-MS	1.66276	1.31469	0.360972	1.70757	1.11962	0.444513	46.1	NA	NA	NA	NA	NA	NA	NA	NA	NA	4.1117	0.828947	48.6226
PT205	2020-08-07	SP-MS	1.49136	1.69551	0.33385	1.49136	1.40345	0.43361	45.5	NA	NA	NA	NA	NA	NA	NA	NA	NA	3.19362	1.30191	46.6334
PT205	2021-09-03	SP-MS	1.5563	1.55277	0.364926	1.85126	1.34719	0.351796	46.6	NA	NA	NA	NA	NA	NA	NA	NA	NA	3.16316	1.18471	48.9287
PT205	2020-10-02	SP-MS	1.49136	1.65508	0.320977	1.49136	1.4452	0.509606	45.7	NA	NA	NA	NA	NA	NA	NA	NA	NA	3.52932	1.28269	45.8277
PT205	2023-03-27	SP-MS	1.70757	1.42218	0.273001	1.61278	0.976029	0.45515	48.2	NA	NA	NA	NA	NA	NA	NA	NA	NA	3.62011	0.829671	51.6001
PT205	2020-10-12	SP-MS	1.78533	1.46581	0.344981	1.85126	0.516139	0.31639	45.7	NA	NA	NA	NA	NA	NA	NA	NA	NA	3.86306	0.702916	51.4402
PT205	2020-07-11	SP-MS	1.66276	1.38358	0.322012	1.70757	1.28122	0.352568	45.5	NA	NA	NA	NA	NA	NA	NA	NA	NA	3.05978	0.94137	52.1002
PT205	2023-05-23	SP-MS	1.32222	1.79723	0.304921	1.61278	0.997823	0.55279	48.3	NA	NA	NA	NA	NA	NA	NA	NA	NA	4.00658	1.35871	44.6937
PT205	2021-06-01	SP-MS	1.78533	1.50756	0.370698	1.61278	1.12008	0.344589	46.4	NA	NA	NA	NA	NA	NA	NA	NA	NA	3.50526	0.907236	48.6928
PT205	2020-10-28	SP-MS	1.74819	1.46541	0.278982	1.90849	1.09248	0.343212	45.8	NA	NA	NA	NA	NA	NA	NA	NA	NA	2.89969	0.92907	54.1653
PT205	2023-04-11	SP-MS	1.61278	1.5909	0.33264	1.78533	1.52775	0.370883	48.2	NA	NA	NA	NA	NA	NA	NA	NA	NA	2.8321	1.237	49.6151
PT205	2023-10-05	SP-MS	1.66276	1.5744	0.383097	1.49136	1.19438	0.430075	48.7	NA	NA	NA	NA	NA	NA	NA	NA	NA	3.9127	1.03624	45.3005
PT205	2020-08-27	SP-MS	1.70757	1.71514	0.329194	1.70757	1.34455	0.373096	45.6	NA	NA	NA	NA	NA	NA	NA	NA	NA	2.96833	1.21337	48.5529
PT205	2022-09-06	SP-MS	1.5563	1.72759	0.345178	1.70757	1.132	0.439648	47.6	NA	NA	NA	NA	NA	NA	NA	NA	NA	3.6409	1.23364	46.1221
PT205	2023-08-08	SP-MS	1.74819	1.41586	0.438067	1.85126	1.13014	0.394627	48.5	NA	NA	NA	NA	NA	NA	NA	NA	NA	4.36007	0.892004	45.4791
PT205	2020-03-29	SP-MS	1.66276	1.62205	0.310693	1.70757	1.26418	0.367542	45.2	NA	NA	NA	NA	NA	NA	NA	NA	NA	2.92867	1.1332	50.3501
PT205	2021-12-03	SP-MS	1.5563	1.18221	0.379124	1.78533	1.35559	0.335257	46.9	NA	NA	NA	NA	NA	NA	NA	NA	NA	3.39336	0.8702	51.5216
PT205	2021-04-17	SP-MS	1.49136	1.52169	0.29292	1.49136	1.05165	0.360972	46.2	NA	NA	NA	NA	NA	NA	NA	NA	NA	2.95835	1.03741	51.7489
PT205	2020-12-17	SP-MS	1.70757	1.22456	0.303844	1.70757	0.956793	0.338058	45.9	NA	NA	NA	NA	NA	NA	NA	NA	NA	3.31526	0.673999	54.63
PT205	2020-03-05	SP-MS	1.5563	1.49744	0.327972	1.61278	1.29484	0.339451	45.1	NA	NA	NA	NA	NA	NA	NA	NA	NA	2.8817	1.0839	50.9845
PT205	2021-06-24	SP-MS	1.61278	1.36067	0.320146	1.85126	1.28499	0.344785	46.4	NA	NA	NA	NA	NA	NA	NA	NA	NA	3.00765	0.973306	52.8567
PT205	2020-04-04	SP-MS	1.70757	1.9692	0.420781	1.70757	1.37674	0.406881	45.2	NA	NA	NA	NA	NA	NA	NA	NA	NA	3.64287	1.43498	41.2055
PT205	2023-05-09	SP-MS	1.49136	1.49138	0.378034	1.32222	0.538197	0.341435	48.3	NA	NA	NA	NA	NA	NA	NA	NA	NA	4.02808	0.810252	47.9406
PT205	2020-03-31	SP-MS	1.5563	1.64172	0.31133	1.61278	1.34066	0.299289	45.2	NA	NA	NA	NA	NA	NA	NA	NA	NA	2.37779	1.21918	51.5488
PT205	2023-11-08	SP-MS	1.66276	1.55654	0.345962	1.85126	1.24988	0.504878	48.8	NA	NA	NA	NA	NA	NA	NA	NA	NA	4.07693	1.09632	46.2664
PT205	2021-10-12	SP-MS	1.49136	1.56307	0.284882	1.61278	1.15439	0.286232	46.7	NA	NA	NA	NA	NA	NA	NA	NA	NA	2.33285	1.12573	53.7906
PT205	2021-01-22	SP-MS	1.5563	1.57555	0.314499	1.61278	1.52217	0.45667	46	NA	NA	NA	NA	NA	NA	NA	NA	NA	3.17779	1.22646	48.2778
PT205	2021-08-19	SP-MS	1.74819	1.50823	0.286905	1.85126	1.10336	0.342423	46.6	NA	NA	NA	NA	NA	NA	NA	NA	NA	2.90673	0.959405	53.327
PT205	2020-04-22	SP-MS	1.49136	2.03343	0.289812	1.61278	1.10582	0.551694	45.3	NA	NA	NA	NA	NA	NA	NA	NA	NA	3.6876	1.49898	43.5211
PT205	2023-03-15	SP-MS	1.70757	1.59616	0.346157	1.70757	0.789792	0.283075	48.1	NA	NA	NA	NA	NA	NA	NA	NA	NA	3.24213	0.924842	50.7918
PT205	2024-01-04	SP-MS	1.49136	1.52706	0.400365	1.61278	1.15042	0.357363	49	NA	NA	NA	NA	NA	NA	NA	NA	NA	3.63227	1.09452	46.7851
PT205	2022-02-05	SP-MS	1.66276	1.73256	0.335658	1.70757	1.18141	0.344196	47	NA	NA	NA	NA	NA	NA	NA	NA	NA	2.99279	1.19647	48.7658
PT205	2023-03-07	SP-MS	1.70757	1.57833	0.323252	1.70757	1.35395	0.367915	48.1	NA	NA	NA	NA	NA	NA	NA	NA	NA	2.97251	1.10319	50.0858
PT205	2020-09-06	SP-MS	1.74819	1.51406	0.335257	1.85126	1.17987	0.278296	45.6	NA	NA	NA	NA	NA	NA	NA	NA	NA	2.79629	0.990422	52.4056
PT205	2022-02-17	SP-MS	1.70757	1.45553	0.253096	1.78533	1.32404	0.301247	47.1	NA	NA	NA	NA	NA	NA	NA	NA	NA	2.18299	1.00324	56.2337
PT205	2019-12-04	SP-MS	1.20412	1.54264	0.351603	1.61278	1.25448	0.314499	44.9	147.344	2	5.5	2	46	27.2	0.737627	14103	43126	2.77726	1.30011	50.0383
PT205	2022-03-27	SP-MS	1.74819	1.55055	0.325926	1.78533	1.27749	0.297542	47.2	NA	NA	NA	NA	NA	NA	NA	NA	NA	2.70334	1.04385	51.9793
PT205	2021-10-21	SP-MS	1.66276	1.84967	0.278982	1.61278	1.3298	0.297761	46.8	NA	NA	NA	NA	NA	NA	NA	NA	NA	2.05117	1.32962	51.4609
PT205	2020-08-03	SP-MS	1.66276	1.72432	0.346744	1.49136	1.31848	0.314289	45.5	NA	NA	NA	NA	NA	NA	NA	NA	NA	2.7271	1.20299	48.5405
PT205	2023-05-13	SP-MS	1.5563	1.61676	0.343409	1.61278	1.33145	0.339451	48.3	NA	NA	NA	NA	NA	NA	NA	NA	NA	2.87804	1.19533	49.2512
PT205	2021-04-13	SP-MS	1.66276	1.73111	0.461799	1.70757	1.19593	0.469085	46.2	NA	NA	NA	NA	NA	NA	NA	NA	NA	4.64628	1.20023	39.7061
PT205	2023-03-21	SP-MS	1.61278	1.8159	0.323046	1.78533	1.3587	0.388989	48.2	NA	NA	NA	NA	NA	NA	NA	NA	NA	2.90658	1.36564	47.8182
PT205	2021-08-28	SP-MS	1.90849	1.25242	0.327972	1.95904	1.23517	0.345962	46.6	NA	NA	NA	NA	NA	NA	NA	NA	NA	3.33215	0.721573	53.5568
PT205	2019-12-21	SP-MS	1.41497	1.49571	0.307924	1.61278	1.06595	0.311118	44.9	NA	NA	NA	NA	NA	NA	NA	NA	NA	2.75841	1.08139	52.6377
PT205	2021-06-03	SP-MS	1.61278	1.49881	0.300378	1.78533	1.05937	0.394277	46.4	NA	NA	NA	NA	NA	NA	NA	NA	NA	3.30291	1.00033	51.4041
PT205	2020-10-08	SP-MS	1.85126	1.59701	0.283301	1.90849	1.23297	0.405176	45.7	NA	NA	NA	NA	NA	NA	NA	NA	NA	3.10226	1.02989	51.4345
PT205	2020-02-28	SP-MS	1.61278	1.59161	0.344981	1.70757	1.42641	0.296446	45.1	NA	NA	NA	NA	NA	NA	NA	NA	NA	2.58291	1.19083	50.5758
PT205	2023-05-16	SP-MS	1.49136	1.56978	0.217747	1.49136	1.23987	0.392521	48.3	NA	NA	NA	NA	NA	NA	NA	NA	NA	2.355	1.14171	54.297
PT205	2020-12-23	SP-MS	1.5563	1.31545	0.375298	1.78533	1.23661	0.375846	45.9	NA	NA	NA	NA	NA	NA	NA	NA	NA	3.64845	0.939905	49.6726
PT205	2021-10-08	SP-MS	1.61278	1.59958	0.281942	1.70757	1.03786	0.436799	46.7	NA	NA	NA	NA	NA	NA	NA	NA	NA	3.36722	1.06443	50.3303
PT205	2020-12-19	SP-MS	1.88081	1.45192	0.357744	1.78533	1.26323	0.285557	45.9	NA	NA	NA	NA	NA	NA	NA	NA	NA	3.00119	0.884707	51.5107
PT205	2023-11-19	SP-MS	1.74819	1.53335	0.328991	1.49136	1.26534	0.349666	48.8	NA	NA	NA	NA	NA	NA	NA	NA	NA	3.02289	0.979797	50.1522
PT205	2021-05-28	SP-MS	1.81954	1.38417	0.279667	1.78533	0.963646	0.370883	46.4	NA	NA	NA	NA	NA	NA	NA	NA	NA	3.27603	0.759495	53.9007
PT205	2021-02-05	SP-MS	1.41497	1.65353	0.325105	1.04139	1.07522	0.363612	46	NA	NA	NA	NA	NA	NA	NA	NA	NA	3.01324	1.12666	48.1042
PT205	2023-11-04	SP-MS	1.61278	1.65994	0.431042	1.78533	1.33319	0.345962	48.8	NA	NA	NA	NA	NA	NA	NA	NA	NA	3.57661	1.22763	44.8164
PT205	2021-02-16	SP-MS	1.66276	1.30786	0.34262	1.70757	0.946354	0.373831	46.1	NA	NA	NA	NA	NA	NA	NA	NA	NA	3.75138	0.763974	51.2191
PT205	2020-08-13	SP-MS	1.78533	1.42081	0.310906	1.61278	1.14264	0.383277	45.6	NA	NA	NA	NA	NA	NA	NA	NA	NA	3.32551	0.843057	51.4286
PT205	2020-08-23	SP-MS	1.70757	1.73372	0.324488	1.78533	1.42426	0.319522	45.6	NA	NA	NA	NA	NA	NA	NA	NA	NA	2.52721	1.26813	50.0365
PT205	2021-05-30	SP-MS	1.61278	1.43797	0.353916	1.70757	1.1433	0.400883	46.4	NA	NA	NA	NA	NA	NA	NA	NA	NA	3.675	0.966565	48.9709
PT205	2021-06-09	SP-MS	1.70757	1.4274	0.437751	1.32222	0.797406	0.45591	46.4	NA	NA	NA	NA	NA	NA	NA	NA	NA	4.99397	0.727743	42.8838
PT205	2023-12-27	SP-MS	1.66276	1.74492	0.278525	1.70757	1.52399	0.20871	48.9	NA	NA	NA	NA	NA	NA	NA	NA	NA	1.38888	1.32398	54.6079
PT205	2023-09-06	SP-MS	1.49136	1.3772	0.431203	1.04139	1.07606	0.469675	48.6	NA	NA	NA	NA	NA	NA	NA	NA	NA	4.63264	0.856133	42.7164
PT205	2022-12-29	SP-MS	1.78533	1.75426	0.370698	1.85126	1.41164	0.31513	47.9	NA	NA	NA	NA	NA	NA	NA	NA	NA	2.88221	1.24856	47.8465
PT205	2023-03-05	SP-MS	1.20412	1.41981	0.325926	1.04139	1.23927	0.36135	48.1	NA	NA	NA	NA	NA	NA	NA	NA	NA	2.89191	1.10438	50.0333
PT205	2021-03-07	SP-MS	1.32222	1.33419	0.370698	1.49136	1.2806	0.419956	46.1	152.606	2	5.5	2	76.2	27.2	0.690089	6293	53463	3.68291	1.05285	48.1119
PT205	2023-01-21	SP-MS	1.41497	1.60141	0.351989	1.49136	1.05369	0.342225	48	NA	NA	NA	NA	NA	NA	NA	NA	NA	3.197	1.14595	48.6425
PT205	2021-02-24	SP-MS	1.66276	1.40797	0.367169	1.90849	1.31016	0.376942	46.1	NA	NA	NA	NA	NA	NA	NA	NA	NA	3.51385	1.00269	49.5399
PT205	2023-12-31	SP-MS	1.5563	1.45157	0.278754	1.70757	1.16504	0.400711	48.9	NA	NA	NA	NA	NA	NA	NA	NA	NA	3.06443	1.01616	52.5388
PT205	2022-10-26	SP-MS	1.78533	1.56291	0.355452	1.70757	1.41707	0.430559	47.8	NA	NA	NA	NA	NA	NA	NA	NA	NA	3.55382	1.0695	47.1814
PT205	2021-09-14	SP-MS	1.74819	1.57401	0.31513	1.78533	1.30296	0.266937	46.7	149.878	1	5.5	2	73.8	27.2	NA	NA	NA	2.39972	1.07202	53.0263
PT205	2022-10-07	SP-MS	1.61278	1.88433	0.370883	1.78533	1.3797	0.439491	47.7	NA	NA	NA	NA	NA	NA	NA	NA	NA	3.49052	1.42955	43.7438
PT205	2020-02-17	SP-MS	1.5563	1.56896	0.397245	1.49136	1.1124	0.332034	45.1	NA	NA	NA	NA	NA	NA	NA	NA	NA	3.48556	1.06188	46.9325
PT205	2023-08-24	SP-MS	1.49136	1.57177	0.325105	1.49136	1.37232	0.333044	48.6	NA	NA	NA	NA	NA	NA	NA	NA	NA	2.64832	1.18869	50.4136
PT205	2020-11-01	SP-MS	1.49136	1.59199	0.297761	1.70757	1.21595	0.374015	45.8	NA	NA	NA	NA	NA	NA	NA	NA	NA	2.87297	1.18549	51.0785
PT205	2021-05-16	SP-MS	1.66276	1.69249	0.259833	1.90849	1.29826	0.430398	46.3	NA	NA	NA	NA	NA	NA	NA	NA	NA	2.86765	1.23445	51.2128
PT205	2023-09-15	SP-MS	1.49136	1.56723	0.364926	1.61278	1.12672	0.386499	48.7	NA	NA	NA	NA	NA	NA	NA	NA	NA	3.54336	1.1197	47.5114
PT205	2020-07-24	SP-MS	1.49136	1.72657	0.243782	1.78533	1.18988	0.307496	45.5	NA	NA	NA	NA	NA	NA	NA	NA	NA	2.03214	1.30019	54.3212
PT205	2022-11-26	SP-MS	1.74819	1.85985	0.304275	1.61278	1.28369	0.453471	47.8	NA	NA	NA	NA	NA	NA	NA	NA	NA	3.23793	1.27556	46.5207
PT205	2021-04-25	SP-MS	1.70757	1.4598	0.394277	1.70757	1.28729	0.281488	46.3	NA	NA	NA	NA	NA	NA	NA	NA	NA	3.13386	0.982121	49.5939
PT205	2021-05-24	SP-MS	1.61278	1.53477	0.30963	1.61278	1.33381	0.264582	46.3	NA	NA	NA	NA	NA	NA	NA	NA	NA	2.26013	1.0973	53.3157
PT205	2021-08-30	SP-MS	1.81954	1.53126	0.397766	1.95904	1.03366	0.346157	46.6	NA	NA	NA	NA	NA	NA	NA	NA	NA	3.84912	0.932353	47.8526
PT205	2023-01-31	SP-MS	1.49136	1.6605	0.225826	1.61278	1.40248	0.263636	48	NA	NA	NA	NA	NA	NA	NA	NA	NA	1.43055	1.29141	56.4048
PT205	2022-06-03	SP-MS	1.66276	1.57505	0.401573	1.49136	1.20268	0.374382	47.4	NA	NA	NA	NA	NA	NA	NA	NA	NA	3.70974	1.03962	45.6864
PT205	2021-11-21	SP-MS	1.78533	1.55478	0.408918	1.61278	1.07835	0.379668	46.8	NA	NA	NA	NA	NA	NA	NA	NA	NA	4.0092	0.93209	45.6211
PT205	2020-07-07	SP-MS	1.61278	1.4023	0.278067	1.70757	1.24145	0.304059	45.5	NA	NA	NA	NA	NA	NA	NA	NA	NA	2.45949	0.970593	55.2233
PT205	2020-03-19	SP-MS	1.61278	1.47657	0.341632	1.85126	1.16191	0.450249	45.2	NA	NA	NA	NA	NA	NA	NA	NA	NA	3.84887	1.02724	48.4039
PT205	2020-11-28	SP-MS	1.74819	1.24763	0.410946	1.70757	1.24341	0.352568	45.9	NA	NA	NA	NA	NA	NA	NA	NA	NA	3.8797	0.769028	48.8662
PT205	2020-09-18	SP-MS	1.49136	1.63262	0.325721	1.61278	1.58173	0.445293	45.7	NA	NA	NA	NA	NA	NA	NA	NA	NA	3.06435	1.32967	47.5255
PT205	2023-07-22	SP-MS	1.49136	1.60216	0.391993	1.70757	1.33654	0.395152	48.5	NA	NA	NA	NA	NA	NA	NA	NA	NA	3.55428	1.2352	45.8958
PT205	2020-06-09	SP-MS	1.70757	1.6084	0.412796	1.70757	1.31408	0.296884	45.4	NA	NA	NA	NA	NA	NA	NA	NA	NA	3.2357	1.11446	47.1118
PT205	2020-03-25	SP-MS	1.66276	1.71236	0.257679	1.78533	1.23724	0.335057	45.2	NA	NA	NA	NA	NA	NA	NA	NA	NA	2.32606	1.2109	53.1176
PT205	2021-08-12	SP-MS	1.85126	1.53841	0.226342	1.90849	1.17566	0.23477	46.6	NA	NA	NA	NA	NA	NA	NA	NA	NA	1.77469	0.961695	58.6618
PT205	2021-01-16	SP-MS	1.74819	1.47606	0.302764	1.85126	1.05007	0.341632	46	NA	NA	NA	NA	NA	NA	NA	NA	NA	3.09782	0.914497	52.8337
PT205	2020-06-25	SP-MS	1.49136	1.66695	0.459392	1.49136	1.39724	0.461499	45.4	NA	NA	NA	NA	NA	NA	NA	NA	NA	4.30882	1.27612	40.0802
PT205	2020-05-18	SP-MS	1.70757	1.5824	0.283753	1.78533	1.14572	0.392345	45.3	NA	NA	NA	NA	NA	NA	NA	NA	NA	3.0598	1.04736	51.5764
PT205	2020-04-06	SP-MS	1.66276	1.70134	0.388989	1.61278	1.1936	0.447003	45.2	NA	NA	NA	NA	NA	NA	NA	NA	NA	3.98951	1.16005	43.8284
PT205	2023-10-20	SP-MS	1.70757	1.64636	0.423574	1.78533	1.15649	0.449787	48.7	NA	NA	NA	NA	NA	NA	NA	NA	NA	4.37649	1.10406	42.8793
PT205	2021-12-01	SP-MS	1.20412	1.25035	0.352375	1.49136	1.47819	0.414806	46.9	NA	NA	NA	NA	NA	NA	NA	NA	NA	3.3079	1.11557	49.8151
PT205	2023-11-29	SP-MS	1.81954	1.66763	0.614686	1.78533	1.35604	0.41797	48.9	NA	NA	NA	NA	NA	NA	NA	NA	NA	5.41112	1.12877	34.0992
PT205	2020-11-20	SP-MS	1.78533	1.44386	0.408918	1.78533	1.53581	0.348694	45.8	NA	NA	NA	NA	NA	NA	NA	NA	NA	3.42069	1.02354	47.6067
PT205	2020-12-29	SP-MS	1.61278	1.71761	0.337858	1.61278	1.14098	0.317646	45.9	NA	NA	NA	NA	NA	NA	NA	NA	NA	2.87341	1.18284	49.2025
PT205	2020-03-21	SP-MS	1.49136	1.7531	0.350636	1.61278	1.22409	0.348694	45.2	NA	NA	NA	NA	NA	NA	NA	NA	NA	2.98754	1.3071	47.5649
PT205	2021-03-24	SP-MS	1.74819	1.72405	0.354301	1.78533	1.35557	0.414305	46.2	NA	NA	NA	NA	NA	NA	NA	NA	NA	3.40564	1.2144	46.4545
PT205	2021-08-14	SP-MS	1.74819	1.54898	0.308137	1.78533	1.32013	0.334051	46.6	NA	NA	NA	NA	NA	NA	NA	NA	NA	2.74295	1.05715	52.0133
PT205	2021-02-01	SP-MS	1.70757	1.1994	0.399328	1.61278	0.87454	0.422097	46	NA	NA	NA	NA	NA	NA	NA	NA	NA	4.61038	0.61027	48.018
PT205	2020-10-24	SP-MS	1.70757	1.41621	0.352183	1.78533	1.10322	0.330819	45.8	NA	NA	NA	NA	NA	NA	NA	NA	NA	3.35403	0.895052	51.0234
PT205	2022-08-23	SP-MS	1.78533	1.79963	0.451633	1.70757	1.18176	0.471145	47.6	NA	NA	NA	NA	NA	NA	NA	NA	NA	4.60513	1.18516	39.5934
PT205	2020-12-27	SP-MS	1.81954	1.64105	0.316599	1.85126	1.24309	0.482016	45.9	NA	NA	NA	NA	NA	NA	NA	NA	NA	3.74259	1.07831	47.5407
PT205	2022-04-14	SP-MS	1.5563	1.62701	0.31618	1.78533	1.39494	0.454387	47.2	NA	NA	NA	NA	NA	NA	NA	NA	NA	3.30291	1.25235	48.1826
PT205	2020-01-01	SP-MS	1.49136	1.73846	0.286007	1.78533	1.54533	0.308351	44.9	NA	NA	NA	NA	NA	NA	NA	NA	NA	1.95335	1.43172	52.1391
PT205	2020-12-02	SP-MS	1.78533	1.55246	0.376394	1.70757	1.11661	0.323458	45.9	NA	NA	NA	NA	NA	NA	NA	NA	NA	3.40836	0.957982	48.7328
PT205	2021-09-18	SP-MS	1.20412	1.38803	0.297979	1.32222	1.11394	0.259594	46.7	NA	NA	NA	NA	NA	NA	NA	NA	NA	2.27531	1.07874	54.6053
PT205	2023-11-25	SP-MS	1.81954	1.8092	0.355834	1.85126	1.39245	0.247482	48.8	NA	NA	NA	NA	NA	NA	NA	NA	NA	2.37172	1.26881	49.6955
PT205	2020-06-17	SP-MS	1.49136	1.64915	0.358696	1.61278	1.06982	0.286007	45.4	NA	NA	NA	NA	NA	NA	NA	NA	NA	2.91151	1.16813	49.4804
PT205	2022-11-03	SP-MS	1.49136	1.50419	0.412629	1.49136	1.35009	0.403978	47.8	NA	NA	NA	NA	NA	NA	NA	NA	NA	3.78099	1.12506	45.0389
PT205	2020-07-13	SP-MS	1.78533	1.60066	0.360215	1.70757	1.28332	0.345178	45.5	NA	NA	NA	NA	NA	NA	NA	NA	NA	3.2048	1.055	48.6238
PT205	2022-09-08	SP-MS	1.81954	1.73	0.508664	1.70757	1.53793	0.350442	47.6	NA	NA	NA	NA	NA	NA	NA	NA	NA	3.98231	1.23066	40.1816
PT205	2020-11-30	SP-MS	1.74819	1.57364	0.334856	1.85126	1.14693	0.399501	45.9	NA	NA	NA	NA	NA	NA	NA	NA	NA	3.50781	1.02853	49.119
PT205	2020-02-21	SP-MS	1.49136	1.3497	0.293141	1.32222	1.14305	0.289589	45.1	NA	NA	NA	NA	NA	NA	NA	NA	NA	2.52902	0.899878	54.4589
PT205	2021-12-08	SP-MS	1.32222	1.54903	0.23477	1.49136	1.04273	0.322219	46.9	NA	NA	NA	NA	NA	NA	NA	NA	NA	2.22273	1.1495	55.2691
PT205	2022-07-18	SP-MS	1.49136	1.82109	0.439491	1.61278	1.24361	0.464936	47.5	NA	NA	NA	NA	NA	NA	NA	NA	NA	4.26462	1.37014	39.96
PT205	2023-12-07	SP-MS	1.81954	1.66048	0.282622	1.70757	1.43252	0.312177	48.9	NA	NA	NA	NA	NA	NA	NA	NA	NA	2.25065	1.13695	52.6947
PT205	2022-10-01	SP-MS	1.61278	1.76599	0.354876	1.61278	1.20515	0.413132	47.7	NA	NA	NA	NA	NA	NA	NA	NA	NA	3.46255	1.24491	45.7538
PT205	2021-03-04	SP-MS	1.61278	1.34936	0.366423	1.49136	1.20788	0.339451	46.1	152.606	2	5.5	2	76.2	27.2	0.690089	6293	53463	3.36437	0.881651	50.0681
PT205	2021-03-02	SP-MS	1.66276	1.52192	0.290702	1.70757	1.19772	0.419791	46.1	152.606	2	5.5	2	76.2	27.2	0.690089	6293	53463	3.22804	1.02746	50.9341
PT205	2020-04-12	SP-MS	1.66276	1.54651	0.54133	1.85126	1.42904	0.420286	45.2	NA	NA	NA	NA	NA	NA	NA	NA	NA	4.82688	1.14933	38.7618
PT205	2023-12-19	SP-MS	1.61278	1.66342	0.238799	1.32222	1.29724	0.258398	48.9	NA	NA	NA	NA	NA	NA	NA	NA	NA	1.62252	1.1463	55.2688
PT205	2021-03-26	SP-MS	1.5563	1.59655	0.266937	1.49136	1.18136	0.398981	46.2	NA	NA	NA	NA	NA	NA	NA	NA	NA	2.82878	1.10835	51.5219
PT205	2020-07-22	SP-MS	1.41497	1.69035	0.400538	1.49136	1.49711	0.33385	45.5	NA	NA	NA	NA	NA	NA	NA	NA	NA	2.96428	1.37146	45.7338
PT205	2019-12-20	SP-MS	1.74819	1.7226	0.296884	1.78533	1.34455	0.305781	44.9	NA	NA	NA	NA	NA	NA	NA	NA	NA	2.35336	1.20942	51.797
PT205	2021-11-17	SP-MS	1.41497	1.45938	0.280351	1.49136	1.07791	0.190612	46.8	NA	NA	NA	NA	NA	NA	NA	NA	NA	1.83786	1.03652	56.8349
PT205	2022-12-24	SP-MS	1.5563	1.49164	0.370143	1.70757	1.60024	0.374565	47.9	NA	NA	NA	NA	NA	NA	NA	NA	NA	3.08283	1.19836	48.3491
PT205	2020-03-09	SP-MS	1.61278	1.49518	0.344196	1.49136	1.16221	0.259116	45.1	NA	NA	NA	NA	NA	NA	NA	NA	NA	2.68023	0.986891	51.8267
PT205	2021-07-13	SP-MS	1.78533	1.36474	0.325516	1.78533	1.17606	0.283753	46.5	NA	NA	NA	NA	NA	NA	NA	NA	NA	2.86524	0.834808	53.8436
PT205	2021-11-15	SP-MS	1.70757	1.51658	0.387034	1.85126	1.11939	0.351989	46.8	NA	NA	NA	NA	NA	NA	NA	NA	NA	3.66131	0.994015	48.14
PT205	2023-09-28	SP-MS	1.74819	1.87511	0.339253	1.70757	1.36466	0.294246	48.7	NA	NA	NA	NA	NA	NA	NA	NA	NA	2.46674	1.33065	48.5822
PT205	2023-10-31	SP-MS	1.66276	1.67065	0.31639	1.70757	1.20952	0.384174	48.8	NA	NA	NA	NA	NA	NA	NA	NA	NA	3.09704	1.15477	49.2863
PT205	2021-09-16	SP-MS	1.5563	1.65124	0.39794	1.78533	1.39777	0.290257	46.7	149.878	1	5.5	2	73.8	27.2	NA	NA	NA	2.91507	1.27341	47.8014
PT205	2021-01-08	SP-MS	1.66276	1.47371	0.341237	1.70757	1.14192	0.308351	46	NA	NA	NA	NA	NA	NA	NA	NA	NA	3.03291	0.968388	51.449
PT205	2022-12-12	SP-MS	1.61278	1.35359	0.177248	1.78533	1.04902	0.290035	47.9	137.233	1	5.5	2	71.4	27.2	NA	NA	NA	1.88453	0.876423	61.0393
PT205	2021-06-29	SP-MS	1.81954	1.50465	0.282169	1.78533	0.904174	0.293584	46.4	NA	NA	NA	NA	NA	NA	NA	NA	NA	2.82353	0.838995	54.5874
PT205	2023-09-24	SP-MS	1.66276	1.75982	0.405517	1.49136	2.0372	0.424228	48.7	NA	NA	NA	NA	NA	NA	NA	NA	NA	3.00471	1.47845	42.8196
PT205	2020-01-29	SP-MS	1.20412	1.66167	0.348694	1.70757	1.54764	0.423574	45	NA	NA	NA	NA	NA	NA	NA	NA	NA	3.01626	1.51385	46.8644
PT205	2022-01-12	SP-MS	1.41497	1.71744	0.258398	1.32222	1.3574	0.321184	47	NA	NA	NA	NA	NA	NA	NA	NA	NA	1.95614	1.31983	52.4078
PT205	2022-10-30	SP-MS	1.81954	1.4681	0.27485	1.85126	1.06528	0.361728	47.8	NA	NA	NA	NA	NA	NA	NA	NA	NA	3.0292	0.874084	53.7969
PT205	2023-04-25	SP-MS	1.5563	1.68958	0.335257	1.49136	1.2672	0.301464	48.3	NA	NA	NA	NA	NA	NA	NA	NA	NA	2.60104	1.21485	49.6852
PT205	2022-04-02	SP-MS	1.61278	1.79146	0.304059	1.61278	1.26862	0.3638	47.2	NA	NA	NA	NA	NA	NA	NA	NA	NA	2.71055	1.28775	49.1767
PT205	2021-03-22	SP-MS	1.5563	1.6331	0.38952	1.61278	1.36808	0.348694	46.2	NA	NA	NA	NA	NA	NA	NA	NA	NA	3.22191	1.22142	46.6474
PT205	2020-06-15	SP-MS	1.70757	1.47287	0.369216	1.78533	1.38536	0.334856	45.4	NA	NA	NA	NA	NA	NA	NA	NA	NA	3.15925	1.0386	49.6319
PT205	2022-03-29	SP-MS	1.5563	1.58528	0.375846	1.70757	1.56995	0.395152	47.2	NA	NA	NA	NA	NA	NA	NA	NA	NA	3.21886	1.2656	46.8238
PT205	2020-02-07	SP-MS	1.61278	1.64316	0.278067	1.70757	1.33031	0.379668	45	NA	NA	NA	NA	NA	NA	NA	NA	NA	2.6537	1.20066	51.4905
PT205	2021-11-01	SP-MS	1.88081	1.54392	0.34811	1.85126	0.923658	0.218273	46.8	NA	NA	NA	NA	NA	NA	NA	NA	NA	2.85023	0.854951	52.9276
PT205	2022-01-17	SP-MS	1.5563	1.817	0.342423	1.78533	1.4056	0.426023	47	NA	NA	NA	NA	NA	NA	NA	NA	NA	3.19335	1.41349	46.0007
PT205	2020-06-01	SP-MS	1.90849	1.44554	0.297323	1.90849	0.956601	0.33626	45.4	NA	NA	NA	NA	NA	NA	NA	NA	NA	3.22079	0.77844	53.5931
PT205	2020-10-22	SP-MS	1.5563	1.5031	0.184691	1.70757	1.27326	0.380934	45.8	NA	NA	NA	NA	NA	NA	NA	NA	NA	2.10311	1.09592	57.1757
PT205	2021-01-10	SP-MS	1.41497	1.56371	0.292478	1.70757	0.819215	0.373464	46	NA	NA	NA	NA	NA	NA	NA	NA	NA	3.24979	1.068	51.5816
PT205	2021-01-24	SP-MS	1.74819	1.38799	0.390582	1.61278	1.27217	0.384533	46	NA	NA	NA	NA	NA	NA	NA	NA	NA	3.78477	0.880502	47.7723
PT205	2023-01-01	SP-MS	1.74819	1.94731	0.545431	1.85126	1.1428	0.374382	47.9	NA	NA	NA	NA	NA	NA	NA	NA	NA	4.6722	1.33684	36.3416
PT205	2021-07-06	SP-MS	1.66276	1.50015	0.367729	1.70757	1.12509	0.39794	46.5	NA	NA	NA	NA	NA	NA	NA	NA	NA	3.75942	0.98455	47.854
PT205	2023-11-10	SP-MS	1.88081	1.66396	0.375664	1.78533	1.40562	0.486855	48.8	NA	NA	NA	NA	NA	NA	NA	NA	NA	4.03166	1.10921	44.216
PT205	2021-07-11	SP-MS	1.74819	1.65203	0.335057	1.61278	1.24758	0.324488	46.5	NA	NA	NA	NA	NA	NA	NA	NA	NA	2.87566	1.09094	49.7182
PT205	2020-12-09	SP-MS	1.70757	1.27786	0.379306	1.78533	1.11747	0.364176	45.9	NA	NA	NA	NA	NA	NA	NA	NA	NA	3.82558	0.785257	50.0561
PT205	2023-09-04	SP-MS	1.74819	1.6179	0.449478	1.49136	1.37478	0.431364	48.6	NA	NA	NA	NA	NA	NA	NA	NA	NA	4.21985	1.08734	41.6678
PT205	2022-03-11	SP-MS	1.70757	1.63882	0.352761	1.61278	1.35501	0.359076	47.1	NA	NA	NA	NA	NA	NA	NA	NA	NA	3.08556	1.13897	48.1567
PT205	2021-03-06	SP-MS	1.41497	1.59756	0.271842	1.32222	1.71839	0.369587	46.1	152.606	2	5.5	2	76.2	27.2	0.690089	6293	53463	2.02626	1.34404	51.6082
PT205	2023-02-21	SP-MS	1.74819	1.61369	0.351603	1.70757	1.09729	0.488833	48.1	NA	NA	NA	NA	NA	NA	NA	NA	NA	4.17036	1.02243	45.5984
PT205	2021-02-28	SP-MS	1.61278	1.64334	0.23955	1.85126	1.02666	0.266702	46.1	NA	NA	NA	NA	NA	NA	NA	NA	NA	2.04962	1.11917	56.2951
PT205	2021-11-13	SP-MS	1.78533	1.41634	0.318481	1.78533	1.14672	0.460146	46.8	NA	NA	NA	NA	NA	NA	NA	NA	NA	3.85577	0.867535	49.6638
PT205	2021-11-11	SP-MS	1.66276	1.56969	0.29292	1.78533	0.967642	0.314078	46.8	NA	NA	NA	NA	NA	NA	NA	NA	NA	2.84787	1.00036	53.0519
PT205	2021-08-26	SP-MS	1.66276	1.43287	0.238297	1.49136	1.26352	0.297979	46.6	NA	NA	NA	NA	NA	NA	NA	NA	NA	2.08085	0.9426	56.6127
PT205	2021-08-21	SP-MS	1.61278	1.37961	0.308137	1.61278	1.13542	0.322633	46.6	NA	NA	NA	NA	NA	NA	NA	NA	NA	2.90958	0.90078	53.3116
PT205	2020-02-03	SP-MS	1.61278	1.58755	0.306854	1.61278	1.19293	0.382737	45	NA	NA	NA	NA	NA	NA	NA	NA	NA	3.05811	1.09283	50.2719
PT205	2022-01-03	SP-MS	1.61278	1.40327	0.246991	1.61278	1.20162	0.308351	47	NA	NA	NA	NA	NA	NA	NA	NA	NA	2.28713	0.943053	56.4396
PT205	2020-01-07	SP-MS	1.70757	1.79343	0.339253	1.61278	1.31479	0.386142	45	NA	NA	NA	NA	NA	NA	NA	NA	NA	3.08961	1.25337	46.9202
PT205	2020-01-16	SP-MS	1.61278	1.50096	0.270912	1.78533	1.13799	0.335458	45	NA	NA	NA	NA	NA	NA	NA	NA	NA	2.65071	1.02903	54.1946
PT205	2020-10-30	SP-MS	1.74819	1.29272	0.293363	1.85126	0.991137	0.319314	45.8	NA	NA	NA	NA	NA	NA	NA	NA	NA	3.07977	0.742354	55.3158
PT205	2021-06-13	SP-MS	1.66276	1.51916	0.318898	1.49136	1.07232	0.318689	46.4	NA	NA	NA	NA	NA	NA	NA	NA	NA	2.94941	0.94867	51.4823
PT205	2019-12-28	SP-MS	1.5563	1.68403	0.335859	1.85126	1.23127	0.344981	44.9	NA	NA	NA	NA	NA	NA	NA	NA	NA	2.94972	1.25382	49.4321
PT205	2020-11-22	SP-MS	1.74819	1.44052	0.321598	1.85126	1.05918	0.259116	45.8	NA	NA	NA	NA	NA	NA	NA	NA	NA	2.76139	0.888153	54.1225
PT205	2023-02-25	SP-MS	1.5563	1.59881	0.371806	1.61278	1.29124	0.332438	48.1	NA	NA	NA	NA	NA	NA	NA	NA	NA	3.1012	1.16669	48.1727
PT205	2023-02-23	SP-MS	1.66276	1.85047	0.271842	1.78533	1.27344	0.460898	48.1	NA	NA	NA	NA	NA	NA	NA	NA	NA	3.04599	1.33778	48.3669
PT205	2020-09-07	SP-MS	1.49136	1.58838	0.311754	1.32222	1.36152	0.40654	45.6	NA	NA	NA	NA	NA	NA	NA	NA	NA	2.96523	1.1725	48.8727
PT205	2021-05-05	SP-MS	1.66276	1.47855	0.321805	1.70757	1.31214	0.281715	46.3	NA	NA	NA	NA	NA	NA	NA	NA	NA	2.54357	1.03067	52.9787
PT205	2021-08-06	SP-MS	1.78533	1.51712	0.3485	1.90849	1.33098	0.377306	46.5	NA	NA	NA	NA	NA	NA	NA	NA	NA	3.33553	1.03327	49.5493
PT205	2020-02-01	SP-MS	1.41497	1.69588	0.34262	1.61278	1.26064	0.321598	45	NA	NA	NA	NA	NA	NA	NA	NA	NA	2.73394	1.31395	49.056
PT205	2023-03-01	SP-MS	1.5563	1.72772	0.382917	1.61278	1.00509	0.468643	48.1	NA	NA	NA	NA	NA	NA	NA	NA	NA	4.21709	1.17559	43.4059
PT205	2020-06-19	SP-MS	1.5563	1.46401	0.299071	1.78533	1.30589	0.301898	45.4	NA	NA	NA	NA	NA	NA	NA	NA	NA	2.47731	1.08676	53.9008
PT205	2022-11-16	SP-MS	1.32222	1.61	0.297323	1.61278	1.24544	0.267172	47.8	NA	NA	NA	NA	NA	NA	NA	NA	NA	2.11218	1.28828	53.2405
PT205	2020-11-16	SP-MS	1.74819	1.43895	0.327359	1.70757	1.32722	0.328583	45.8	NA	NA	NA	NA	NA	NA	NA	NA	NA	2.90643	0.956302	51.9423
PT205	2022-01-30	SP-MS	1.66276	1.59275	0.361161	1.90849	1.43474	0.617734	47	NA	NA	NA	NA	NA	NA	NA	NA	NA	4.63888	1.1985	42.7207
PT205	2021-06-19	SP-MS	1.41497	1.49091	0.348694	1.32222	1.08131	0.345766	46.4	NA	NA	NA	NA	NA	NA	NA	NA	NA	3.21469	1.03756	49.2785
PT205	2020-05-14	SP-MS	1.5563	1.43435	0.33264	1.70757	1.14186	0.427161	45.3	NA	NA	NA	NA	NA	NA	NA	NA	NA	3.65438	0.993949	49.4301
PT205	2022-01-25	SP-MS	1.90849	1.47062	0.271609	1.85126	1.02436	0.46746	47	NA	NA	NA	NA	NA	NA	NA	NA	NA	3.71072	0.813535	51.4767
PT205	2020-08-09	SP-MS	1.49136	1.47003	0.370698	1.32222	1.17324	0.374198	45.6	NA	NA	NA	NA	NA	NA	NA	NA	NA	3.49003	1.00995	47.7128
PT205	2023-04-05	SP-MS	1.70757	1.61497	0.267406	1.78533	1.35953	0.377124	48.2	NA	NA	NA	NA	NA	NA	NA	NA	NA	2.59523	1.14754	52.4625
PT205	2021-07-31	SP-MS	1.66276	1.67216	0.401573	1.70757	1.19463	0.332438	46.5	NA	NA	NA	NA	NA	NA	NA	NA	NA	3.43363	1.15093	46.3112
PT205	2023-08-18	SP-MS	1.41497	1.65988	0.405176	1.85126	1.16137	0.474799	48.6	NA	NA	NA	NA	NA	NA	NA	NA	NA	4.26208	1.28715	43.2227
PT205	2023-09-17	SP-MS	1.78533	1.51414	0.419129	1.70757	1.28269	0.484157	48.7	NA	NA	NA	NA	NA	NA	NA	NA	NA	4.51819	0.983069	43.2215
PT205	2022-10-13	SP-MS	1.70757	1.56692	0.38003	1.78533	1.3126	0.580925	47.7	NA	NA	NA	NA	NA	NA	NA	NA	NA	4.71335	1.09165	42.6114
PT205	2021-01-28	SP-MS	1.85126	1.23144	0.277609	1.78533	1.01695	0.419625	46	NA	NA	NA	NA	NA	NA	NA	NA	NA	3.60357	0.633806	54.1206
PT205	2022-04-12	SP-MS	1.32222	1.72547	0.415808	1.61278	1.39536	0.380573	47.2	NA	NA	NA	NA	NA	NA	NA	NA	NA	3.41782	1.43531	43.8634
PT205	2022-03-17	SP-MS	1.41497	1.60336	0.259116	1.49136	1.51554	0.279211	47.2	NA	NA	NA	NA	NA	NA	NA	NA	NA	1.63552	1.30567	54.6329
PT205	2022-05-26	SP-MS	1.78533	1.76839	0.271144	1.70757	1.30848	0.419956	47.3	NA	NA	NA	NA	NA	NA	NA	NA	NA	2.85483	1.20264	49.8655
PT205	2023-09-20	SP-MS	1.74819	1.71523	0.401573	1.78533	1.37182	0.352568	48.7	NA	NA	NA	NA	NA	NA	NA	NA	NA	3.37655	1.21264	45.6505
PT205	2020-06-13	SP-MS	1.74819	1.34296	0.311542	1.85126	1.06651	0.339054	45.4	NA	NA	NA	NA	NA	NA	NA	NA	NA	3.21577	0.809795	53.556
PT205	2020-07-20	SP-MS	1.49136	1.65601	0.318689	1.49136	1.39796	0.305781	45.5	NA	NA	NA	NA	NA	NA	NA	NA	NA	2.35707	1.26729	50.6703
PT205	2021-06-21	SP-MS	1.32222	1.46929	0.282169	1.49136	1.22165	0.30771	46.4	NA	NA	NA	NA	NA	NA	NA	NA	NA	2.34293	1.14465	53.9425
PT205	2023-07-18	SP-MS	1.66276	1.53081	0.355643	1.78533	1.5184	0.302331	48.5	NA	NA	NA	NA	NA	NA	NA	NA	NA	2.66572	1.15667	50.5766
PT205	2022-11-21	SP-MS	1.78533	1.48413	0.329601	1.70757	1.11823	0.367915	47.8	NA	NA	NA	NA	NA	NA	NA	NA	NA	3.36936	0.901899	50.5478
PT205	2022-10-21	SP-MS	1.88081	1.3426	0.241795	1.90849	0.959852	0.302764	47.8	NA	NA	NA	NA	NA	NA	NA	NA	NA	2.66539	0.709356	57.9312
PT205	2023-09-22	SP-MS	1.70757	1.54744	0.396199	1.70757	1.31578	0.313234	48.7	NA	NA	NA	NA	NA	NA	NA	NA	NA	3.24793	1.06452	48.0432
PT205	2023-04-19	SP-MS	1.41497	1.75225	0.439333	1.49136	1.1771	0.506776	48.2	NA	NA	NA	NA	NA	NA	NA	NA	NA	4.58184	1.31323	39.3091
PT205	2021-06-07	SP-MS	1.78533	1.3825	0.268344	1.78533	1.26682	0.352183	46.4	NA	NA	NA	NA	NA	NA	NA	NA	NA	2.73864	0.880601	54.9028
PT205	2021-06-17	SP-MS	1.78533	1.61701	0.402949	1.85126	1.16298	0.388634	46.4	NA	NA	NA	NA	NA	NA	NA	NA	NA	3.91481	1.04967	45.6862
PT205	2023-01-29	SP-MS	1.61278	1.55637	0.385785	1.70757	1.5485	0.415474	48	NA	NA	NA	NA	NA	NA	NA	NA	NA	3.47782	1.20342	46.1024
PT205	2020-06-21	SP-MS	1.32222	1.63753	0.362482	1.04139	1.20882	0.369772	45.4	NA	NA	NA	NA	NA	NA	NA	NA	NA	3.15159	1.20985	46.2645
PT205	2022-02-25	SP-MS	1.66276	1.49129	0.325721	1.85126	1.09033	0.432167	47.1	NA	NA	NA	NA	NA	NA	NA	NA	NA	3.7137	0.987613	49.4816
PT205	2019-12-17	SP-MS	1.61278	1.58401	0.403464	1.49136	1.10568	0.269279	44.9	NA	NA	NA	NA	NA	NA	NA	NA	NA	3.18087	1.04117	47.9638
PT205	2020-12-25	SP-MS	1.61278	1.20292	0.449478	1.78533	1.32447	0.411283	45.9	NA	NA	NA	NA	NA	NA	NA	NA	NA	4.40535	0.84583	46.1441
PT205	2020-01-26	SP-MS	1.49136	1.6279	0.335458	1.61278	1.24025	0.449787	45	NA	NA	NA	NA	NA	NA	NA	NA	NA	3.53773	1.20886	46.9836
PT205	2020-09-26	SP-MS	1.74819	1.60233	0.330819	1.61278	0.947434	0.496515	45.7	150.606	2	5.5	2	81	27.2	0.731414	11339	43947	4.22176	0.946998	46.3338
PT205	2023-11-02	SP-MS	1.70757	1.87662	0.503246	1.78533	1.33159	0.527114	48.8	NA	NA	NA	NA	NA	NA	NA	NA	NA	5.08074	1.35486	35.2975
PT205	2020-04-16	SP-MS	1.70757	1.48488	0.332438	1.70757	1.33003	0.504199	45.2	NA	NA	NA	NA	NA	NA	NA	NA	NA	3.93348	1.01754	47.2347
PT205	2019-12-02	SP-MS	1.74819	1.7019	0.371068	1.85126	1.3748	0.303196	44.9	147.344	2	5.5	2	46	27.2	0.737627	14103	43126	2.8731	1.21285	48.5353
PT205	2021-11-09	SP-MS	1.49136	1.24249	0.334253	1.70757	1.05588	0.318689	46.8	NA	NA	NA	NA	NA	NA	NA	NA	NA	3.21576	0.841	53.4462
PT205	2023-08-03	SP-MS	1.32222	1.69421	0.214314	1.49136	1.32284	0.263873	48.5	NA	NA	NA	NA	NA	NA	NA	NA	NA	1.3273	1.36573	56.4353
PT205	2022-03-01	SP-MS	1.88081	1.58001	0.311542	1.78533	1.30001	0.409426	47.1	NA	NA	NA	NA	NA	NA	NA	NA	NA	3.27064	1.00347	49.84
PT205	2021-01-12	SP-MS	1.49136	1.61713	0.255996	1.49136	1.29544	0.502427	46	NA	NA	NA	NA	NA	NA	NA	NA	NA	3.19593	1.19997	49.4834
PT205	2021-11-27	SP-MS	1.81954	1.69543	0.338257	1.85126	1.25059	0.337659	46.9	NA	NA	NA	NA	NA	NA	NA	NA	NA	3.00433	1.12595	49.3916
PT205	2021-03-20	SP-MS	1.61278	1.71264	0.417638	1.49136	1.13672	0.401056	46.2	NA	NA	NA	NA	NA	NA	NA	NA	NA	3.94778	1.15841	43.1525
PT205	2023-10-25	SP-MS	1.81954	1.86026	0.348694	1.78533	1.36821	0.495683	48.8	NA	NA	NA	NA	NA	NA	NA	NA	NA	3.77317	1.29261	43.7199
PT205	2020-09-12	SP-MS	1.74819	1.62715	0.374565	1.78533	1.52366	0.504335	45.6	NA	NA	NA	NA	NA	NA	NA	NA	NA	3.96757	1.19161	44.1653
PT205	2020-02-11	SP-MS	1.78533	1.42318	0.285107	1.85126	1.34988	0.486855	45.1	NA	NA	NA	NA	NA	NA	NA	NA	NA	3.55029	0.952987	50.7548
PT205	2021-11-06	SP-MS	1.85126	1.3728	0.23955	1.85126	1.18534	0.393224	46.8	NA	NA	NA	NA	NA	NA	NA	NA	NA	2.89975	0.818856	55.5723
PT205	2020-03-01	SP-MS	1.49136	1.6358	0.332034	1.32222	1.32245	0.391112	45.1	NA	NA	NA	NA	NA	NA	NA	NA	NA	3.0351	1.19843	47.8509
PT205	2020-02-13	SP-MS	1.81954	1.63128	0.342225	1.78533	1.17097	0.360972	45.1	NA	NA	NA	NA	NA	NA	NA	NA	NA	3.29188	1.03529	49.0456
PT205	2021-05-12	SP-MS	1.66276	1.62699	0.351989	1.70757	0.962701	0.472171	46.3	NA	NA	NA	NA	NA	NA	NA	NA	NA	4.17729	1.03409	45.8579
PT205	2022-03-31	SP-MS	1.32222	1.5593	0.267641	1.32222	1.5139	0.360972	47.2	NA	NA	NA	NA	NA	NA	NA	NA	NA	2.15363	1.29304	52.3277
PT205	2023-12-03	SP-MS	1.66276	1.69999	0.442009	1.70757	0.960233	0.335859	48.9	NA	NA	NA	NA	NA	NA	NA	NA	NA	3.98901	1.09375	44.0262
PT205	2023-01-23	SP-MS	1.74819	1.61325	0.362482	1.78533	1.1769	0.401401	48	NA	NA	NA	NA	NA	NA	NA	NA	NA	3.65614	1.06139	47.2631
PT205	2022-03-09	SP-MS	1.66276	1.84602	0.271144	1.49136	1.5144	0.339054	47.1	NA	NA	NA	NA	NA	NA	NA	NA	NA	2.02427	1.37093	50.6636
PT205	2020-05-06	SP-MS	1.5563	1.62409	0.354493	1.70757	1.02837	0.418135	45.3	NA	NA	NA	NA	NA	NA	NA	NA	NA	3.76233	1.11237	47.0154
PT205	2022-11-01	SP-MS	1.41497	1.57617	0.218273	1.49136	1.42862	0.267172	47.8	NA	NA	NA	NA	NA	NA	NA	NA	NA	1.37574	1.25338	57.133
PT205	2022-09-21	SP-MS	1.78533	1.7306	0.280806	1.49136	1.44982	0.428459	47.7	NA	NA	NA	NA	NA	NA	NA	NA	NA	2.82049	1.18614	49.0592
PT205	2021-03-28	SP-MS	1.66276	1.5965	0.504607	1.70757	1.49154	0.464788	46.2	NA	NA	NA	NA	NA	NA	NA	NA	NA	4.70161	1.18985	38.8166
PT205	2023-01-27	SP-MS	1.88081	1.68746	0.454235	1.78533	1.15461	0.481729	48	NA	NA	NA	NA	NA	NA	NA	NA	NA	4.83832	1.04275	40.3004
PT205	2022-03-13	SP-MS	1.81954	1.53219	0.323871	1.78533	1.06281	0.403807	47.1	NA	NA	NA	NA	NA	NA	NA	NA	NA	3.59235	0.916131	49.7599
PT205	2021-07-19	SP-MS	1.74819	1.51343	0.31492	1.78533	0.792812	0.364176	46.5	NA	NA	NA	NA	NA	NA	NA	NA	NA	3.5687	0.847169	51.2728
PT205	2023-10-01	SP-MS	1.70757	1.70601	0.319314	1.70757	1.37816	0.377124	48.7	NA	NA	NA	NA	NA	NA	NA	NA	NA	2.8887	1.21731	49.0173
PT205	2020-07-15	SP-MS	1.74819	1.7118	-0.0296531	1.78533	1.26825	0.368287	45.5	NA	NA	NA	NA	NA	NA	NA	NA	NA	0.407895	1.17435	66.4001
PT205	2021-04-07	SP-MS	1.70757	1.49954	0.333447	1.85126	1.37756	0.259116	46.2	NA	NA	NA	NA	NA	NA	NA	NA	NA	2.44675	1.06827	53.0591
PT205	2023-05-19	SP-MS	1.70757	1.54726	0.311542	1.61278	1.24645	0.392345	48.3	NA	NA	NA	NA	NA	NA	NA	NA	NA	3.15653	1.02592	50.1498
PT205	2020-07-30	SP-MS	1.66276	1.58217	0.362294	1.32222	1.25833	0.427324	45.5	NA	NA	NA	NA	NA	NA	NA	NA	NA	3.64779	1.03831	45.9691
PT205	2021-04-03	SP-MS	1.78533	1.25115	0.357935	1.85126	1.13367	0.305781	46.2	NA	NA	NA	NA	NA	NA	NA	NA	NA	3.36245	0.73638	52.8137
PT205	2021-06-05	SP-MS	1.66276	1.59209	0.342028	1.49136	1.10322	0.344785	46.4	NA	NA	NA	NA	NA	NA	NA	NA	NA	3.19321	1.0197	49.1465
PT205	2020-04-02	SP-MS	1.78533	1.76886	0.425697	1.90849	1.20352	0.432328	45.2	NA	NA	NA	NA	NA	NA	NA	NA	NA	4.20517	1.1983	42.4309
PT205	2021-12-12	SP-MS	1.49136	1.47955	0.335859	1.70757	1.19254	0.310268	46.9	NA	NA	NA	NA	NA	NA	NA	NA	NA	2.87491	1.08427	51.6195
PT205	2022-03-21	SP-MS	1.66276	1.63545	0.379849	1.70757	1.4397	0.23477	47.2	NA	NA	NA	NA	NA	NA	NA	NA	NA	2.45247	1.20439	49.945
PT205	2020-07-17	SP-MS	1.49136	1.70046	0.311118	1.32222	1.57877	0.335057	45.5	NA	NA	NA	NA	NA	NA	NA	NA	NA	2.22805	1.33977	49.6465
PT205	2021-10-02	SP-MS	1.5563	1.39571	0.341039	1.49136	1.20496	0.30103	46.7	NA	NA	NA	NA	NA	NA	NA	NA	NA	2.89973	0.949959	51.8224
PT205	2021-08-08	SP-MS	1.49136	1.57781	0.266702	1.70757	1.21901	0.332034	46.5	NA	NA	NA	NA	NA	NA	NA	NA	NA	2.40161	1.17479	53.6895
PT205	2020-08-01	SP-MS	1.61278	1.38158	0.360025	1.49136	1.04466	0.40671	45.5	NA	NA	NA	NA	NA	NA	NA	NA	NA	3.87215	0.852491	48.5531
PT205	2023-09-10	SP-MS	1.70757	1.81925	0.362105	1.78533	1.30912	0.31513	48.6	NA	NA	NA	NA	NA	NA	NA	NA	NA	2.8482	1.29961	47.5977
PT205	2022-01-07	SP-MS	1.66276	1.60682	0.431042	1.61278	1.05549	0.312812	47	NA	NA	NA	NA	NA	NA	NA	NA	NA	3.71699	1.03442	45.6667
PT205	2020-04-24	SP-MS	1.66276	1.52102	0.328176	1.78533	1.21123	0.382917	45.3	NA	NA	NA	NA	NA	NA	NA	NA	NA	3.28125	1.04341	50.1267
PT205	2023-12-25	SP-MS	1.41497	1.52063	0.297761	1.61278	1.29942	0.248464	48.9	NA	NA	NA	NA	NA	NA	NA	NA	NA	2.04225	1.18196	54.3869
PT205	2021-03-14	SP-MS	1.74819	1.70326	0.408918	1.85126	1.2538	0.323252	46.1	NA	NA	NA	NA	NA	NA	NA	NA	NA	3.40156	1.17256	46.207
PT205	2023-12-05	SP-MS	1.74819	1.58825	0.301247	1.78533	1.11324	0.374382	48.9	NA	NA	NA	NA	NA	NA	NA	NA	NA	3.13072	1.01888	51.0906
PT205	2021-10-16	SP-MS	1.5563	1.57771	0.246745	1.61278	1.18298	0.308137	46.7	NA	NA	NA	NA	NA	NA	NA	NA	NA	2.16771	1.11214	55.0262
PT205	2023-01-25	SP-MS	1.49136	1.44088	0.329194	1.32222	1.22855	0.269279	48	NA	NA	NA	NA	NA	NA	NA	NA	NA	2.52205	1.00472	52.4204
PT205	2022-11-30	SP-MS	1.70757	1.61742	0.387568	1.90849	1.50987	0.289589	47.9	NA	NA	NA	NA	NA	NA	NA	NA	NA	2.81207	1.22016	48.8556
PT205	2022-12-27	SP-MS	1.74819	1.48463	0.153815	1.70757	1.41135	0.255996	47.9	NA	NA	NA	NA	NA	NA	NA	NA	NA	1.07708	1.02296	61.7415
PT205	2023-09-08	SP-MS	1.74819	1.60975	0.333246	1.78533	1.52356	0.383815	48.6	NA	NA	NA	NA	NA	NA	NA	NA	NA	2.96133	1.17716	49.1302
PT205	2021-10-10	SP-MS	1.78533	1.61043	0.304491	1.78533	1.08045	0.317436	46.7	NA	NA	NA	NA	NA	NA	NA	NA	NA	2.85427	1.00572	52.0739
PT205	2021-05-07	SP-MS	1.81954	1.51718	0.360593	1.95904	1.27577	0.300378	46.3	NA	NA	NA	NA	NA	NA	NA	NA	NA	3.04976	1.00356	50.8501
PT205	2020-08-31	SP-MS	1.9345	1.60491	0.406881	1.70757	1.6102	0.449015	45.6	NA	NA	NA	NA	NA	NA	NA	NA	NA	3.86587	1.08886	43.8931
PT205	2020-10-18	SP-MS	1.78533	1.10917	0.347915	1.95904	1.18746	0.383097	45.7	NA	NA	NA	NA	NA	NA	NA	NA	NA	3.79298	0.653848	52.8929
PT205	2019-12-07	SP-MS	1.5563	1.70376	0.307924	1.70757	1.01351	0.325105	44.9	147.344	2	5.5	2	46	27.2	0.737627	14103	43126	2.83313	1.17333	50.802
PT205	2020-05-08	SP-MS	1.70757	1.16017	0.255755	1.85126	1.33246	0.250176	45.3	NA	NA	NA	NA	NA	NA	NA	NA	NA	2.09107	0.771535	59.849
PT205	2023-01-18	SP-MS	1.74819	1.48801	0.357935	1.70757	1.14205	0.293584	48	NA	NA	NA	NA	NA	NA	NA	NA	NA	3.09439	0.93358	50.8584
PT205	2023-11-23	SP-MS	1.61278	1.82769	0.398114	1.85126	1.42731	0.461799	48.8	NA	NA	NA	NA	NA	NA	NA	NA	NA	3.81613	1.40913	42.4941
PT205	2021-09-20	SP-MS	1.74819	1.41913	0.30103	1.78533	1.16607	0.243534	46.7	NA	NA	NA	NA	NA	NA	NA	NA	NA	2.40705	0.896781	55.5299
PT205	2023-01-07	SP-MS	1.74819	1.86707	0.31133	1.70757	1.31881	0.411788	48	NA	NA	NA	NA	NA	NA	NA	NA	NA	3.01184	1.30828	47.2811
PT205	2020-10-16	SP-MS	1.70757	1.62986	0.314289	1.70757	1.14364	0.236033	45.7	NA	NA	NA	NA	NA	NA	NA	NA	NA	2.32162	1.07391	53.1675
PT205	2023-06-06	SP-MS	1.20412	1.64873	0.367542	1.49136	1.66316	0.374198	48.4	NA	NA	NA	NA	NA	NA	NA	NA	NA	2.71905	1.5091	46.7506
PT205	2022-06-06	SP-MS	1.85126	1.3372	0.488269	1.49136	1.35633	0.41946	47.4	NA	NA	NA	NA	NA	NA	NA	NA	NA	4.68016	0.792002	42.3495
PT205	2022-02-23	SP-MS	1.78533	1.40905	0.391641	1.78533	1.17731	0.35526	47.1	NA	NA	NA	NA	NA	NA	NA	NA	NA	3.74541	0.871965	48.5844
PT205	2021-01-14	SP-MS	1.78533	1.42352	0.28713	1.85126	1.24655	0.349278	46	NA	NA	NA	NA	NA	NA	NA	NA	NA	2.86333	0.917899	53.8514
PT205	2021-07-01	SP-MS	1.78533	1.46705	0.238799	1.78533	0.895809	0.300813	46.4	NA	NA	NA	NA	NA	NA	NA	NA	NA	2.56622	0.823671	56.8485
PT205	2022-02-02	SP-MS	1.61278	1.69848	0.300813	1.49136	1.13149	0.487704	47	NA	NA	NA	NA	NA	NA	NA	NA	NA	3.61485	1.14489	46.967
PT205	2020-08-25	SP-MS	1.78533	1.53979	0.286007	1.61278	0.996205	0.334454	45.6	NA	NA	NA	NA	NA	NA	NA	NA	NA	2.93538	0.891547	52.8054
PT205	2021-10-18	SP-MS	1.32222	1.61206	0.286232	1.32222	0.963221	0.344981	46.7	NA	NA	NA	NA	NA	NA	NA	NA	NA	2.76155	1.14827	51.3576
PT205	2021-05-18	SP-MS	1.70757	1.38285	0.322219	1.90849	1.37941	0.34183	46.3	NA	NA	NA	NA	NA	NA	NA	NA	NA	2.93431	0.981067	52.7602
PT205	2023-07-05	SP-MS	1.61278	1.72437	0.325721	1.70757	1.43659	0.535041	48.5	NA	NA	NA	NA	NA	NA	NA	NA	NA	3.75573	1.30435	44.8823
PT205	2021-04-21	SP-MS	1.66276	1.5701	0.285782	1.85126	1.42914	0.310693	46.3	NA	NA	NA	NA	NA	NA	NA	NA	NA	2.28033	1.16892	53.6122
PT205	2021-05-20	SP-MS	1.5563	1.52896	0.340246	1.70757	0.99127	0.289812	46.3	NA	NA	NA	NA	NA	NA	NA	NA	NA	3.00015	1.02082	51.4754
PT205	2020-03-13	SP-MS	1.32222	1.69027	0.338456	1.32222	1.33678	0.414305	45.1	NA	NA	NA	NA	NA	NA	NA	NA	NA	3.09881	1.34097	46.551
PT205	2023-11-27	SP-MS	1.85126	1.64561	0.601951	1.90849	1.20496	0.462548	48.9	NA	NA	NA	NA	NA	NA	NA	NA	NA	5.78815	1.06058	34.1203
PT205	2021-08-10	SP-MS	1.81954	1.61036	0.334253	1.85126	1.12176	0.314078	46.6	NA	NA	NA	NA	NA	NA	NA	NA	NA	3.03087	1.01134	50.8332
PT205	2023-10-18	SP-MS	1.5563	1.63312	0.318481	1.49136	1.29953	0.33626	48.7	NA	NA	NA	NA	NA	NA	NA	NA	NA	2.68482	1.17912	50.1596
PT205	2020-03-15	SP-MS	1.49136	1.54845	0.276462	1.70757	1.30587	0.34811	45.1	NA	NA	NA	NA	NA	NA	NA	NA	NA	2.4931	1.18018	53.0793
PT205	2020-03-27	SP-MS	1.81954	1.73802	0.317854	1.85126	1.39512	0.317436	45.2	NA	NA	NA	NA	NA	NA	NA	NA	NA	2.54925	1.21073	50.5102
PT205	2023-08-29	SP-MS	1.49136	1.6024	0.352568	1.32222	1.32046	0.301247	48.6	NA	NA	NA	NA	NA	NA	NA	NA	NA	2.6784	1.17006	49.2097
PT205	2020-11-26	SP-MS	1.74819	1.09367	0.424228	1.78533	1.14672	0.377488	45.9	NA	NA	NA	NA	NA	NA	NA	NA	NA	4.33986	0.620384	49.0604
PT205	2021-12-21	SP-MS	1.85126	1.89639	0.392169	1.78533	1.32414	0.520484	46.9	NA	NA	NA	NA	NA	NA	NA	NA	NA	4.27785	1.29012	40.7212
PT205	2021-10-14	SP-MS	1.5563	1.5702	0.352183	1.70757	1.5435	0.469969	46.7	NA	NA	NA	NA	NA	NA	NA	NA	NA	3.52592	1.24405	46.3653
PT205	2020-04-08	SP-MS	1.61278	1.65251	0.374015	1.61278	1.29166	0.43072	45.2	NA	NA	NA	NA	NA	NA	NA	NA	NA	3.6871	1.18046	45.3396
PT205	2022-09-19	SP-MS	1.41497	1.56241	0.275311	1.49136	1.36508	0.360025	47.7	NA	NA	NA	NA	NA	NA	NA	NA	NA	2.4236	1.22022	52.298
PT205	2021-02-09	SP-MS	1.32222	1.62269	0.26811	1.49136	1.13777	0.394101	46.1	NA	NA	NA	NA	NA	NA	NA	NA	NA	2.74237	1.24309	51.3637
PT205	2021-02-26	SP-MS	1.74819	1.57018	0.410102	1.61278	0.986996	0.321184	46.1	NA	NA	NA	NA	NA	NA	NA	NA	NA	3.74598	0.933892	46.7965
PT205	2020-12-07	SP-MS	1.61278	1.47238	0.376759	1.70757	1.26717	0.401228	45.9	NA	NA	NA	NA	NA	NA	NA	NA	NA	3.68804	1.03749	47.5637
PT205	2020-10-04	SP-MS	1.74819	1.54214	0.374382	1.85126	0.804071	0.269279	45.7	NA	NA	NA	NA	NA	NA	NA	NA	NA	3.42227	0.885056	50.4718
PT205	2022-04-09	SP-MS	1.74819	1.82308	0.429914	1.78533	1.39099	0.518909	47.2	NA	NA	NA	NA	NA	NA	NA	NA	NA	4.47881	1.3086	39.5132
PT205	2020-02-19	SP-MS	1.20412	1.57008	0.371253	1.49136	1.11123	0.338855	45.1	NA	NA	NA	NA	NA	NA	NA	NA	NA	3.18954	1.25497	48.0358
PT205	2023-03-17	SP-MS	1.61278	1.60274	0.317227	1.61278	1.24733	0.308351	48.2	NA	NA	NA	NA	NA	NA	NA	NA	NA	2.62518	1.12404	51.3694
PT205	2023-12-23	SP-MS	1.32222	1.83582	0.382557	1.32222	1.51521	0.335859	48.9	NA	NA	NA	NA	NA	NA	NA	NA	NA	2.67052	1.5227	45.0245
PT205	2021-07-21	SP-MS	1.32222	1.56296	0.257918	1.32222	0.869642	0.255996	46.5	NA	NA	NA	NA	NA	NA	NA	NA	NA	2.16018	1.07553	55.2135
PT205	2020-06-29	SP-MS	1.61278	1.4822	0.381296	1.32222	1.33891	0.37767	45.4	NA	NA	NA	NA	NA	NA	NA	NA	NA	3.45042	1.01036	47.014
PT205	2020-07-26	SP-MS	1.5563	1.23598	0.395152	1.61278	1.24249	0.387568	45.5	NA	NA	NA	NA	NA	NA	NA	NA	NA	3.8882	0.849263	48.7249
PT205	2022-03-15	SP-MS	1.49136	1.8034	0.392345	1.32222	1.59386	0.313234	47.1	NA	NA	NA	NA	NA	NA	NA	NA	NA	2.61398	1.43026	45.3377
PT205	2020-09-28	SP-MS	1.81954	1.88343	0.477844	1.78533	1.3537	0.411788	45.7	150.606	2	5.5	2	81	27.2	0.731414	11339	43947	4.22884	1.30685	39.1648
PT205	2020-12-15	SP-MS	1.81954	1.47656	0.339253	1.78533	1.13344	0.403464	45.9	NA	NA	NA	NA	NA	NA	NA	NA	NA	3.66282	0.894194	49.472
PT205	2022-02-07	SP-MS	1.70757	1.53415	0.279667	1.90849	1.34577	0.234264	47	NA	NA	NA	NA	NA	NA	NA	NA	NA	1.92263	1.09496	56.1009
PT205	2020-09-23	SP-MS	1.5563	1.62655	0.325926	1.70757	1.25715	0.290925	45.7	150.606	2	5.5	2	81	27.2	0.731414	11339	43947	2.54822	1.19273	51.3495
PT205	2020-09-02	SP-MS	1.78533	1.34659	0.33264	1.70757	1.25967	0.438226	45.6	NA	NA	NA	NA	NA	NA	NA	NA	NA	3.74313	0.836309	49.8926
PT205	2023-01-13	SP-MS	1.41497	1.57697	0.329601	1.32222	1.3751	0.256958	48	NA	NA	NA	NA	NA	NA	NA	NA	NA	2.17254	1.20946	51.5709
PT205	2020-06-07	SP-MS	1.61278	1.54019	0.278525	1.61278	1.40832	0.319314	45.4	NA	NA	NA	NA	NA	NA	NA	NA	NA	2.27021	1.1273	53.52
PT139	2020-02-15	PP-MS	1.5563	1.91646	0.452553	1.61278	1.38261	0.505964	68.2	220.767	4	6.5	2	34	22.2	0.716393	5671	52272	4.41711	1.46127	37.5854
PT98	2023-03-05	PP-MS	0	0.919914	0.231724	0	0.729003	0.235781	57.3	217.433	2	6.5	2	54.6	18.75	NA	NA	NA	1.71078	1.01206	59.5097
PT252	2023-10-21	RR-MS	0	0.803252	0.196176	0	0.486855	0.136403	50.2	54.1722	0	3	0	66.6	2.15	NA	NA	NA	1.20034	0.832464	64.515
PT267	2023-07-16	RIS/CIS	0	0.685652	0.263162	0	0.589056	0.25042	50.3	31.7	1	2.5	2	63	5.65	NA	NA	NA	2.33362	0.769973	59.5531
PT267	2021-08-01	RIS/CIS	0	0.658679	0.296446	0	0.505557	0.224792	48.4	19.2	0	1.5	0	46.2	5.65	0.787646	10614	18213	2.53562	0.719032	58.7426
PT267	2023-02-25	RIS/CIS	0	0.531096	0.281942	0	0.717587	0.285782	49.9	46.8	0	3	0	61.8	5.65	NA	NA	NA	2.64162	0.685863	59.0802
PT267	2020-01-19	RIS/CIS	0	0.197281	0.303196	0	0.434888	0.224533	46.8	10	0	1.5	0	62	2.95	0.781716	183	18545	2.96049	0.312395	62.2021
PT220	2024-11-17	PP-MS	0	1.1554	0.423901	1.32222	0.99326	0.326541	72.7	117.867	8	5	3	53.4	11.4	NA	NA	NA	3.38434	1.50299	48.7991
PT220	2024-04-27	PP-MS	0	1.14186	0.34986	0	0.948609	0.365862	72.2	119.144	7	5	3	52.2	11.4	NA	NA	NA	2.96751	1.2712	48.8889
PT220	2022-09-03	PP-MS	1.04139	1.61627	0.368845	1.32222	0.783975	0.313023	70.5	107.5	7	5	3	47.4	9.9	NA	NA	NA	3.25753	1.24394	48.0263
PT220	2021-07-20	PP-MS	0	0.963977	0.326131	0	0.927319	0.325926	69.4	NA	NA	NA	NA	NA	NA	NA	NA	NA	2.69508	1.11647	52.4363
PT220	2023-01-28	PP-MS	0.778151	1.59446	0.348694	0	0.619198	0.339054	70.9	109.233	8	5	3	47.4	11.4	NA	NA	NA	3.18653	1.10811	45.8576
PT220	2023-09-24	PP-MS	0	1.09325	0.330008	0	0.863442	0.407221	71.6	99.1444	8	4.5	3	58.2	11.4	NA	NA	NA	3.19037	1.20175	49.2968
PT13	2021-05-29	RR-MS	0	1.28632	0.265525	1.04139	1.30758	0.249932	37.7	17.2722	0	1.5	0	43.8	5.8	0.761897	13409	22015	1.30251	1.67551	56.6717
PT13	2023-06-04	RR-MS	0	0.69688	0.304706	0	0.669782	0.250664	39.7	49.05	0	3	0	49.8	10.75	NA	NA	NA	2.54588	0.806914	57.4239
PT13	2024-01-27	RR-MS	0	0.992554	0.222456	0	0.788804	0.225051	40.3	33.6	1	2.5	2	45	10.75	NA	NA	NA	1.46668	1.09274	59.6167
PT115	2020-11-21	RR-MS	0	0.773348	0.25358	0	0.82171	0.232488	50.2	64.8944	0	3	0	53.4	13.7	0.726171	7624	34543	1.84651	0.922305	59.7194
PT115	2019-12-08	RR-MS	0	1.20151	0.34772	1.70757	1.4908	0.642168	49.2	55.8944	0	3	0	45	12.95	0.694779	1531	36637	4.16619	1.77136	45.6038
PT115	2022-10-30	RR-MS	1.04139	1.69283	0.2398	1.32222	1.14885	0.209783	52.1	77.55	0	3.5	0	49.8	22.1	NA	NA	NA	1.24871	1.43231	56.1088
PT115	2021-05-01	RR-MS	0	1.10476	0.197281	1.32222	1.04076	0.207096	50.6	54.6944	0	3	0	54.6	13.7	0.723153	10608	34729	0.989153	1.47728	63.0729
PT115	2021-10-31	RR-MS	0	0.755112	0.241297	0	0.519171	0.256958	51.1	51.3222	0	2.5	0	53.4	17.9	0.693426	1423	38741	2.24225	0.803624	59.9007
PT151	2021-08-07	PP-MS	0.778151	1.43193	0.297104	1.32222	0.832573	0.308351	39.6	165.567	3	6.5	2	40.2	24.35	0.750596	8930	34712	2.65945	1.25172	53.1547
PT151	2020-02-16	PP-MS	1.04139	1.31241	0.20871	0	1.05262	0.312812	38.1	158.256	3	6.5	2	44	24.35	0.734688	4246	33556	1.8198	0.878756	55.6258
PT151	2023-10-29	PP-MS	1.04139	1.40782	0.397592	1.04139	1.08257	0.408579	41.8	189.389	3	6.5	2	42.6	24.35	NA	NA	NA	3.81064	1.12978	45.5292
PT54	2020-01-26	SP-MS	0	0.658679	0.252368	0	0.779669	0.231215	62.1	137.422	0	5	0	60	NA	NA	NA	NA	1.95032	0.812867	60.7487
PT106	2024-11-23	PP-MS	0.778151	1.3141	0.333649	0	0.693727	0.302764	67.5	164.889	0	5	0	47.4	14.25	NA	NA	NA	2.96184	0.901235	49.736
PT106	2023-04-08	PP-MS	0	0.790918	0.340047	0	0.544192	0.31597	65.9	136.367	1	5	2	46.2	14.25	NA	NA	NA	3.26844	0.841868	53.4064
PT106	2024-04-06	PP-MS	0	0.65629	0.312812	0	0.582518	0.272306	66.9	138.344	1	4.5	2	46.2	14.25	NA	NA	NA	2.85509	0.743397	56.8573
PT106	2022-02-27	PP-MS	0	0.849419	0.381115	0	0.781396	0.326541	64.8	114.467	2	5	2	42	13.5	NA	NA	NA	3.33714	0.97156	50.6727
PT106	2022-08-20	PP-MS	0	1.04751	0.362671	0	0.954773	0.353339	65.2	133.194	2	5	2	29.4	14.25	NA	NA	NA	3.04233	1.1951	49.3272
PT106	2023-10-15	PP-MS	0	0.917138	0.44576	0	0.892707	0.279895	66.4	150.544	1	5	2	46.2	14.25	NA	NA	NA	3.37207	1.06579	48.0407
PT269	2021-03-06	RR-MS	0	1.14436	0.373464	0	1.03989	0.335057	39.8	29.9889	1	2	2	63	12.15	0.750927	9619	13835	2.85802	1.30452	48.4303
PT269	2024-05-18	RR-MS	0	1.39116	0.387746	0	1.00805	0.530712	43	48.7889	1	3	2	40.2	13.65	NA	NA	NA	3.99551	1.49819	41.1596
PT266	2019-12-21	SP-MS	0.778151	1.52587	0.298416	1.90849	1.25813	0.452859	57.8	137.628	2	6	2	45	14.4	0.747341	9579	24266	3.07136	1.56629	50.1702
PT266	2022-05-14	SP-MS	0	0.793231	0.299289	0	0.838156	0.300813	60.2	140	2	6.5	2	63	14.4	NA	NA	NA	2.55676	0.944417	55.7329
PT266	2023-05-07	SP-MS	0	1.05319	0.319314	0	0.698535	0.380934	61.1	161.6	1	6.5	2	48.6	15.15	NA	NA	NA	3.16168	1.1121	50.7592
PT266	2022-12-17	SP-MS	0.778151	1.45023	0.178113	1.04139	1.05626	0.164353	60.8	164.6	1	6.5	2	59.4	14.4	NA	NA	NA	0.640823	1.29986	61.5914
PT266	2021-04-16	SP-MS	0	0.624076	0.269513	0	0.832381	0.272306	59.1	NA	NA	NA	NA	NA	NA	NA	NA	NA	2.28486	0.802229	59.2388
PT266	2021-04-15	SP-MS	0	0.840232	0.278982	0	1.1051	0.355643	59.1	129.461	2	6	2	59.4	14.4	0.741086	8346	25352	2.41033	1.07476	55.0658
PT266	2021-04-10	SP-MS	0	0.751895	0.365113	0	0.869642	0.346157	59.1	129.461	2	6	2	59.4	14.4	0.741086	8346	25352	3.30257	0.920932	51.7989
PT266	2020-10-02	SP-MS	0	0.761928	0.290035	0	1.02772	0.374198	58.6	NA	NA	NA	NA	NA	NA	NA	NA	NA	2.73672	0.983361	54.7361
PT266	2020-08-22	SP-MS	1.04139	1.50833	0.172311	1.04139	1.22227	0.157457	58.4	137.628	2	6	2	58.2	14.4	0.745866	8446	25801	0.447417	1.26091	61.5591
PT266	2021-10-16	SP-MS	0	0.670524	0.315551	0	0.943692	0.257679	59.6	111.406	2	6	2	64.2	14.4	0.739041	10473	25769	2.38602	0.878834	56.9467
PT266	2020-09-14	SP-MS	0	1.09149	0.330414	1.32222	0.943	0.368101	58.5	NA	NA	NA	NA	NA	NA	NA	NA	NA	3.03786	1.43282	52.9285
PT266	2020-10-12	SP-MS	0	1.18935	0.411788	1.32222	1.22331	0.272074	58.6	NA	NA	NA	NA	NA	NA	NA	NA	NA	2.70011	1.60989	50.3792
PT123	2019-12-08	RR-MS	0	1.33361	0.200303	1.49136	1.51251	0.171726	57.8	79.2778	3	6.5	2	45	20.45	0.734507	9448	48842	0.160232	1.85472	62.2196
PT70	2023-11-11	PP-MS	0	1.35349	0.404834	0	0.88167	0.248709	74	244.372	2	6.5	2	52.2	18.6	NA	NA	NA	2.61461	1.4237	47.1887
PT283	2020-08-11	PP-MS	0	1.55222	0.76537	0	1.04548	0.833466	68.6	NA	NA	NA	NA	NA	NA	NA	NA	NA	8.42371	1.6445	14.3348
PT283	2021-08-17	PP-MS	0.778151	1.95126	0.895312	0	1.3249	0.781396	69.7	NA	NA	NA	NA	NA	NA	NA	NA	NA	8.83064	1.64544	5.91885
PT283	2021-05-11	PP-MS	1.70757	2.37076	1.02263	1.70757	1.81871	0.924176	69.4	NA	NA	NA	NA	NA	NA	NA	NA	NA	10.3957	1.91912	-3.54368
PT283	2020-12-15	PP-MS	0.778151	2.04476	0.93374	0	1.58418	0.816771	69	NA	NA	NA	NA	NA	NA	NA	NA	NA	8.97991	1.81169	2.45068
PT283	2021-04-20	PP-MS	0	1.86133	0.969789	1.32222	1.75837	0.915189	69.3	NA	NA	NA	NA	NA	NA	NA	NA	NA	9.59743	2.35005	2.63192
PT283	2020-09-01	PP-MS	1.04139	1.99348	0.700098	1.04139	1.37885	0.748731	68.7	NA	NA	NA	NA	NA	NA	NA	NA	NA	7.349	1.71664	18.0265
PT283	2021-02-23	PP-MS	1.04139	2.05172	0.718751	1.04139	1.50678	0.672005	69.2	NA	NA	NA	NA	NA	NA	NA	NA	NA	6.85516	1.80871	18.4204
PT283	2021-09-14	PP-MS	1.04139	1.74135	0.71147	1.04139	1.00355	0.625415	69.7	NA	NA	NA	NA	NA	NA	NA	NA	NA	7.27558	1.37918	22.4047
PT283	2021-07-27	PP-MS	0	1.8436	0.977998	0	1.81852	0.901131	69.6	NA	NA	NA	NA	NA	NA	NA	NA	NA	9.35917	2.15065	-0.0250968
PT283	2020-06-09	PP-MS	0	1.47048	0.815312	1.04139	1.64525	0.772322	68.5	NA	NA	NA	NA	NA	NA	NA	NA	NA	7.95674	1.94375	16.1328
PT283	2020-05-19	PP-MS	0	1.44694	0.724276	1.04139	1.7972	0.685742	68.4	NA	NA	NA	NA	NA	NA	NA	NA	NA	6.62348	1.97625	22.7903
PT283	2022-05-24	PP-MS	1.70757	2.50941	0.959185	1.78533	2.05633	1.2257	70.4	NA	NA	NA	NA	NA	NA	NA	NA	NA	11.3733	2.12746	-8.42704
PT283	2021-03-09	PP-MS	1.20412	2.19687	0.807332	0	1.46476	0.80956	69.2	NA	NA	NA	NA	NA	NA	NA	NA	NA	8.21325	1.66398	7.55232
PT283	2020-11-24	PP-MS	0	1.25464	0.870989	0	1.25527	0.675503	68.9	NA	NA	NA	NA	NA	NA	NA	NA	NA	8.23169	1.46966	15.2825
PT283	2022-07-19	PP-MS	1.74819	2.82932	1.03391	1.70757	2.20259	0.972619	70.6	NA	NA	NA	NA	NA	NA	NA	NA	NA	10.0662	2.40841	-8.98137
PT283	2021-03-16	PP-MS	0.778151	2.02828	0.735519	0	1.25259	0.663983	69.2	NA	NA	NA	NA	NA	NA	NA	NA	NA	6.98737	1.68452	15.8307
PT283	2020-09-22	PP-MS	0	1.83586	0.944927	0	1.96269	0.910571	68.8	NA	NA	NA	NA	NA	NA	NA	NA	NA	9.01939	2.19359	1.43609
PT283	2021-02-16	PP-MS	1.04139	1.77552	0.95732	1.04139	1.50897	0.815711	69.2	NA	NA	NA	NA	NA	NA	NA	NA	NA	9.64011	1.58052	5.67859
PT283	2020-03-04	PP-MS	1.04139	2.13797	0.81478	0	1.59314	0.798927	68.2	NA	NA	NA	NA	NA	NA	NA	NA	NA	8.03638	1.74809	7.91823
PT283	2021-06-29	PP-MS	0	1.67382	0.777209	0	1.57238	0.78944	69.5	NA	NA	NA	NA	NA	NA	NA	NA	NA	7.59741	1.92567	13.7822
PT283	2020-01-21	PP-MS	0	1.62166	0.65906	1.04139	1.46331	0.696094	68.1	NA	NA	NA	NA	NA	NA	NA	NA	NA	6.45454	2.00678	24.3059
PT283	2022-01-18	PP-MS	0	1.90284	0.706547	1.61278	1.75682	0.892651	70.1	NA	NA	NA	NA	NA	NA	NA	NA	NA	7.53505	2.42903	16.2874
PT283	2021-09-29	PP-MS	1.04139	2.11236	0.937568	1.04139	1.95566	0.811039	69.8	NA	NA	NA	NA	NA	NA	NA	NA	NA	8.76157	2.01264	3.99081
PT283	2021-02-09	PP-MS	1.49136	2.1608	0.719911	1.32222	1.48878	0.685383	69.1	NA	NA	NA	NA	NA	NA	NA	NA	NA	7.11181	1.69053	17.7375
PT283	2022-02-16	PP-MS	0	1.82489	0.974327	1.32222	2.17688	0.885192	70.2	NA	NA	NA	NA	NA	NA	NA	NA	NA	9.02112	2.4631	3.40617
PT283	2022-06-07	PP-MS	1.88081	2.52297	1.41333	1.85126	2.16227	1.20426	70.5	NA	NA	NA	NA	NA	NA	NA	NA	NA	14.5474	2.09048	-30.1116
PT283	2021-08-10	PP-MS	0	1.74586	0.951192	0	1.79847	0.944729	69.6	NA	NA	NA	NA	NA	NA	NA	NA	NA	9.50504	2.06277	1.07373
PT283	2020-06-23	PP-MS	0.778151	2.0169	0.890533	0	1.68934	0.819149	68.5	NA	NA	NA	NA	NA	NA	NA	NA	NA	8.57922	1.8246	4.73664
PT283	2020-11-17	PP-MS	0.778151	2.01171	0.747023	1.04139	1.54496	0.840733	68.9	NA	NA	NA	NA	NA	NA	NA	NA	NA	7.93765	1.93255	13.4435
PT283	2022-03-08	PP-MS	1.41497	2.61633	0.815378	1.61278	2.2553	0.820333	70.2	NA	NA	NA	NA	NA	NA	NA	NA	NA	7.4868	2.4174	6.79585
PT283	2021-09-07	PP-MS	0	1.51964	0.786609	0	1.33718	0.709948	69.7	NA	NA	NA	NA	NA	NA	NA	NA	NA	7.55258	1.71736	16.4348
PT283	2022-07-05	PP-MS	1.85126	2.5551	0.933031	1.90849	2.08237	1.11324	70.5	NA	NA	NA	NA	NA	NA	NA	NA	NA	10.5315	2.1148	-4.65452
PT283	2021-04-28	PP-MS	1.04139	2.28017	1.04191	1.04139	1.80571	0.907358	69.3	NA	NA	NA	NA	NA	NA	NA	NA	NA	10.1546	2.1004	-4.72651
PT283	2020-08-18	PP-MS	0	1.33947	0.888629	0	1.59401	0.81697	68.7	NA	NA	NA	NA	NA	NA	NA	NA	NA	8.77476	1.65593	10.4356
PT283	2021-07-13	PP-MS	1.04139	2.05448	0.686815	0	1.48904	0.706376	69.6	NA	NA	NA	NA	NA	NA	NA	NA	NA	6.7136	1.64324	17.012
PT283	2020-10-28	PP-MS	0	1.70684	0.693815	0	1.38435	0.685652	68.8	NA	NA	NA	NA	NA	NA	NA	NA	NA	6.55223	1.88867	20.0022
PT283	2020-07-08	PP-MS	1.41497	2.16345	1.01762	1.04139	1.3903	0.820267	68.5	NA	NA	NA	NA	NA	NA	NA	NA	NA	10.1429	1.65719	-0.557103
PT283	2021-10-12	PP-MS	1.20412	2.1393	0.868056	1.32222	1.59059	0.851625	69.8	NA	NA	NA	NA	NA	NA	NA	NA	NA	8.9714	1.86462	6.80484
PT283	2020-05-20	PP-MS	0	1.62633	0.950267	1.32222	1.60441	0.681603	68.4	NA	NA	NA	NA	NA	NA	NA	NA	NA	8.3916	2.10255	10.9438
PT283	2021-08-24	PP-MS	0.778151	2.24245	0.799892	1.04139	1.51059	0.769746	69.7	NA	NA	NA	NA	NA	NA	NA	NA	NA	7.79458	2.11204	10.6163
PT283	2022-04-12	PP-MS	1.5563	2.59493	0.862608	1.49136	1.91483	0.902438	70.3	NA	NA	NA	NA	NA	NA	NA	NA	NA	8.74896	2.18698	2.50259
PT283	2020-04-21	PP-MS	1.32222	2.18583	0.76982	1.49136	1.81219	0.710879	68.3	NA	NA	NA	NA	NA	NA	NA	NA	NA	7.2126	1.94073	14.848
PT283	2020-03-11	PP-MS	1.20412	2.06505	0.571592	1.32222	1.6392	0.633064	68.2	NA	NA	NA	NA	NA	NA	NA	NA	NA	5.48925	1.81971	26.9918
PT283	2021-12-14	PP-MS	0	1.43646	0.799203	0	1.72755	0.752586	70	NA	NA	NA	NA	NA	NA	NA	NA	NA	7.52647	1.78204	15.5099
PT283	2020-10-13	PP-MS	0	1.49726	0.728354	0	1.42949	0.833784	68.8	NA	NA	NA	NA	NA	NA	NA	NA	NA	7.77028	1.7304	16.5882
PT283	2020-02-25	PP-MS	1.32222	2.1341	0.70535	1.32222	1.5	0.764699	68.2	NA	NA	NA	NA	NA	NA	NA	NA	NA	7.40919	1.76473	16.8245
PT283	2022-01-11	PP-MS	0	1.81149	0.743275	0	1.78152	0.833848	70.1	NA	NA	NA	NA	NA	NA	NA	NA	NA	7.293	2.11137	13.2803
PT283	2021-07-06	PP-MS	0	1.52054	0.599009	0	1.2444	0.705008	69.5	NA	NA	NA	NA	NA	NA	NA	NA	NA	6.24183	1.68633	25.716
PT283	2021-09-21	PP-MS	0.778151	2.02351	0.719248	1.04139	1.4317	0.666986	69.7	NA	NA	NA	NA	NA	NA	NA	NA	NA	6.8205	1.90356	18.7441
PT283	2020-02-04	PP-MS	1.04139	2.05978	0.553033	1.32222	1.44386	0.716337	68.1	NA	NA	NA	NA	NA	NA	NA	NA	NA	5.99434	1.83745	26.0067
PT283	2020-10-20	PP-MS	1.04139	2.20589	0.858477	1.04139	1.7676	0.789228	68.8	NA	NA	NA	NA	NA	NA	NA	NA	NA	8.19396	2.02579	7.59838
PT283	2021-08-03	PP-MS	1.04139	2.06797	0.829818	1.49136	1.74114	0.705949	69.6	NA	NA	NA	NA	NA	NA	NA	NA	NA	7.66337	1.97227	12.9952
PT283	2022-03-22	PP-MS	1.49136	2.55222	0.808616	1.32222	1.8552	0.828918	70.2	NA	NA	NA	NA	NA	NA	NA	NA	NA	7.96132	2.14041	6.85323
PT283	2021-10-05	PP-MS	0	1.9896	1.10792	1.04139	1.94303	1.16853	69.8	NA	NA	NA	NA	NA	NA	NA	NA	NA	11.7955	2.47598	-11.6434
PT283	2020-09-29	PP-MS	1.20412	2.11824	0.869466	1.04139	1.78141	0.807806	68.8	NA	NA	NA	NA	NA	NA	NA	NA	NA	8.49396	1.86889	7.34791
PT283	2022-01-25	PP-MS	1.32222	2.13747	0.945813	1.32222	1.78106	0.873844	70.1	NA	NA	NA	NA	NA	NA	NA	NA	NA	9.51819	1.86373	2.50102
PT283	2020-04-15	PP-MS	0	1.71907	0.815179	1.32222	1.93235	0.747412	68.3	NA	NA	NA	NA	NA	NA	NA	NA	NA	7.36843	2.29169	15.2592
PT283	2022-02-01	PP-MS	0	1.56991	0.955062	0	1.64311	0.897242	70.1	NA	NA	NA	NA	NA	NA	NA	NA	NA	9.53604	1.86375	3.43122
PT283	2022-03-15	PP-MS	1.04139	2.77585	0.878981	1.04139	2.0984	0.877256	70.2	NA	NA	NA	NA	NA	NA	NA	NA	NA	8.13541	2.61146	-0.124491
PT283	2020-04-07	PP-MS	0.778151	1.97118	0.764923	1.32222	1.49649	0.648653	68.3	NA	NA	NA	NA	NA	NA	NA	NA	NA	7.0462	1.92597	17.9453
PT283	2020-03-18	PP-MS	0.778151	1.83437	0.665862	1.04139	1.50767	0.65408	68.2	NA	NA	NA	NA	NA	NA	NA	NA	NA	6.39094	1.7728	23.2057
PT283	2021-12-07	PP-MS	0	1.81888	0.70079	0	1.67788	0.681332	70	NA	NA	NA	NA	NA	NA	NA	NA	NA	6.18552	2.08202	18.8428
PT283	2020-08-04	PP-MS	0	1.39999	0.774517	1.32222	1.89163	0.751125	68.6	NA	NA	NA	NA	NA	NA	NA	NA	NA	7.34247	2.01326	19.7779
PT283	2021-07-21	PP-MS	1.20412	1.90888	0.860398	1.04139	1.35906	0.77873	69.6	NA	NA	NA	NA	NA	NA	NA	NA	NA	8.85115	1.55077	10.1841
PT283	2020-01-28	PP-MS	0	1.25669	0.745309	1.04139	1.49779	0.649043	68.1	NA	NA	NA	NA	NA	NA	NA	NA	NA	7.01096	1.71607	24.175
PT283	2020-04-01	PP-MS	0	1.54062	0.794209	1.04139	1.64733	0.689309	68.3	NA	NA	NA	NA	NA	NA	NA	NA	NA	7.26217	2.0026	18.5194
PT283	2021-05-05	PP-MS	0	1.70959	0.892762	0	1.52742	0.878981	69.4	NA	NA	NA	NA	NA	NA	NA	NA	NA	9.00432	1.93992	5.75676
PT283	2021-03-02	PP-MS	1.04139	1.80914	0.781109	0	1.37142	0.715586	69.2	NA	NA	NA	NA	NA	NA	NA	NA	NA	7.75023	1.39962	14.1988
PT283	2020-07-28	PP-MS	0	1.41177	0.836261	0	1.52731	0.844353	68.6	NA	NA	NA	NA	NA	NA	NA	NA	NA	8.57672	1.69303	11.7669
PT283	2022-08-02	PP-MS	1.9345	2.75311	1.24606	1.90849	2.18617	1.31273	70.6	NA	NA	NA	NA	NA	NA	NA	NA	NA	13.8107	2.26895	-26.2226
PT283	2020-05-27	PP-MS	0	1.57324	0.864333	0	1.39737	0.836071	68.4	NA	NA	NA	NA	NA	NA	NA	NA	NA	8.77118	1.78239	9.26261
PT283	2022-03-29	PP-MS	0.778151	2.32166	0.728273	1.04139	1.92842	0.776047	70.3	NA	NA	NA	NA	NA	NA	NA	NA	NA	6.79766	2.32074	13.3225
PT283	2020-10-06	PP-MS	0	1.80013	0.798858	0	1.46682	0.749814	68.8	NA	NA	NA	NA	NA	NA	NA	NA	NA	7.55533	1.99423	12.609
PT283	2021-12-28	PP-MS	0	1.74595	0.849849	1.04139	1.86669	0.789299	70	NA	NA	NA	NA	NA	NA	NA	NA	NA	7.89148	2.24789	11.7904
PT283	2022-05-10	PP-MS	1.88081	2.45636	1.14839	1.85126	1.85392	1.20071	70.4	NA	NA	NA	NA	NA	NA	NA	NA	NA	12.9538	1.92971	-16.5272
PT283	2020-09-08	PP-MS	1.04139	2.18058	0.745075	1.32222	1.80602	0.686904	68.7	NA	NA	NA	NA	NA	NA	NA	NA	NA	6.7619	2.06156	16.3095
PT283	2021-03-24	PP-MS	0	1.70306	0.83531	0	1.53261	0.874424	69.3	NA	NA	NA	NA	NA	NA	NA	NA	NA	8.5527	1.93629	8.72569
PT283	2022-02-22	PP-MS	0	1.86094	0.912647	0	1.55049	0.657343	70.2	NA	NA	NA	NA	NA	NA	NA	NA	NA	7.7157	2.07327	8.69574
PT283	2020-07-21	PP-MS	0	1.582	0.685473	0	1.59851	0.582291	68.6	NA	NA	NA	NA	NA	NA	NA	NA	NA	5.72688	1.8585	23.8368
PT283	2019-12-17	PP-MS	0	1.10346	0.602603	1.04139	1.26086	0.584557	68	NA	NA	NA	NA	NA	NA	NA	NA	NA	5.93568	1.50795	33.909
PT283	2019-12-03	PP-MS	0	1.25657	0.635584	0	1.1924	0.570309	67.9	NA	NA	NA	NA	NA	NA	NA	NA	NA	5.94221	1.44974	29.2234
PT283	2020-03-31	PP-MS	0	1.53236	0.799065	0	1.58234	0.754348	68.3	NA	NA	NA	NA	NA	NA	NA	NA	NA	7.63179	1.81182	14.6893
PT283	2021-01-19	PP-MS	0	1.73018	0.913284	0	1.87327	0.697142	69.1	NA	NA	NA	NA	NA	NA	NA	NA	NA	7.68924	2.07538	8.81171
PT283	2020-11-03	PP-MS	0	1.29037	0.777717	0	1.16247	0.607777	68.9	NA	NA	NA	NA	NA	NA	NA	NA	NA	7.22165	1.46751	21.125
PT283	2021-10-19	PP-MS	1.04139	2.14701	0.800167	0	1.59103	0.858537	69.8	NA	NA	NA	NA	NA	NA	NA	NA	NA	8.27794	1.75485	7.17295
PT283	2021-03-30	PP-MS	0	1.47873	0.959614	0	1.33883	0.856427	69.3	NA	NA	NA	NA	NA	NA	NA	NA	NA	9.71871	1.684	4.90525
PT283	2021-10-26	PP-MS	1.41497	2.16828	0.954725	1.04139	1.89367	0.971508	69.8	NA	NA	NA	NA	NA	NA	NA	NA	NA	10.0231	1.8335	-1.03715
PT283	2020-06-30	PP-MS	1.20412	2.1412	0.913231	1.04139	1.64737	0.90827	68.5	NA	NA	NA	NA	NA	NA	NA	NA	NA	9.54202	1.84204	2.68401
PT283	2022-02-08	PP-MS	0	2.16221	0.913708	0	1.70856	0.781468	70.1	NA	NA	NA	NA	NA	NA	NA	NA	NA	8.09022	2.3771	3.2878
PT283	2020-06-16	PP-MS	0	1.98263	0.767749	1.04139	1.64867	0.911903	68.5	NA	NA	NA	NA	NA	NA	NA	NA	NA	8.09602	2.36943	11.014
PT283	2022-06-01	PP-MS	1.90849	2.48506	1.33423	1.90849	2.18786	1.21519	70.4	NA	NA	NA	NA	NA	NA	NA	NA	NA	14.0445	2.06157	-26.0688
PT283	2020-01-08	PP-MS	0	1.47145	0.643946	0	1.47248	0.628593	68	NA	NA	NA	NA	NA	NA	NA	NA	NA	5.90407	1.72373	25.6975
PT283	2021-01-26	PP-MS	0	1.41201	0.752279	0	1.51627	0.596707	69.1	NA	NA	NA	NA	NA	NA	NA	NA	NA	6.50433	1.68944	21.6288
PT283	2022-03-01	PP-MS	1.41497	2.43006	1.02865	1.70757	2.0387	0.886885	70.2	NA	NA	NA	NA	NA	NA	NA	NA	NA	9.82032	2.20357	-3.45736
PT283	2021-06-22	PP-MS	0	1.75193	0.850891	1.04139	1.48204	0.827563	69.5	NA	NA	NA	NA	NA	NA	NA	NA	NA	8.54073	2.12117	10.8008
PT283	2020-04-28	PP-MS	0	1.75391	0.848805	0	1.54818	0.850095	68.3	NA	NA	NA	NA	NA	NA	NA	NA	NA	8.45814	1.98377	8.21437
PT283	2020-12-22	PP-MS	0	1.68306	0.702431	1.04139	1.60852	0.607669	69	NA	NA	NA	NA	NA	NA	NA	NA	NA	6.05268	2.10738	23.7372
PT283	2020-07-10	PP-MS	0	1.73983	1.0924	1.04139	1.78465	0.93596	68.5	NA	NA	NA	NA	NA	NA	NA	NA	NA	10.6396	2.21472	-3.42986
PT283	2020-01-14	PP-MS	0	1.7144	0.691347	1.04139	1.64116	0.598462	68.1	NA	NA	NA	NA	NA	NA	NA	NA	NA	5.86063	2.14453	24.2363
PT283	2020-12-01	PP-MS	0	1.33752	0.851625	0	1.05956	0.772102	68.9	NA	NA	NA	NA	NA	NA	NA	NA	NA	8.82008	1.47136	13.3041
PT283	2021-02-02	PP-MS	0	1.45463	0.668852	1.04139	1.63534	0.665018	69.1	NA	NA	NA	NA	NA	NA	NA	NA	NA	6.26385	1.92722	25.9192
PT283	2020-04-14	PP-MS	0	1.34068	0.741309	0	1.49094	0.673205	68.3	NA	NA	NA	NA	NA	NA	NA	NA	NA	6.95017	1.62165	20.9717
PT283	2021-12-21	PP-MS	0	1.39973	0.726564	1.04139	1.46767	0.780389	70	NA	NA	NA	NA	NA	NA	NA	NA	NA	7.5901	1.82431	20.8653
PT283	2020-06-02	PP-MS	1.04139	2.09973	0.764774	1.04139	1.52188	0.745933	68.4	NA	NA	NA	NA	NA	NA	NA	NA	NA	7.58407	1.85368	14.0575
PT283	2021-04-13	PP-MS	1.04139	2.12171	0.924486	1.04139	1.88609	0.849604	69.3	NA	NA	NA	NA	NA	NA	NA	NA	NA	8.96314	1.99658	3.65729
PT283	2020-05-12	PP-MS	1.04139	1.9137	0.885926	1.32222	1.33812	0.805908	68.4	NA	NA	NA	NA	NA	NA	NA	NA	NA	9.18683	1.68018	8.84377
PT283	2022-04-05	PP-MS	1.78533	2.55287	1.06345	1.78533	2.33615	0.871106	70.3	NA	NA	NA	NA	NA	NA	NA	NA	NA	9.74193	2.21675	-5.63856
PT283	2020-09-15	PP-MS	0	1.62271	0.818292	0	1.48961	0.760121	68.7	NA	NA	NA	NA	NA	NA	NA	NA	NA	7.84991	1.85497	12.874
PT283	2020-08-25	PP-MS	0.778151	1.96686	0.850585	1.04139	1.4507	0.682506	68.7	NA	NA	NA	NA	NA	NA	NA	NA	NA	7.89597	1.86312	12.4254
PT283	2022-08-16	PP-MS	1.66276	2.44806	1.07394	1.61278	2.12378	1.13944	70.6	NA	NA	NA	NA	NA	NA	NA	NA	NA	11.6349	2.09741	-11.8862
PT283	2022-04-26	PP-MS	0.778151	2.39022	0.897847	0	2.02273	0.824451	70.3	NA	NA	NA	NA	NA	NA	NA	NA	NA	8.05883	2.24817	1.19436
PT283	2019-12-25	PP-MS	0	1.68463	0.608312	0	1.3948	0.629512	68	NA	NA	NA	NA	NA	NA	NA	NA	NA	5.59315	1.87383	25.6705
PT283	2020-03-24	PP-MS	0	1.7013	0.77364	1.04139	1.69409	0.697752	68.3	NA	NA	NA	NA	NA	NA	NA	NA	NA	7.00531	2.15179	18.0113
PT283	2021-05-19	PP-MS	1.04139	2.37737	1.07733	0	1.86363	0.889246	69.4	358.733	22	8	5	11.4	33.5	0.664291	30946	86626	10.0549	2.03912	-8.98334
PT283	2020-05-05	PP-MS	0.778151	1.77319	0.672375	0	1.42859	0.75557	68.4	NA	NA	NA	NA	NA	NA	NA	NA	NA	7.03819	1.53333	18.8811
PT283	2022-05-03	PP-MS	1.41497	2.56207	1.03459	1.49136	2.23424	1.07269	70.4	NA	NA	NA	NA	NA	NA	NA	NA	NA	10.6385	2.34636	-9.59565
PT283	2020-11-10	PP-MS	0	1.5069	0.937418	1.04139	1.79578	0.732956	68.9	NA	NA	NA	NA	NA	NA	NA	NA	NA	8.43566	2.02546	10.7784
PT283	2020-07-15	PP-MS	1.04139	2.0276	0.941412	0	1.5925	0.957559	68.6	NA	NA	NA	NA	NA	NA	NA	NA	NA	9.98044	1.65638	-1.05671
PT283	2020-12-08	PP-MS	1.32222	1.89805	0.797129	1.32222	1.48585	0.705949	69	NA	NA	NA	NA	NA	NA	NA	NA	NA	7.90635	1.56423	15.6381
PT283	2021-01-05	PP-MS	1.49136	2.2204	0.844104	1.32222	1.52732	0.805025	69	NA	NA	NA	NA	NA	NA	NA	NA	NA	8.65406	1.75313	8.39441
PT283	2021-01-12	PP-MS	1.04139	2.26244	0.809425	1.49136	1.61069	0.777862	69.1	NA	NA	NA	NA	NA	NA	NA	NA	NA	7.95451	2.08881	10.7259
PT283	2021-09-01	PP-MS	0	1.37405	0.842235	1.04139	1.60539	0.682596	69.7	NA	NA	NA	NA	NA	NA	NA	NA	NA	7.73012	1.85018	17.6929
PT153	2020-10-24	PP-MS	1.04139	1.6226	0.378761	1.04139	1.14622	0.446382	54.6	244.194	11	6.5	4	25.8	28.55	0.718038	37203	44421	3.68679	1.32959	43.8099
PT153	2020-02-09	PP-MS	0	1.07613	0.431525	1.04139	1.45309	0.50188	53.9	221.617	8	6.5	3	41	28.55	0.712041	38957	43146	3.99445	1.5511	44.4208
PT153	2021-03-07	PP-MS	0	1.30559	0.545555	1.04139	1.57918	0.507721	55	256.144	11	6.5	4	27	28.55	0.644457	19817	53414	4.58265	1.78446	36.8274
PT153	2022-03-27	PP-MS	0.778151	1.77484	0.586475	1.32222	1.18583	0.731347	56	257.433	2	7	2	28.2	28.55	NA	NA	NA	6.68695	1.65688	26.359
PT102	2023-05-20	SP-MS	1.20412	1.78214	0.319106	1.04139	1.12568	0.294687	58.6	68.8056	0	3	0	67.8	9.25	NA	NA	NA	2.33555	1.36582	48.9453
PT102	2023-02-18	SP-MS	0.778151	1.70144	0.250176	0	0.933487	0.274389	58.4	64.3944	0	3	0	78.6	9.25	NA	NA	NA	1.66623	1.30437	51.3011
PT102	2019-12-14	SP-MS	0	1.50763	0.375664	1.32222	1.3709	0.288026	55.2	63.3167	0	2.5	0	45	8.5	0.770589	4443	26679	2.1609	1.92423	49.1649
PT102	2022-02-05	SP-MS	1.04139	1.84712	0.26031	1.04139	1.22807	0.298635	57.3	47.6389	0	3	0	65.4	8.5	NA	NA	NA	1.70482	1.54371	51.1958
PT102	2024-06-15	SP-MS	0.778151	1.67925	0.390759	1.04139	1.58011	0.299071	59.7	51.8611	0	3	0	70.2	9.25	NA	NA	NA	2.28519	1.66902	46.1833
PT102	2023-12-16	SP-MS	0	1.02457	0.392873	1.04139	1.12901	0.26529	59.2	67.0833	0	2.5	0	70.2	9.25	NA	NA	NA	2.69607	1.39742	52.2338
PT102	2022-07-16	SP-MS	1.04139	1.73096	0.272074	1.04139	0.988381	0.287354	57.8	66.3889	0	3.5	0	70.2	8.5	NA	NA	NA	2.06126	1.36538	51.8353
PT199	2024-08-03	PP-MS	1.32222	1.84815	0.490239	1.61278	1.63477	0.646011	77.8	242.589	5	6	3	25.8	22.85	NA	NA	NA	5.19655	1.61895	33.047
PT277	2022-02-27	SP-MS	0.778151	1.34535	0.251881	0	0.879268	0.255996	46	137.689	4	4.5	2	57	15.1	NA	NA	NA	1.86029	0.990657	54.5654
PT277	2022-09-03	SP-MS	0	0.870989	0.278067	0	0.794836	0.266232	46.5	154.389	6	6	3	53.4	15.85	NA	NA	NA	2.19245	0.994039	56.9369
PT277	2023-06-04	SP-MS	0	0.937618	0.346157	0	0.793301	0.2403	47.3	196.239	4	7	2	49.8	16.6	NA	NA	NA	2.49898	1.04874	53.6638
PT277	2021-02-07	SP-MS	0	1.02666	0.340047	0	1.21024	0.307068	45	118.011	5	5.5	3	49.8	NA	NA	NA	NA	2.33709	1.26527	51.6802
PT277	2021-07-17	SP-MS	0	0.901022	0.371253	0	0.50637	0.256237	45.4	137.617	4	5	2	48.6	15.1	0.772821	11760	17785	3.1145	0.920184	52.3662
PT77	2023-06-25	OIND	0	0.974143	0.256718	0	0.498999	0.209247	47.6	2	0	1	0	54.6	2.8	NA	NA	NA	1.9532	0.97827	58.4597
PT224	2021-04-18	SP-MS	0	1.07522	0.449324	0	0.804957	0.392873	71.1	221.011	2	6.5	2	40.2	NA	NA	NA	NA	4.05985	1.16679	43.9436
PT224	2020-08-09	SP-MS	0.778151	1.41372	0.396199	0	0.907358	0.343212	70.4	201.528	2	7	2	63	15.15	0.72678	11393	23620	3.36459	1.05694	44.9201
PT224	2021-02-13	SP-MS	0	1.11224	0.375298	0	0.919078	0.355834	70.9	201.528	2	6.5	2	40.2	15.15	0.767039	13037	17652	3.14696	1.23654	48.121
PT4	2023-02-12	PP-MS	0	0.736237	0.281715	0	0.701309	0.184407	57.5	105.3	3	5	2	60.6	10.8	NA	NA	NA	1.92449	0.850329	59.7657
PT4	2022-04-16	PP-MS	0	0.800098	0.330211	0	0.716003	0.252125	56.7	102.461	0	4.5	0	66.6	10.8	NA	NA	NA	2.62501	0.908293	55.2964
PT4	2024-04-21	PP-MS	0	0.760121	0.323252	0	1.03571	0.371437	58.7	112.233	3	4.5	2	64.2	13.05	NA	NA	NA	2.95755	0.984599	53.1908
PT4	2022-11-05	PP-MS	0	0.585235	0.460146	0	0.943841	0.258158	57.2	104.4	3	5	2	66.6	10.8	NA	NA	NA	3.50929	0.80819	50.5642
PT4	2022-01-22	PP-MS	0	0.90682	0.330008	0	0.839352	0.379306	56.5	124.922	3	5.5	2	59.4	NA	NA	NA	NA	3.1725	1.03898	51.4745
PT239	2024-05-11	OIND	0	1.00165	0.22763	0	0.92231	0.210051	43	32.6	0	2	0	60.6	7	NA	NA	NA	1.26468	1.14598	59.6379
PT239	2023-04-09	OIND	0	0.931	0.266702	0	0.575072	0.274158	41.9	25.6	0	1.5	0	59.4	7	NA	NA	NA	2.35605	0.968551	56.8163
PT197	2024-07-13	SP-MS	0	1.57911	0.410271	1.49136	1.63509	0.434569	55.1	332.506	3	7.5	2	36.6	23.75	NA	NA	NA	2.96954	2.10018	43.8286
PT116	2019-12-22	PP-MS	1.04139	1.83974	0.548512	0	1.16915	0.563244	54.5	354.833	4	7.5	2	35	27.95	0.682825	8391	28737	5.33565	1.35574	28.8633
PT187	2024-03-30	SP-MS	1.04139	1.54451	0.267641	1.04139	1.37918	0.24005	66.3	169.567	2	5.5	2	47.4	12.9	NA	NA	NA	1.44405	1.34462	54.6806
PT279	2024-09-14	RR-MS	0	0.887674	0.272306	0	0.887392	0.167613	41.9	56.5	0	3.5	0	65.4	7.05	NA	NA	NA	1.45471	1.03955	59.3744
PT279	2021-05-16	RR-MS	0	1.01494	0.284656	0	0.935709	0.232996	38.6	29.2	0	1.5	0	73.8	7.05	0.805295	435	6752	1.79734	1.16158	56.2069
PT216	2024-03-23	PP-MS	0.778151	1.73242	0.278067	1.04139	1.02477	0.339451	42.1	520.839	2	8	2	45	15.8	NA	NA	NA	2.26441	1.52298	50.3191
PT168	2019-12-07	PP-MS	1.61278	2.04868	0.683047	1.61278	1.49466	0.754272	66.8	314.133	10	7.5	3	28	NA	NA	NA	NA	7.4	1.57833	19.4575
PT221	2024-01-13	PP-MS	1.32222	1.74755	0.418633	1.49136	1.10978	0.33385	69.4	216.711	1	5.5	2	35.4	22.85	NA	NA	NA	3.44404	1.337	44.3799
PT221	2021-08-21	PP-MS	1.04139	1.87352	0.39794	0	1.3605	0.335257	67	156.1	1	5.5	2	31.8	22.1	0.734313	22170	35131	2.6468	1.44924	41.2493
PT221	2020-01-26	PP-MS	1.70757	1.77903	0.547529	1.70757	1.42584	0.489114	65.4	157.1	1	5	2	32	21.35	0.684453	5948	36999	5.13329	1.29416	34.6553
PT221	2025-01-19	PP-MS	1.66276	1.78082	0.483445	1.85126	1.27907	0.399328	70.4	221.322	1	5.5	2	47.4	22.85	NA	NA	NA	4.2876	1.29221	40.1581
PT221	2023-06-24	PP-MS	1.66276	1.83056	0.480725	1.70757	1.2978	0.525951	68.8	199.078	1	5.5	2	48.6	22.85	NA	NA	NA	4.94667	1.31754	36.6431
PT221	2022-06-05	PP-MS	1.81954	1.64261	0.493597	1.78533	0.864333	0.483587	67.8	186.378	3	5	2	30.6	22.1	NA	NA	NA	5.45931	0.939713	38.7001
PT221	2023-01-28	PP-MS	1.41497	1.71868	0.482445	1.61278	0.975064	0.395676	68.4	200.778	2	5.5	2	40.2	22.85	NA	NA	NA	4.49867	1.23509	40.3095
PT33	2023-11-12	RR-MS	0.778151	1.06239	0.302547	0	0.429429	0.21906	56.8	38.4	1	2.5	2	48.6	13.55	NA	NA	NA	2.68876	0.602125	55.2668
PT257	2021-03-06	RR-MS	1.41497	1.81613	0.523356	1.32222	1.44265	0.702947	46	93.7944	8	5.5	3	46.2	22.25	0.743456	26121	54654	6.01035	1.43082	29.7671
PT257	2021-10-02	RR-MS	0.778151	1.72727	0.550717	1.04139	1.33312	0.481872	46.6	97.2111	7	5.5	3	46.2	22.25	NA	NA	NA	4.78326	1.62428	33.7178
PT144	2023-06-10	RR-MS	0	1.16696	0.31513	0	1.0443	0.445449	38.7	106.75	0	4.5	0	48.6	27.8	NA	NA	NA	3.06211	1.32477	48.5311
PT144	2023-01-21	RR-MS	0	0.625312	0.352183	1.04139	1.18001	0.289812	38.3	93.4	2	5	2	51	27.8	NA	NA	NA	2.74521	1.08394	56.9275
PT144	2021-06-05	RR-MS	0	0.984212	0.331427	1.04139	1.22165	0.380211	36.7	109.494	3	5	2	46.2	27.8	0.737976	31437	43829	2.84883	1.39568	52.8978
PT144	2022-01-29	RR-MS	0	0.923658	0.431042	0	1.01144	0.357363	37.3	103.7	2	5	2	46.2	27.8	NA	NA	NA	3.58853	1.11185	46.906
PT144	2024-03-02	RR-MS	0	0.906119	0.426999	0	1.23449	0.356599	39.4	107.644	0	5	0	48.6	27.8	NA	NA	NA	3.32265	1.17366	47.2653
PT144	2022-08-13	RR-MS	1.32222	1.41199	0.305351	1.04139	1.08279	0.24005	37.9	108.75	2	5	2	47.4	27.8	NA	NA	NA	2.2468	0.979759	53.9234
PT144	2020-12-05	RR-MS	0	1.25387	0.288696	0	1.00672	0.261976	36.2	103.639	2	4.5	2	45	27.8	0.696835	12779	50262	1.76606	1.38394	53.3763
PT75	2021-08-08	RR-MS	0	0.762378	0.27738	0	0.57101	0.178401	69.9	43.4444	0	2.5	0	52.2	17.6	0.729622	3021	22343	1.98197	0.827393	59.9029
PT75	2024-03-09	RR-MS	0	0.594724	0.346549	0	0.284882	0.25261	72.4	75.6889	2	4.5	2	60.6	17.6	NA	NA	NA	3.35128	0.590478	56.1703
PT75	2023-07-22	RR-MS	0	0.881442	0.254064	0	0.616686	0.207904	71.8	76.3889	2	5	2	58.2	17.6	NA	NA	NA	1.85771	0.941718	59.3809
PT75	2023-01-22	RR-MS	0	0.746556	0.246252	0	0.563125	0.212454	71.3	53.4	2	4	2	54.6	17.6	NA	NA	NA	1.97305	0.811579	60.7632
PT75	2022-03-20	RR-MS	0	0.763128	0.26031	0	0.484727	0.248219	70.5	43.7722	1	3	2	46.2	17.6	0.726636	3383	24310	2.36291	0.798477	59.1085
PT75	2021-02-06	RR-MS	0	0.587486	0.37328	0	0.671636	0.257918	69.4	36.5389	0	2	0	52.2	17.6	0.753461	6016	19847	3.16301	0.716874	54.7991
PT236	2020-02-20	SP-MS	0	1.13133	0.909342	1.04139	1.0929	0.355643	52.4	NA	NA	NA	NA	NA	NA	NA	NA	NA	7.00547	1.47355	24.0026
PT236	2020-04-03	SP-MS	0	0.735519	0.235276	0	1.49006	0.308991	52.5	NA	NA	NA	NA	NA	NA	NA	NA	NA	1.46094	1.11974	59.1462
PT236	2023-12-09	SP-MS	0	0.891314	0.222976	1.04139	1.57768	0.298853	56.2	135.689	1	5.5	2	52.2	NA	NA	NA	NA	1.24093	1.44056	60.8542
PT236	2019-11-28	SP-MS	0	0.820333	0.283075	0	0.838534	0.23096	52.1	NA	NA	NA	NA	NA	NA	NA	NA	NA	2.0059	0.96701	57.9274
PT236	2020-10-30	SP-MS	0	1.04387	0.235023	1.04139	0.926702	0.23477	53.1	NA	NA	NA	NA	NA	NA	NA	NA	NA	1.56046	1.34417	60.5038
PT236	2020-11-14	SP-MS	0.778151	1.42547	0.251638	0	0.513484	0.286456	53.1	NA	NA	NA	NA	NA	NA	NA	NA	NA	2.38519	0.931846	53.2121
PT236	2020-02-12	SP-MS	0	0.760196	0.279895	0	0.635886	0.252853	52.3	NA	NA	NA	NA	NA	NA	NA	NA	NA	2.37185	0.847792	58.0671
PT236	2020-04-27	SP-MS	0	1.15256	0.260071	0	1.07536	0.190892	52.6	NA	NA	NA	NA	NA	NA	NA	NA	NA	1.12553	1.32346	57.2593
PT236	2019-12-05	SP-MS	0	0.89354	0.263399	0	0.571126	0.235276	52.2	NA	NA	NA	NA	NA	NA	NA	NA	NA	2.13024	0.93615	58.1889
PT236	2021-01-26	SP-MS	0	0.886039	0.23096	0	0.434729	0.211121	53.3	NA	NA	NA	NA	NA	NA	NA	NA	NA	1.90177	0.883241	60.3982
PT236	2020-07-09	SP-MS	0	1.36726	0.247728	0	0.760422	0.2266	52.8	NA	NA	NA	NA	NA	NA	NA	NA	NA	1.44955	1.39361	55.2722
PT236	2020-02-07	SP-MS	0	0.982949	0.283075	0	0.459694	0.208441	52.3	NA	NA	NA	NA	NA	NA	NA	NA	NA	2.17969	0.972114	57.1174
PT236	2020-01-22	SP-MS	0	1.14965	0.346549	1.04139	0.90827	0.227115	52.3	NA	NA	NA	NA	NA	NA	NA	NA	NA	2.28811	1.42553	54.3608
PT236	2020-05-21	SP-MS	0	0.934498	0.282849	0	0.893262	0.213518	52.6	NA	NA	NA	NA	NA	NA	NA	NA	NA	1.76724	1.08037	57.4077
PT236	2021-02-04	SP-MS	0	1.09286	0.352761	0	1.03603	0.267641	53.3	NA	NA	NA	NA	NA	NA	NA	NA	NA	2.34419	1.26051	51.4322
PT236	2020-03-21	SP-MS	0	0.557627	0.33965	0	0.605521	0.209515	52.4	NA	NA	NA	NA	NA	NA	NA	NA	NA	2.72023	0.669492	57.8137
PT236	2019-12-19	SP-MS	0	0.831934	0.247973	0	0.742411	0.290702	52.2	NA	NA	NA	NA	NA	NA	NA	NA	NA	2.19805	0.94372	58.1599
PT236	2020-06-29	SP-MS	0	1.26162	0.336059	0	0.605844	0.271144	52.7	NA	NA	NA	NA	NA	NA	NA	NA	NA	2.60088	1.25313	50.7836
PT236	2020-08-31	SP-MS	0	0.857393	0.264109	0	0.713659	0.243534	52.9	NA	NA	NA	NA	NA	NA	NA	NA	NA	2.05256	0.95498	58.2586
PT236	2019-12-12	SP-MS	0	0.955592	0.301681	0	0.926754	0.251881	52.2	NA	NA	NA	NA	NA	NA	NA	NA	NA	2.08283	1.10932	55.422
PT89	2020-10-31	PP-MS	0	1.38281	0.503109	1.32222	1.4078	0.447313	71.9	111.222	1	5	2	60.6	21.05	0.724962	20751	43337	4.08331	1.8334	40.2534
PT89	2020-01-19	PP-MS	0	1.40026	0.617629	1.49136	1.57973	0.605413	71.2	NA	NA	NA	NA	NA	NA	NA	NA	NA	5.68464	1.93298	31.1838
PT89	2022-04-02	PP-MS	0	1.22339	0.517724	1.04139	1.5888	0.468347	73.4	105.844	1	5	2	53.4	22.55	NA	NA	NA	4.18752	1.71962	39.7777
PT89	2021-09-19	PP-MS	0	1.50069	0.544316	1.04139	1.59729	0.527759	72.8	108.861	1	5	2	49.8	22.55	NA	NA	NA	4.54566	1.95237	34.8222
PT89	2022-10-01	PP-MS	0.778151	1.62067	0.418301	1.04139	1.16358	0.414305	73.9	134.578	1	5.5	2	52.2	22.55	NA	NA	NA	3.66185	1.47787	42.6379
PT89	2020-02-17	PP-MS	0	1.42584	0.553276	0	1.69498	0.559787	71.2	NA	NA	NA	NA	NA	NA	NA	NA	NA	4.61617	1.76209	32.1048
PT89	2021-05-02	PP-MS	0	1.49276	0.539954	1.32222	1.34579	0.617	72.4	119.211	2	5	2	47.4	22.55	0.684497	13256	51678	5.35509	1.90331	33.6053
PT89	2019-12-07	PP-MS	0	1.2491	0.779452	1.04139	1.53307	0.639387	71	NA	NA	NA	NA	NA	NA	NA	NA	NA	7.17184	1.72185	22.7921
PT89	2019-12-31	PP-MS	0	1.45232	0.507991	0	1.43597	0.387568	71.1	NA	NA	NA	NA	NA	NA	NA	NA	NA	3.52831	1.69537	38.1058
PT89	2020-03-29	PP-MS	0	1.58573	0.6917	1.04139	1.58558	0.639088	71.4	NA	NA	NA	NA	NA	NA	NA	NA	NA	6.24777	2.01886	24.3297
PT89	2021-01-31	PP-MS	0.778151	1.47362	0.467164	1.32222	1.27683	0.367542	72.2	124.672	2	5	2	52.2	22.55	0.670545	13429	54724	3.75152	1.43836	43.1209
PT89	2020-06-17	PP-MS	0	1.2331	0.552911	1.04139	1.53442	0.484015	71.6	NA	NA	NA	NA	NA	NA	NA	NA	NA	4.5924	1.70905	37.6132
PT211	2022-02-12	SP-MS	1.20412	1.86841	0.491362	1.04139	1.03395	0.348305	62.5	96.6944	7	4.5	3	28.2	24.2	NA	NA	NA	3.96571	1.40593	38.568
PT211	2020-10-03	SP-MS	0	1.23967	0.507451	1.32222	1.27554	0.394452	61.2	69.5944	4	3.5	2	52.2	24.2	0.672959	26140	87555	4.0395	1.66948	42.4437
PT156	2019-12-21	RR-MS	0.778151	1.42797	0.297979	0	1.08554	0.25358	51.2	106.161	0	5	0	50	19.25	0.756915	7823	33639	1.90723	1.12975	51.6898
PT195	2023-11-11	RR-MS	0	0.928396	0.359646	1.32222	1.04477	0.279439	47.1	69.1556	2	3.5	2	42.6	19.05	NA	NA	NA	2.72357	1.33247	54.8977
PT147	2022-09-04	RR-MS	0	1.39219	0.702861	0	1.56445	0.829754	60.9	236.433	35	5.5	5	24.6	23.55	NA	NA	NA	7.47986	1.68951	18.7901
PT147	2020-02-01	RR-MS	0.778151	1.88111	0.33163	1.61278	1.70909	0.658584	58.3	156.511	14	5.5	4	25	20.75	0.730894	18671	39335	3.77542	1.96921	40.2404
PT147	2024-07-14	RR-MS	0	1.71817	0.466274	0	1.45886	0.725258	62.8	227.756	33	5.5	5	23.4	23.55	NA	NA	NA	5.02186	1.92356	30.1153
PT31	2023-04-02	RR-MS	0	1.38104	0.437433	1.04139	1.12843	0.385606	58	96.8	0	6	0	43.8	17.75	NA	NA	NA	3.50547	1.6927	44.3346
PT31	2021-06-19	RR-MS	1.20412	1.79433	0.406199	0	1.25727	0.439333	56.2	95.7	1	6	2	46.2	17.75	0.741078	12578	28808	3.55467	1.25929	39.0754
PT90	2022-08-20	SP-MS	1.41497	1.73765	0.45591	0	1.15455	0.350829	61.3	189.711	4	6.5	2	25.8	22.85	NA	NA	NA	3.63291	1.06186	39.1667
PT90	2020-10-17	SP-MS	0	1.31618	0.496376	0	1.64635	0.495544	59.5	199.9	2	6.5	2	31.8	22.85	0.721305	13437	45848	3.94102	1.65455	37.28
PT90	2024-08-10	SP-MS	1.61278	1.54384	0.409764	1.61278	1.20142	0.463893	63.3	229.656	4	6.5	2	29.4	23.6	NA	NA	NA	4.31565	1.0595	43.7114
PT90	2021-03-28	SP-MS	1.49136	1.74273	0.460447	1.49136	1.32257	0.577262	59.9	199.044	4	6.5	2	23.4	22.85	0.673926	9824	49532	5.0338	1.31336	36.7161
PT90	2020-03-08	SP-MS	0	1.10809	0.454082	1.61278	1.14226	0.385785	58.9	192.4	2	6.5	2	24	22.85	0.664383	8873	48651	3.86121	1.5599	46.9334
PT90	2019-12-10	SP-MS	0.778151	1.58919	0.500374	1.49136	1.36479	0.454997	58.6	NA	NA	NA	NA	NA	NA	NA	NA	NA	4.3635	1.59052	38.865
PT99	2021-05-10	HD	0	1.37594	0.352761	0	1.08746	0.333246	52.1	NA	NA	NA	NA	NA	NA	NA	NA	NA	2.49255	1.51276	47.5857
PT99	2021-02-28	HD	0	1.36004	0.48643	0	1.44637	0.338058	51.9	1	0	1	0	64.2	NA	NA	NA	NA	3.12509	1.62244	41.0677
PT99	2023-11-05	HD	0	0.884909	0.24005	0	0.607669	0.26031	54.6	NA	NA	NA	NA	57	1.4	NA	NA	NA	2.07219	0.941505	58.8195
PT175	2023-11-02	HD	0	0.609808	0.291369	0	1.23376	0.313234	43.9	5.2	0	1	0	89.4	0.7	NA	NA	NA	2.26012	0.927804	57.3355
[truncated: 444 more rows]

## Sheet: spatial test
patientid	date	diagnosis	New Score 1	AdjDur1	Mistake1	MinRT1	New Score 2	AdjDur2	Mistake2	MinRT2	age	NeurEx	NeurEx1 subscore	EDSS	FSS7	SDMT	COMRIS-CTD	BPFr	Lesion volume	Ventricular volume	Spatial composite score	Spatial composite score (with MinRT)	Spatial test-predicted SDMT
PT59	2022-05-29	RR-MS	1.23045	1.67679	0.90309	0.170555	1.63347	1.22076	0.60206	0.190051	36	NA	NA	NA	NA	NA	NA	NA	NA	NA	2.75086	3.95742	19.807
PT171	2024-03-03	PP-MS	0	0.644832	0	-0.519993	1.30103	0.943346	0.60206	-0.454693	69.9	248.45	0	6.5	0	54.6	7.3	NA	NA	NA	-2.27925	2.42258	54.9286
PT171	2023-08-27	PP-MS	0	0.153815	0	-0.570248	1.23045	0.129368	0.477121	-0.543634	69.4	219.061	0	6.5	0	59.4	7.3	NA	NA	NA	-3.54568	0.935522	66.9294
PT171	2023-03-26	PP-MS	0	0.239299	0	-0.600326	1.23045	-0.0366845	0.477121	-0.500313	69	213.861	0	6.5	0	64.2	7.3	NA	NA	NA	-3.64644	0.7001	68.6685
PT155	2022-03-29	PP-MS	0	0.332034	0	-0.396856	0	0.487421	0	-0.415669	69.2	NA	NA	NA	NA	NA	NA	NA	NA	NA	-2.50982	0.967314	65.2129
PT155	2022-01-30	PP-MS	0.954243	0.0958665	0.30103	-0.415669	1.23045	0.706206	0.60206	-0.473661	69	NA	NA	NA	NA	NA	NA	NA	NA	NA	-2.16605	2.06538	53.7467
PT155	2021-10-16	PP-MS	0.954243	0.17667	0.30103	-0.501689	1.36173	0.801747	0.845098	-0.454693	68.7	NA	NA	NA	NA	NA	NA	NA	NA	NA	-2.36343	2.0649	52.9829
PT155	2022-05-13	PP-MS	0	0.638789	0	-0.661544	1.36173	0.643058	0.69897	-0.36251	69.3	NA	NA	NA	NA	NA	NA	NA	NA	NA	-2.65114	1.85084	58.9241
PT155	2022-03-08	PP-MS	0.954243	0.441695	0.30103	-0.377786	1.23045	0.268812	0.477121	-0.474955	69.1	NA	NA	NA	NA	NA	NA	NA	NA	NA	-2.53494	1.67582	58.1989
PT155	2022-01-14	PP-MS	0.954243	0.407051	0.30103	-0.377786	1.38021	0.878004	0.90309	-0.474955	69	220.572	2	7	2	60.6	14.4	0.767245	2907	22244	-2.11222	2.23999	50.288
PT155	2022-04-12	PP-MS	0	0.448397	0	-0.39794	0.69897	0.889414	0.477121	-0.396856	69.2	NA	NA	NA	NA	NA	NA	NA	NA	NA	-1.96739	1.77237	56.2013
PT155	2022-02-21	PP-MS	0	0.434409	0	-0.436519	0.845098	0.631545	0.60206	-0.361511	69.1	NA	NA	NA	NA	NA	NA	NA	NA	NA	-2.21917	1.3194	58.405
PT155	2022-01-01	PP-MS	0.954243	0.693023	0.30103	-0.396856	0.954243	0.729732	0.69897	-0.395774	68.9	NA	NA	NA	NA	NA	NA	NA	NA	NA	-2.1516	1.95896	53.5873
PT155	2021-12-23	PP-MS	0.954243	0.386856	0.30103	-0.395774	0.845098	0.764475	0.60206	-0.379864	68.9	NA	NA	NA	NA	NA	NA	NA	NA	NA	-1.94872	1.88991	53.5632
PT155	2021-10-01	PP-MS	0	0.491502	0	-0.454693	0	0.509874	0	-0.415669	68.7	NA	NA	NA	NA	NA	NA	NA	NA	NA	-2.68883	1.0802	65.896
PT155	2022-03-18	PP-MS	0	0.644439	0	-0.396856	0.845098	1.05019	0.60206	-0.396856	69.1	NA	NA	NA	NA	NA	NA	NA	NA	NA	-1.84645	2.1146	53.4708
PT155	2021-12-09	PP-MS	0	0.167908	0	-0.434152	1.32222	0.561698	0.69897	-0.375718	68.9	NA	NA	NA	NA	NA	NA	NA	NA	NA	-2.063	1.45043	56.5942
PT155	2022-03-10	PP-MS	0.954243	0.45393	0.30103	-0.361511	1.30103	0.844166	0.60206	-0.39794	69.1	NA	NA	NA	NA	NA	NA	NA	NA	NA	-1.56547	2.53945	49.6903
PT155	2021-11-15	PP-MS	0.477121	0.824321	0.477121	-0.346787	1.23045	0.856366	0.477121	-0.567031	68.8	NA	NA	NA	NA	NA	NA	NA	NA	NA	-2.43063	2.48953	50.6188
PT155	2022-01-09	PP-MS	1.20412	0.490099	0.477121	-0.497573	1.11394	0.955592	0.845098	-0.413413	69	220.572	2	7	2	60.6	14.4	0.767245	2907	22244	-2.24418	2.25575	50.2444
PT155	2021-10-30	PP-MS	0.954243	0.618884	0.477121	-0.395774	0.954243	1.0202	0.69897	-0.414539	68.8	NA	NA	NA	NA	NA	NA	NA	NA	NA	-1.94122	2.32137	48.7939
PT155	2021-09-18	PP-MS	1.20412	0.770778	0.477121	-0.343902	1.23045	0.696269	0.477121	-0.36251	68.7	NA	NA	NA	NA	NA	NA	NA	NA	NA	-1.55195	2.59252	49.2667
PT155	2021-11-20	PP-MS	1.02119	1.03157	0.60206	-0.413413	1.23045	0.693815	0.30103	-0.341989	68.8	NA	NA	NA	NA	NA	NA	NA	NA	NA	-1.64531	2.79676	48.8965
PT155	2021-09-20	PP-MS	0	0.455606	0	-0.435334	1.32222	0.671265	0.69897	-0.380907	68.7	NA	NA	NA	NA	NA	NA	NA	NA	NA	-2.03874	1.76884	55.4285
PT155	2021-10-08	PP-MS	1	0.519171	0.60206	-0.396856	1.32222	0.827175	0.778151	-0.342944	68.7	NA	NA	NA	NA	NA	NA	NA	NA	NA	-1.67913	2.19961	46.5638
PT155	2021-09-27	PP-MS	0.30103	0.329194	0.30103	-0.39794	1.41497	0.886604	1	-0.414539	68.7	NA	NA	NA	NA	NA	NA	NA	NA	NA	-2.04741	1.76553	49.3817
PT155	2022-02-28	PP-MS	0.477121	0.525045	0.477121	-0.347754	1.27875	0.929827	0.69897	-0.457175	69.1	NA	NA	NA	NA	NA	NA	NA	NA	NA	-1.9471	2.21332	47.8094
PT155	2022-02-08	PP-MS	0.954243	0.993568	0.30103	-0.414539	1.32222	0.710117	0.69897	-0.36251	69	NA	NA	NA	NA	NA	NA	NA	NA	NA	-1.91447	2.4605	51.4313
PT12	2021-09-18	SP-MS	0	0.349472	0	-0.452225	1.23045	0.473925	0.477121	-0.518557	62.9	NA	NA	NA	NA	NA	NA	NA	NA	NA	-2.76163	1.60081	60.6423
PT12	2021-10-16	SP-MS	0	0.161368	0	-0.598599	0.845098	0.74123	0.60206	-0.598599	62.9	205.967	2	5	2	67.8	22.05	0.746047	18745	22489	-3.54105	1.37227	63.4347
PT12	2024-09-07	SP-MS	0	0.374382	0	-0.600326	1.23045	0.750508	0.477121	-0.396856	65.8	179.433	1	5.5	2	57	22.05	NA	NA	NA	-2.3366	2.07222	57.9857
PT12	2021-10-03	SP-MS	0	0.300378	0	-0.473661	0.69897	1.00484	0.477121	-0.453457	62.9	NA	NA	NA	NA	NA	NA	NA	NA	NA	-2.26699	1.89402	56.9751
PT12	2021-10-29	SP-MS	0	0.197281	0	-0.543634	0.69897	0.582177	0.477121	-0.49485	63	NA	NA	NA	NA	NA	NA	NA	NA	NA	-3.09821	1.14282	63.6326
PT12	2024-11-26	SP-MS	0	0.247973	0	-0.474955	0.845098	0.699317	0.60206	-0.477556	66.1	NA	NA	NA	NA	NA	NA	NA	NA	NA	-2.72104	1.34366	60.038
PT12	2024-07-06	SP-MS	0	0.362482	0	-0.363512	0.69897	0.778224	0.477121	-0.551294	65.7	NA	NA	NA	NA	NA	NA	NA	NA	NA	-2.6594	1.54689	59.3052
PT12	2024-07-05	SP-MS	0	0.410271	0	-0.548214	1.23045	0.897627	0.477121	-0.498941	65.7	NA	NA	NA	NA	NA	NA	NA	NA	NA	-2.4863	2.3337	57.0123
PT12	2024-09-01	SP-MS	0	0.281033	0	-0.522879	0	0.721811	0	-0.415669	65.8	NA	NA	NA	NA	NA	NA	NA	NA	NA	-2.59138	1.33264	64.5601
PT12	2024-01-09	SP-MS	0	0.426999	0	-0.474955	0	0.476107	0	-0.570248	65.2	NA	NA	NA	NA	NA	NA	NA	NA	NA	-3.4551	0.993516	68.9992
PT12	2022-02-17	SP-MS	0	0.135769	0	-0.473661	0.69897	1.2159	0.477121	-0.411168	63.3	NA	NA	NA	NA	NA	NA	NA	NA	NA	-1.8006	2.16675	53.8865
PT12	2023-07-26	SP-MS	0	0.158664	0	-0.379864	0.69897	0.705094	0.477121	-0.435334	64.7	NA	NA	NA	NA	NA	NA	NA	NA	NA	-2.22123	1.32877	58.628
PT12	2022-03-15	SP-MS	0	0.728759	0	-0.473661	1.27875	0.61878	0.477121	-0.431798	63.4	NA	NA	NA	NA	NA	NA	NA	NA	NA	-2.33843	2.07268	57.6984
PT12	2024-01-20	SP-MS	0	0.851564	0	-0.548214	0.845098	0.693023	0.60206	-0.454693	65.2	154.111	1	5.5	2	60.6	22.05	NA	NA	NA	-2.98617	1.61925	60.9516
PT12	2023-04-23	SP-MS	0	0.77612	0	-0.548214	1.23045	0.716003	0.477121	-0.496209	64.5	112.794	1	5.5	2	60.6	22.05	NA	NA	NA	-2.77013	2.20526	59.0669
PT12	2024-06-09	SP-MS	0.954243	0.772175	0.30103	-0.476254	0.954243	0.447313	0.69897	-0.399027	65.6	NA	NA	NA	NA	NA	NA	NA	NA	NA	-2.7284	1.52717	58.1913
PT12	2022-04-23	SP-MS	0	0.743588	0	-0.630784	1.23045	0.99524	0.60206	-0.571865	63.5	134.094	3	5.5	2	63	22.05	NA	NA	NA	-3.12647	2.48048	58.3549
PT12	2022-08-09	SP-MS	0	0.25042	0	-0.431798	0	0.882069	0	-0.411168	63.8	NA	NA	NA	NA	NA	NA	NA	NA	NA	-2.12528	1.58443	61.1568
PT12	2022-07-11	SP-MS	0	0.273464	0	-0.431798	0.845098	0.895091	0.60206	-0.393619	63.7	NA	NA	NA	NA	NA	NA	NA	NA	NA	-2.01207	1.68107	55.7806
PT12	2024-08-14	SP-MS	0	0.896085	0	-0.573489	0.845098	0.669131	0.60206	-0.345823	65.8	NA	NA	NA	NA	NA	NA	NA	NA	NA	-2.61201	1.60064	59.9606
PT12	2022-10-23	SP-MS	0	0.547652	0	-0.573489	0.69897	0.587374	0.477121	-0.498941	64	125.067	1	5.5	2	54.6	22.05	NA	NA	NA	-3.2834	1.3175	64.1221
PT12	2021-10-06	SP-MS	0.954243	0.926702	0.30103	-0.598599	1.23045	1.01191	0.477121	-0.376751	62.9	NA	NA	NA	NA	NA	NA	NA	NA	NA	-2.01253	3.14049	51.7035
PT35	2024-05-05	PP-MS	0	0.857272	0	-0.628932	1.38021	1.14148	0.90309	-0.434152	64.6	87.2	3	4.5	2	46.2	NA	NA	NA	NA	-2.53604	2.51903	53.6351
PT35	2021-10-21	PP-MS	0.69897	1.49349	0.69897	-0.659556	1.17609	0.551816	0.90309	-0.519993	62.1	94.9889	5	4	3	43.8	5.15	0.726382	115	23658	-4.0501	1.66466	56.667
PT35	2023-03-12	PP-MS	1	0.480007	0.477121	-0.432974	1.41497	1.18044	1	-0.49485	63.5	96.4	3	4	2	43.8	5.15	NA	NA	NA	-2.14304	2.61934	46.0867
PT282	2022-09-11	RR-MS	0.954243	0.595937	0.69897	-0.573489	1.32222	0.596377	0.69897	-0.521434	64.9	70.2111	4	3.5	2	59.4	11.95	NA	NA	NA	-3.22184	1.89067	53.9157
PT282	2024-02-04	RR-MS	0	0.287578	0	-0.518557	0.69897	0.429914	0.477121	-0.454693	66.3	56.8556	4	3	2	53.4	12.7	NA	NA	NA	-3.04226	0.932591	64.3627
PT162	2023-03-11	SP-MS	1.07918	0.876276	0.845098	-0.452225	1.59106	0.507181	1	-0.496209	58.5	105.3	0	5	0	51	12.9	NA	NA	NA	-3.04509	1.74086	49.5841
PT14	2021-09-26	PP-MS	1	0.452553	0.69897	-0.455932	1.36173	0.469822	0.778151	-0.546682	66.7	130.611	2	6.5	2	55.8	17.1	0.685406	1876	41515	-3.14119	1.56942	53.6192
PT14	2022-03-26	PP-MS	1.02119	0.563244	0.60206	-0.379864	1.36173	0.405517	0.778151	-0.300162	67.2	NA	NA	NA	NA	47.4	NA	NA	NA	NA	-1.89617	1.57336	50.2635
PT281	2022-03-19	SP-MS	1.23045	0.877774	0.60206	-0.416801	1.32222	0.921634	0.69897	-0.434152	70.2	230.544	8	6	3	37.8	15.15	NA	NA	NA	-2.01663	2.76142	47.2045
PT281	2022-10-22	SP-MS	1.28631	1.10938	1.04139	-0.361511	1.67669	1.67041	1	-0.476254	70.8	248.2	13	7	4	30.6	15.15	NA	NA	NA	-1.42012	3.89292	31.9594
PT190	2022-07-17	RR-MS	0.954243	0.855277	0.30103	-0.396856	1.54407	0.923762	0.845098	-0.28567	47.2	142.233	0	5	0	66.6	11.7	NA	NA	NA	-1.23087	2.78335	46.1912
PT190	2023-01-14	RR-MS	0.954243	1.07247	0.30103	-0.297569	1.34242	0.682867	0.778151	-0.519993	47.7	137.439	0	5	0	64.2	11.7	NA	NA	NA	-2.38812	2.36423	52.1499
PT190	2024-02-18	RR-MS	1.04139	0.770484	0.69897	-0.197226	1.39794	0.678791	0.845098	-0.329754	48.8	144.839	0	5	0	66.6	12.45	NA	NA	NA	-1.31522	2.03543	43.4351
PT190	2022-01-16	RR-MS	0.954243	0.582518	0.60206	-0.452225	1.39794	0.675595	0.845098	-0.343902	46.7	145.994	2	5	2	61.8	11.7	0.74526	10495	27580	-2.04352	1.94061	48.7865
PT38	2024-02-18	RR-MS	0.954243	1.04305	0.30103	-0.378824	1.49136	1.12323	0.845098	-0.454693	53.5	126.656	1	5	2	64.2	10.55	NA	NA	NA	-1.78818	3.14769	46.5098
PT38	2024-08-17	RR-MS	0	0.550717	0	-0.395774	1.59843	0.382917	1.14613	-0.380907	53.9	NA	NA	NA	NA	NA	NA	NA	NA	NA	-2.48106	1.00823	56.4933
PT38	2022-05-15	RR-MS	0.477121	1.09639	0.477121	-0.346787	1.32222	0.80679	0.69897	-0.548214	51.7	95.0389	2	4.5	2	45	10.55	NA	NA	NA	-2.60288	2.3259	50.3629
PT38	2023-02-04	RR-MS	1	1.42911	0.69897	-0.283997	1.39794	0.75074	0.90309	-0.393619	52.4	124.244	2	5	2	54.6	10.55	NA	NA	NA	-1.98734	2.36418	45.0028
PT160	2024-07-13	SP-MS	1.04139	1.80779	0.60206	-0.245652	1.54407	1.59116	0.778151	-0.209012	64.5	192.278	5	6.5	3	48.6	10.7	NA	NA	NA	0.0292262	4.33844	31.9148
PT160	2022-01-16	SP-MS	1.04139	1.73539	0.69897	-0.0952845	1.67821	1.62386	1	-0.476254	62	214.7	5	6.5	3	41.4	12.95	0.75186	2393	19813	-0.811288	4.14653	31.4794
PT180	2023-02-11	SP-MS	0.30103	1.09927	0.30103	-0.230623	1.63347	1.17624	1.07918	-0.313364	67.9	231.367	2	6.5	2	30.6	NA	NA	NA	NA	-0.918751	2.73445	40.4712
PT180	2024-08-24	SP-MS	1	1.17551	0.60206	-0.361511	1.49136	1.16838	0.90309	-0.545155	69.5	220.267	1	6	2	22.2	32.75	NA	NA	NA	-2.25811	3.0843	44.1749
PT180	2023-08-27	SP-MS	1.02119	0.987934	0.60206	-0.270835	1.54407	1.12522	0.90309	-0.172631	68.5	234.767	3	6.5	2	28.2	32.75	NA	NA	NA	-0.308612	2.99129	37.1432
PT169	2024-09-21	PP-MS	0.30103	0.361161	0.30103	-0.546682	0.69897	0.550351	0.477121	-0.600326	59.9	83.1111	1	4	2	42.6	27.8	NA	NA	NA	-3.69223	1.18537	62.7496
PT169	2023-04-23	PP-MS	0	0.332438	0	-0.60206	0	0.069298	0	-0.634512	58.5	112.722	1	4	2	42.6	27.8	NA	NA	NA	-4.53444	0.272698	76.7572
PT169	2022-10-23	PP-MS	0	0.262451	0	-0.661544	1.49136	1.00492	0.90309	-0.628932	58	112.722	1	4	2	41.4	27.8	NA	NA	NA	-3.42647	2.12853	58.0942
PT234	2024-07-27	PP-MS	0	0.736237	0	-0.186419	1.49136	1.04254	0.90309	-0.197911	24.5	147.2	4	5.5	2	33	18.55	NA	NA	NA	-0.239412	2.41557	43.274
PT234	2021-10-03	PP-MS	0	0.985157	0	-0.347754	1.49136	1.0976	0.90309	-0.379864	21.7	126.2	4	5.5	2	52.2	18.55	0.733817	11899	16140	-1.50672	2.62504	48.072
PT32	2021-10-14	SP-MS	0	0.0457141	0	-0.576754	1.17609	0.909181	0.90309	-0.525784	56.7	NA	NA	NA	NA	NA	NA	NA	NA	NA	-2.98352	1.53113	58.0764
PT32	2021-09-02	SP-MS	0	-0.0315171	0	-0.603801	0.69897	0.817367	0.477121	-0.527244	56.6	NA	NA	NA	NA	NA	NA	NA	NA	NA	-3.09127	1.42521	62.3971
PT32	2022-02-16	SP-MS	0	0.356217	0	-0.551294	0	0.109579	0	-0.50307	57	NA	NA	NA	NA	NA	NA	NA	NA	NA	-3.76691	0.350902	73.4385
PT32	2021-12-18	SP-MS	0	0.0689276	0	-0.576754	1.23045	-0.076238	0.30103	-0.551294	56.9	NA	NA	NA	NA	NA	NA	NA	NA	NA	-3.65619	0.798006	69.5271
PT32	2022-03-04	SP-MS	0	0.373647	0	-0.605548	0.69897	0.431042	0.477121	-0.551294	57.1	NA	NA	NA	NA	NA	NA	NA	NA	NA	-3.73885	0.975255	67.2563
PT32	2021-10-09	SP-MS	0	-0.0462403	0	-0.605548	1.23045	0.124178	0.477121	-0.551294	56.7	NA	NA	NA	NA	NA	NA	NA	NA	NA	-3.6354	0.832092	67.6825
PT32	2022-03-12	SP-MS	0	0.531223	0	-0.665546	0	0.147985	0	-0.500313	57.1	104.1	7	4.5	3	65.4	5.7	NA	NA	NA	-4.07973	0.497659	74.8139
PT9	2021-12-18	SP-MS	0	0.497621	0	-0.455932	0	0.38952	0	-0.315155	35.6	231.722	0	6.5	0	65.4	27.25	0.743721	8218	24549	-2.38227	0.883101	65.7558
PT9	2022-07-02	SP-MS	0	0.731105	0	-0.454693	0.845098	0.880871	0.60206	-0.435334	36.1	263.644	0	7.5	0	59.4	27.25	NA	NA	NA	-2.39352	1.87431	56.9609
PT9	2022-12-03	SP-MS	0.954243	1.07646	0.477121	-0.496209	1.23045	0.709779	0.477121	-0.343902	36.6	258.194	0	7.5	0	61.8	27.25	NA	NA	NA	-2.00703	2.62427	51.3051
PT286	2021-10-03	SP-MS	1.04139	0.779091	0.69897	-0.452225	1.32222	0.280578	0.69897	-0.543634	44	86.6444	5	4	3	48.6	18.65	0.782012	3930	13375	-3.36181	1.49998	55.9282
PT256	2024-11-16	RR-MS	0.954243	0.36661	0.30103	-0.378824	0.954243	0.74935	0.69897	-0.361511	48.2	124.378	2	5	2	51	12.25	NA	NA	NA	-1.84402	1.83687	52.5387
PT256	2023-02-19	RR-MS	0.954243	0.324694	0.30103	-0.218245	1.30103	0.31973	0.60206	-0.312471	46.4	106.8	2	4.5	2	70.2	12.25	NA	NA	NA	-1.33546	1.60673	52.0929
PT256	2023-07-09	RR-MS	0	0.894261	0	-0.399027	0.954243	0.469527	0.69897	-0.379864	46.8	100.5	2	4.5	2	66.6	12.25	NA	NA	NA	-2.50504	1.24979	59.3076
PT237	2021-08-01	SP-MS	1.11394	1.49643	0.954243	-0.134896	1.53148	1.49885	0.778151	-0.630784	68	218.7	3	6.5	2	21	19.35	0.748712	23028	32172	-1.66013	3.89317	34.3294
PT148	2023-02-11	RR-MS	0.30103	0.914502	0.30103	-0.600326	1.11394	0.730298	0.845098	-0.518557	49.3	98.4667	1	5.5	2	66.6	5.8	NA	NA	NA	-3.46741	1.67769	57.8522
PT110	2021-08-29	RR-MS	1	1.40012	0.60206	-0.244888	1.39794	1.50338	0.954243	-0.328827	35.9	187.3	4	6	2	57	25.7	0.718219	8114	50104	-0.750166	3.57699	35.62
PT145	2021-12-05	OIND	0.954243	1.18404	0.30103	-0.259637	1.32222	1.06213	0.69897	-0.396856	39.2	87.4944	6	4	3	48.6	1.45	0.796453	97	8750	-1.28021	3.13571	45.3735
PT17	2024-07-28	RR-MS	0	0.0409977	0	-0.524329	0	0.371068	0	-0.546682	31.8	64.5	0	3.5	0	61.8	16.65	NA	NA	NA	-3.51132	0.636043	70.6529
PT17	2023-03-19	RR-MS	0	0.152594	0	-0.452225	1.32222	0.205746	0.60206	-0.570248	30.4	76.7	0	4.5	0	66.6	16.65	NA	NA	NA	-3.2914	0.986166	63.9972
PT17	2022-05-21	RR-MS	0	0.111934	0	-0.630784	0.954243	0.444513	0.69897	-0.473661	29.6	91.1	2	4.5	2	60.6	16.65	NA	NA	NA	-3.41088	0.837473	64.8182
PT111	2021-09-05	OIND	0.954243	0.172019	0.30103	-0.571865	1.43136	0.379487	0.90309	-0.453457	29.8	38.1444	0	2	0	59.4	1.5	0.786086	209	13277	-3.0351	1.35466	58.5735
PT186	2023-05-07	RR-MS	1.20412	1.02399	0.477121	-0.453457	1.54407	1.1085	0.845098	-0.412289	68.6	174.256	4	6	2	48.6	22.75	NA	NA	NA	-1.79946	3.22071	45.2211
PT149	2022-08-21	SP-MS	0	0.764998	0	-0.575118	1.23045	0.9703	0.69897	-0.476254	52.5	84.1	2	4.5	2	66.6	7.95	NA	NA	NA	-2.66033	2.31469	56.2618
PT149	2024-06-16	SP-MS	0	0.360783	0	-0.476254	1.23045	0.821841	0.69897	-0.497573	54.3	75.15	1	3.5	2	66.6	7.95	NA	NA	NA	-2.5396	1.87643	56.6937
PT149	2024-12-15	SP-MS	0	0.366049	0	-0.314258	1.23045	0.66115	0.69897	-0.330683	54.8	41.05	1	2.5	2	59.4	7.95	NA	NA	NA	-1.51992	1.61191	53.3366
PT149	2023-04-30	SP-MS	0	1.0249	0	-0.522879	1.55226	0.774955	0.90309	-0.454693	53.1	92.05	1	4.5	2	70.2	7.95	NA	NA	NA	-2.66932	2.17254	55.4465
PT149	2022-02-20	SP-MS	0.30103	1.20428	0.30103	-0.496209	1.36173	0.432007	0.778151	-0.432974	52	63.8	2	3.5	2	72.6	7.95	NA	NA	NA	-2.98216	1.67601	56.8272
PT149	2023-10-29	SP-MS	0	0.478133	0	-0.522879	1.23045	0.834993	0.477121	-0.521434	53.6	92.65	2	3.5	2	63	7.95	NA	NA	NA	-2.60179	2.26178	57.6694
PT182	2022-01-30	SP-MS	1.34242	1.71915	1.11394	0.024075	1.7767	1.97695	1.25527	-0.474955	41.3	347.506	4	8	2	11.4	24.5	NA	NA	NA	-0.297063	4.43885	20.8271
PT133	2022-08-28	RR-MS	0	0.326541	0	-0.826814	0.954243	0.34262	0.69897	-0.66354	27.5	79.1444	0	4	0	70.2	2.9	NA	NA	NA	-4.9795	0.769856	72.1157
PT133	2021-10-24	RR-MS	1.20412	0.535927	0.477121	-0.628932	1.39794	0.639287	0.954243	-0.476254	26.6	50.9722	0	2.5	0	65.4	2.9	0.691826	4662	8477	-3.17389	1.9027	55.3396
PT52	2022-07-24	RR-MS	0.954243	0.815179	0.30103	-0.69897	1.43136	0.978819	0.954243	-0.396856	62.2	74.1333	2	4.5	2	58.2	7.85	NA	NA	NA	-2.67695	2.5844	52.8526
PT52	2021-12-12	RR-MS	0.30103	0.983085	0.30103	-0.661544	1.27875	0.691435	0.69897	-0.453457	61.6	92.4556	2	5	2	66.6	4.4	0.778478	11752	15368	-3.18071	2.02384	57.3281
PT52	2024-03-31	RR-MS	0	0.899602	0	-0.545155	1.36173	1.07533	0.845098	-0.497573	63.9	95.4889	3	5	2	51	7.85	NA	NA	NA	-2.62716	2.48996	54.1201
PT72	2023-04-29	RR-MS	0.30103	0.879612	0.30103	-0.359519	1.32222	1.02444	0.778151	-0.230623	61	192.611	3	6	2	45	13.65	NA	NA	NA	-0.973408	2.46456	44.8727
PT201	2022-05-07	SP-MS	1.40654	1.43122	1.17609	-0.345823	1.6721	1.10106	0.954243	-0.298432	68.3	180.956	9	6	3	39	17.85	NA	NA	NA	-1.28936	3.15805	34.2526
PT201	2023-10-08	SP-MS	1.34242	1.35944	0.778151	-0.258848	1.58358	1.00454	1.07918	-0.197226	69.7	194.644	8	6	3	34.2	17.85	NA	NA	NA	-0.736623	2.85362	36.777
PT201	2024-07-21	SP-MS	1.26717	1.46736	0.90309	-0.435334	1.54407	0.780317	0.69897	-0.39794	70.5	210.144	9	6	3	29.4	17.85	NA	NA	NA	-2.15833	2.91654	44.3524
PT201	2023-03-18	SP-MS	1	1.09332	0.477121	-0.173277	1.5682	1.09065	0.90309	-0.283162	69.1	184.689	8	6	3	25.8	17.85	NA	NA	NA	-0.538207	3.05837	38.7303
PT36	2021-10-08	PP-MS	1.20412	0.958181	0.69897	-0.392545	1.69461	1.00741	1.14613	-0.450997	64.3	NA	NA	NA	NA	NA	NA	NA	NA	NA	-2.12586	2.65677	42.9533
PT36	2022-03-05	PP-MS	1.20412	1.06115	0.60206	-0.314258	1.56031	1.36327	0.954243	-0.476254	64.7	168.006	16	5.5	4	39	20.1	NA	NA	NA	-1.53389	3.4671	39.6886
PT29	2022-08-14	RR-MS	0.954243	0.585122	0.30103	-0.665546	1.23045	0.919706	0.69897	-0.434152	52.2	NA	NA	NA	NA	57	NA	NA	NA	NA	-2.66617	2.51753	54.7436
PT29	2021-09-18	RR-MS	0.477121	1.10452	0.477121	-0.732828	1.17609	1.23383	0.90309	-0.543634	51.3	48.8389	3	2.5	2	60.6	13.65	NA	NA	NA	-3.47022	2.60056	52.5083
PT29	2024-09-14	RR-MS	1	0.721811	0.477121	-0.575118	1.23045	0.759592	0.778151	-0.571865	54.3	62.05	0	3	0	49.8	13.65	NA	NA	NA	-3.35007	2.14605	55.5303
PT29	2023-02-05	RR-MS	0	0.876853	0	-0.573489	1.49136	0.865874	0.477121	-0.628932	52.7	54.5	0	2.5	0	57	13.65	NA	NA	NA	-3.12072	2.77978	58.265
PT196	2021-10-10	OIND	1.04139	1.14498	0.69897	-0.432974	1.43136	0.908431	1.04139	-0.519993	34.4	134.15	1	6	2	48.6	6.55	0.811942	1961	4359	-2.81344	2.35767	47.3619
PT150	2022-11-19	RR-MS	0	0.695832	0	-0.376751	1.36173	1.01351	0.845098	-0.519993	36.3	195.794	7	6	3	46.2	23.6	NA	NA	NA	-2.26713	2.29067	52.4359
PT150	2022-04-16	RR-MS	1.0607	1.25244	0.778151	-0.454693	1.56031	1.11354	0.954243	-0.498941	35.7	152.356	4	6	2	43.8	23.6	NA	NA	NA	-2.44106	2.97983	43.4975
PT247	2024-03-17	RR-MS	0	0.385428	0	-0.661544	0.845098	0.429591	0.60206	-0.69897	30.5	18.6	0	1.5	0	55.8	2.8	NA	NA	NA	-4.5721	0.960591	69.6054
PT247	2022-04-16	RR-MS	0.30103	0.0934217	0.30103	-0.630784	1.23045	0.390405	0.477121	-0.659556	28.6	55	0	3.5	0	67.8	2.8	NA	NA	NA	-3.96398	1.35845	63.7631
PT247	2022-09-18	RR-MS	0	0.0799045	0	-0.696804	1.38021	0.376394	0.90309	-0.735182	29	13	0	1.5	0	59.4	2.8	NA	NA	NA	-4.73028	0.879263	68.2146
PT247	2021-09-19	RR-MS	0	0.437751	0	-0.823909	1.23045	0.819281	0.69897	-0.69897	28	42.3	0	3.5	0	57	2.8	0.779705	788	17438	-4.44349	1.90866	65.4923
PT5	2021-08-22	OIND	1	0.785757	0.477121	-0.549751	1.43136	0.983671	0.90309	-0.330683	46.2	141	6	6.5	3	39	10.55	0.795543	8203	11430	-1.94861	2.58919	47.6335
PT5	2023-06-11	OIND	1	0.91185	0.477121	-0.571865	1.11394	0.997736	0.845098	-0.66354	48	137.15	8	6	3	41.4	10.55	NA	NA	NA	-3.66138	2.41491	54.8247
PT95	2021-10-10	PP-MS	0.954243	1.17863	0.30103	-0.603801	0	0.488692	0	-0.414539	29.1	62.55	0	4	0	63	18.65	0.729469	2740	21443	-3.22834	1.74278	65.6259
PT95	2024-03-24	PP-MS	0	0.686547	0	-0.634512	1.23045	0.85132	0.60206	-0.545155	31.6	61.5	0	3.5	0	60.6	18.65	NA	NA	NA	-3.1656	2.21429	59.6653
PT95	2022-05-28	PP-MS	0.954243	1.06266	0.477121	-0.543634	1.27875	1.01233	0.477121	-0.659556	29.7	95.65	1	4.5	2	60.6	18.65	NA	NA	NA	-3.17029	3.17191	53.1685
PT95	2022-09-25	PP-MS	0.954243	1.33266	0.477121	-0.571865	1.23045	1.51239	0.954243	-0.60206	30.1	80.8	0	4.5	0	60.6	18.65	NA	NA	NA	-2.94292	3.41728	47.2523
PT152	2023-12-03	PP-MS	1.07918	0.788663	0.778151	-0.434152	1.23045	1.00307	0.60206	-0.361511	61.4	92.4	2	4	2	36.6	6.45	NA	NA	NA	-1.68552	2.72412	44.2534
PT152	2024-05-25	PP-MS	1.04139	0.836134	0.60206	-0.272459	1.32222	0.700617	0.60206	-0.233587	61.9	108.35	3	5	2	37.8	7.2	NA	NA	NA	-0.903113	2.40634	44.3122
PT152	2023-04-15	PP-MS	1.04139	0.562174	0.60206	-0.412289	1.4624	0.695131	0.954243	-0.255707	60.8	85.2	2	4	2	35.4	6.45	NA	NA	NA	-1.54821	1.92786	46.1726
PT152	2022-10-29	PP-MS	0	0.889694	0	-0.300162	1.32222	0.894593	0.778151	-0.300162	60.3	110.85	2	5	2	43.8	6.45	NA	NA	NA	-1.22284	2.23578	49.4033
PT152	2021-09-26	PP-MS	0.30103	0.387746	0.30103	-0.474955	1.49136	0.516535	0.60206	-0.497573	59.2	NA	NA	NA	NA	NA	NA	NA	NA	NA	-2.67363	1.81188	55.741
PT152	2021-10-03	PP-MS	0.954243	0.683677	0.30103	-0.497573	1.32222	0.723127	0.69897	-0.395774	59.2	NA	NA	NA	NA	NA	NA	NA	NA	NA	-2.20537	2.33526	53.1467
PT152	2021-10-08	PP-MS	0	0.673205	0	-0.545155	0.954243	0.899383	0.69897	-0.432974	59.2	NA	NA	NA	NA	NA	NA	NA	NA	NA	-2.61744	1.85933	57.5446
PT152	2024-12-08	PP-MS	0	0.759592	0	-0.258061	1.51851	0.983762	0.778151	-0.232844	62.4	87.65	4	4	2	37.8	7.2	NA	NA	NA	-0.544833	2.53125	45.4991
PT152	2022-05-29	PP-MS	1.04139	0.702172	0.69897	-0.358526	1.39794	0.698796	0.778151	-0.297569	59.9	108.4	5	5.5	3	41.4	5.7	NA	NA	NA	-1.53259	2.12921	45.3358
PT152	2021-10-23	PP-MS	0.30103	1.14426	0.30103	-0.521434	1.23045	0.611829	0.477121	-0.284833	59.3	75.3389	4	3.5	2	39	5.7	0.793784	13911	12723	-2.00378	2.2244	53.6479
PT57	2023-04-22	RR-MS	0	0.66792	0	-0.600326	1.23045	0.416807	0.30103	-0.518557	34.5	38.7	0	2.5	0	60.6	10.65	NA	NA	NA	-3.17456	1.90118	63.7145
PT57	2024-04-14	RR-MS	0	0.546789	0	-0.500313	0.954243	0.934044	0.69897	-0.600326	35.5	39.7	0	2	0	69	6.45	NA	NA	NA	-3.16334	1.85702	58.9942
PT57	2021-10-02	RR-MS	0	0.403635	0	-0.821023	1.34242	0.75366	0.778151	-0.696804	32.9	61.8	0	3.5	0	52.2	10.65	0.775514	7383	10181	-4.48678	1.79275	65.5129
PT57	2022-09-25	RR-MS	0	0.463296	0	-0.600326	1.43136	1.11677	1.04139	-0.632644	33.9	46.45	0	2.5	0	60.6	10.65	NA	NA	NA	-3.35185	2.15378	56.2147
PT57	2022-04-30	RR-MS	0	0.612148	0	-0.632644	1.23045	0.897902	0.477121	-0.476254	33.5	62.2722	0	3.5	0	55.8	10.65	NA	NA	NA	-2.6755	2.42982	58.0348
PT165	2022-11-20	RR-MS	0	0.231979	0	-0.376751	0.954243	0.435844	0.69897	-0.474955	63.8	67.45	3	3.5	2	59.4	13.65	NA	NA	NA	-2.73575	0.879957	60.7996
PT165	2024-04-28	RR-MS	0	0.380754	0	-0.329754	0.954243	0.696618	0.69897	-0.378824	65.2	85.95	3	4.5	2	52.2	17.85	NA	NA	NA	-1.91969	1.3838	55.5413
PT165	2021-12-18	RR-MS	0.954243	0.297323	0.477121	-0.432974	0	0.3485	0	-0.453457	62.8	96.75	2	4.5	2	47.4	14.4	0.698188	1056	59452	-2.90646	1.00704	63.3496
PT165	2022-06-04	RR-MS	0	0.395676	0	-0.376751	1.34242	0.609594	0.778151	-0.517126	63.3	84.65	2	4.5	2	54.6	14.4	NA	NA	NA	-2.58729	1.54958	57.1679
PT165	2022-01-15	RR-MS	0	0.278525	0	-0.377786	0.954243	0.516932	0.69897	-0.519993	62.9	NA	NA	NA	NA	NA	NA	NA	NA	NA	-2.85952	1.03676	60.5748
PT165	2021-09-23	RR-MS	0	0.483016	0	-0.394695	0.69897	0.772762	0.477121	-0.452225	62.6	NA	NA	NA	NA	NA	NA	NA	NA	NA	-2.34399	1.59493	58.3488
PT166	2022-08-06	SP-MS	1.36798	1.34918	0.845098	-0.153663	1.57978	1.28208	1.14613	-0.289037	65.7	296.4	13	7	4	27	19.35	NA	NA	NA	-0.608132	3.19452	32.6463
PT65	2022-06-19	NIND	0.30103	0.604226	0.30103	-0.548214	1.23045	0.653695	0.60206	-0.600326	35.6	29.7	0	2	0	61.8	2.15	NA	NA	NA	-3.40675	1.86466	58.4652
PT69	2021-10-30	RIS/CIS	0	0.389343	0	-0.774691	0.69897	0.6917	0.477121	-0.630784	26.3	21.5	0	2	0	79.8	7.2	NA	NA	NA	-4.28336	1.41584	68.2283
PT69	2024-08-25	RIS/CIS	0	0.300813	0	-0.630784	0	0.462098	0	-0.60206	29.2	14.5	0	1.5	0	75	6.45	NA	NA	NA	-4.02266	0.910438	72.1901
PT69	2023-07-15	RIS/CIS	0	0.342028	0	-0.659556	0	0.698796	0	-0.518557	28.1	21.2	0	1.5	0	84.6	6.45	NA	NA	NA	-3.47771	1.3233	68.6388
PT69	2022-07-10	RIS/CIS	0	0.109241	0	-0.737549	0	0.283979	0	-0.630784	27	30.9	0	2	0	78.6	7.2	NA	NA	NA	-4.60511	0.523666	76.4286
PT161	2023-05-28	NIND	0	0.618153	0	-0.627088	1.53572	0.675778	0.778151	-0.573489	61.7	100.411	3	5	2	59.4	0.7	NA	NA	NA	-3.40524	1.97075	60.2178
PT161	2021-08-14	NIND	0.954243	0.507046	0.30103	-0.571865	1.55226	0.820595	0.90309	-0.380907	59.9	96.6611	4	5	2	58.2	0.7	0.767525	245	20670	-2.22366	2.37513	51.6537
PT161	2022-05-28	NIND	0	1.04642	0	-0.570248	1.36173	0.596047	0.69897	-0.596879	60.7	110.6	3	5	2	54.6	0.7	NA	NA	NA	-3.58914	1.96589	61.5931
PT161	2023-11-18	NIND	1	0.303196	0.477121	-0.665546	1.36173	0.52943	0.845098	-0.632644	62.2	104.244	3	5.5	2	51	0.7	NA	NA	NA	-4.00301	1.61204	59.828
PT86	2022-02-19	OIND	0.954243	0.705607	0.30103	-0.233587	1.49136	1.01212	0.778151	-0.0872467	25	90.5056	7	5	3	45	0.7	NA	NA	NA	0.274882	2.89604	39.761
PT263	2022-10-02	RR-MS	1.23045	1.50401	0.69897	-0.573489	1.59106	1.00574	1.11394	-0.603801	32.3	73.25	4	3.5	2	35.4	18.5	NA	NA	NA	-3.49202	2.8614	48.8835
PT263	2023-04-08	RR-MS	0.954243	0.377124	0.477121	-0.476254	1.54407	0.842796	0.845098	-0.522879	32.9	62.5	1	3.5	2	36.6	18.5	NA	NA	NA	-2.53527	2.33707	50.3649
PT225	2021-07-31	RR-MS	0.477121	0.913337	0.477121	-0.497573	0.69897	0.542701	0.477121	-0.571865	33.9	33.9	0	2	0	71.4	1.45	0.809408	5537	10976	-3.59701	1.44474	59.8873
PT137	2021-12-13	SP-MS	0.954243	0.788663	0.30103	-0.519993	1.39794	0.753966	0.90309	-0.435334	64.3	NA	NA	NA	NA	NA	NA	NA	NA	NA	-2.56348	2.23359	53.3219
PT137	2021-08-08	SP-MS	1.20412	0.61363	0.477121	-0.395774	1.63347	0.811374	0.954243	-0.453457	63.9	139.467	2	6	2	37.8	6.45	0.751547	244	24456	-2.08553	2.4762	47.822
PT137	2022-02-12	SP-MS	0.954243	0.402089	0.69897	-0.450997	1.34242	0.761853	0.778151	-0.361511	64.4	NA	NA	NA	NA	NA	NA	NA	NA	NA	-1.98399	1.9854	47.4257
PT137	2021-11-22	SP-MS	0	0.849972	0	0.0429691	1.69461	0.573568	1.14613	-0.548214	64.2	NA	NA	NA	NA	NA	NA	NA	NA	NA	-1.77899	1.56923	49.1602
PT137	2022-03-10	SP-MS	1.04139	0.832062	0.60206	-0.548214	1.36173	0.586812	0.845098	-0.573489	64.5	NA	NA	NA	NA	NA	NA	NA	NA	NA	-3.50684	1.92007	55.1274
PT212	2021-08-28	NIND	0	0.258877	0	-0.346787	1.34242	0.609701	0.778151	-0.346787	41.1	43.95	3	2.5	2	53.4	0.7	NA	NA	NA	-1.71062	1.48493	54.0522
PT212	2022-08-27	NIND	0	0.498724	0	-0.396856	1.36173	0.383456	0.845098	-0.415669	42.1	65.5	2	4.5	2	59.4	0.7	NA	NA	NA	-2.51841	1.15028	58.4286
PT93	2022-09-04	SP-MS	0.845098	1.52038	0.845098	-0.0783135	0.845098	1.16313	0.60206	-0.0958256	33.9	380.8	2	8	2	27	27.3	NA	NA	NA	0.190814	2.7673	34.1208
PT93	2022-04-03	SP-MS	0	0.738305	0	0.000867722	1.23045	1.31931	0.69897	-0.0525663	33.5	375.967	2	8	2	23.4	27.3	NA	NA	NA	1.25589	2.88201	36.3165
PT93	2021-09-05	SP-MS	1.20412	1.35582	0.60206	0.0700379	1.38021	1.75433	0.90309	0.0996806	32.9	375.367	2	8	2	19.8	27.3	NA	NA	NA	2.40949	4.13586	21.0895
PT2	2022-10-02	NIND	1	1.36203	0.60206	-0.257275	1.39794	1.38471	0.778151	-0.231362	55.9	84.7	2	4.5	2	34.2	7.1	NA	NA	NA	-0.324238	3.60612	35.689
PT2	2021-09-26	NIND	0	1.55506	0	-0.283162	1.59106	1.62043	0.90309	-0.206908	54.9	120.2	8	5	3	43.8	7.1	NA	NA	NA	-0.0466891	3.87004	37.7328
PT87	2021-10-09	NIND	0	0.306425	0	-0.521434	1.36173	0.652633	0.845098	-0.598599	32.2	41.7	0	3	0	58.2	4.2	NA	NA	NA	-3.33436	1.50645	60.1711
PT261	2022-12-24	PP-MS	0.30103	0.440279	0.30103	-0.313364	1.27875	0.739256	0.60206	-0.359519	59.7	181.294	0	6.5	0	47.4	14.4	NA	NA	NA	-1.50158	1.98056	49.6553
PT261	2022-06-11	PP-MS	1.25527	0.90271	0.845098	-0.396856	1.17609	0.830973	0.90309	-0.497573	59.2	189.417	1	6.5	2	46.2	14.4	NA	NA	NA	-2.69012	2.07973	47.3983
PT261	2021-11-20	PP-MS	1	0.856668	0.477121	-0.432974	1.23045	0.860278	0.69897	-0.453457	58.6	145.45	3	6.5	2	42.6	14.4	NA	NA	NA	-2.27315	2.48715	50.2266
PT261	2023-05-21	PP-MS	1.20412	0.5302	0.60206	-0.375718	1.27875	0.63779	0.477121	-0.393619	60.1	198.283	0	6.5	0	47.4	15.15	NA	NA	NA	-1.79292	2.37235	49.442
PT261	2024-02-04	PP-MS	0	0.55594	0	-0.283162	1.5682	0.653309	1	-0.413413	60.8	200.006	0	7	0	47.4	15.15	NA	NA	NA	-1.89741	1.63064	52.2156
PT42	2022-06-05	RIS/CIS	0	0.410102	0	-0.630784	1.23045	0.913867	0.30103	-0.732828	42.8	50.3722	1	3.5	2	63	0.75	NA	NA	NA	-3.59037	2.60498	61.7761
PT42	2023-06-03	RIS/CIS	0.60206	1.11471	0.60206	-0.694649	1.49136	1.05789	0.954243	-0.628932	43.8	29.9	0	2	0	69	0.75	NA	NA	NA	-3.79848	2.58501	52.1694
PT42	2022-12-10	RIS/CIS	0	0.407561	0	-0.66354	1.38021	1.11197	0.90309	-0.737549	43.3	24.3	1	2	2	70.2	0.75	NA	NA	NA	-3.90282	2.25686	59.2174
PT42	2021-12-04	RIS/CIS	0	1.1967	0	-0.69897	1.32222	1.44163	0.69897	-0.696804	42.3	44	0	3	0	53.4	0.75	NA	NA	NA	-3.51225	3.40019	55.7007
PT229	2022-06-26	RR-MS	0.954243	1.2418	0.477121	-0.476254	1.41497	0.729084	1	-0.396856	32.7	50.95	0	3	0	57	7.2	NA	NA	NA	-2.53677	2.2055	50.4916
PT104	2023-07-09	RR-MS	0	0.251881	0	-0.518557	0	0.924124	0	-0.474955	38.1	38.9	1	2.5	2	78.6	17.85	NA	NA	NA	-2.60812	1.65501	63.0682
PT104	2022-05-14	RR-MS	0	0.741624	0	-0.60206	0	0.352183	0	-0.630784	37	47.2222	0	2	0	77.4	17.85	NA	NA	NA	-4.30313	0.936689	73.4339
PT104	2021-12-11	RR-MS	0	0.160168	0	-0.546682	0.69897	0.622835	0.477121	-0.571865	36.6	40.0444	0	2	0	60.6	17.85	NA	NA	NA	-3.39419	1.1928	64.4003
PT104	2025-01-18	RR-MS	0	0.18327	0	-0.737549	0	0.0281644	0	-0.69897	39.7	34.4889	1	2.5	2	73.8	17.85	NA	NA	NA	-5.21407	0.133654	80.4331
PT104	2022-11-12	RR-MS	0	0.229682	0	-0.696804	0.845098	0.537693	0.60206	-0.630784	37.5	35.6	1	2.5	2	73.8	17.85	NA	NA	NA	-4.20851	1.06642	67.8805
PT226	2022-02-05	OIND	1.20412	1.25854	0.845098	-0.360514	1.71181	0.743667	1.25527	-0.313364	42.1	66.1	0	4	0	35.4	2.15	NA	NA	NA	-1.92266	2.15704	41.8328
PT114	2022-03-20	RR-MS	0	0.354876	0	-0.500313	1.34242	0.510009	0.778151	-0.630784	24	69.1	1	4.5	2	64.2	5.7	NA	NA	NA	-3.54466	1.36476	62.0829
PT114	2024-08-11	RR-MS	0	0.527888	0	-0.737549	0.954243	0.523096	0.69897	-0.600326	26.4	41.9	2	3	2	85.8	4.95	NA	NA	NA	-4.29321	1.16518	67.6033
PT114	2023-08-19	RR-MS	0	0.079543	0	-0.548214	1.23045	0.422426	0.477121	-0.737549	25.4	40.8	1	3	2	82.2	5.7	NA	NA	NA	-3.99731	1.38731	66.1771
PT114	2024-02-10	RR-MS	0	0.069298	0	-0.659556	0.954243	0.416973	0.69897	-0.872895	25.9	36.8	1	2.5	2	90.6	4.95	NA	NA	NA	-5.28726	0.771503	71.7603
PT114	2022-08-28	RR-MS	0	0.147676	0	-0.737549	0.477121	0.252368	0.30103	-0.696804	24.5	70.2	2	4	2	70.2	5.7	NA	NA	NA	-4.89537	0.579478	75.0138
PT114	2023-04-22	RR-MS	0	0.16643	0	-0.548214	1.04139	0.815644	0.778151	-0.548214	25.1	54.1	1	3	2	70.2	5.7	NA	NA	NA	-3.1169	1.4629	59.8269
PT39	2022-09-11	RR-MS	1.25527	1.71692	0.69897	-0.284833	1.68574	1.25198	1.07918	-0.246417	73.8	88.9389	5	5	3	27	23.5	NA	NA	NA	-0.766212	3.53397	35.2728
PT39	2023-02-18	RR-MS	1.34242	0.99273	0.60206	-0.103474	1.5682	0.558349	0.90309	-0.103474	74.3	89.3389	5	5	3	40.2	23.5	NA	NA	NA	-0.0921108	2.25154	39.7531
PT39	2023-09-17	RR-MS	1.07918	1.46813	0.69897	-0.361511	1.58358	0.796019	1.07918	-0.0695604	74.9	91.6389	3	5	2	33	23.5	NA	NA	NA	-0.743892	2.4541	39.658
PT39	2022-02-19	RR-MS	1.36173	0.843918	0.69897	-0.454693	1.63347	0.725013	1	-0.245652	73.3	88.7889	3	4.5	2	39	23.5	NA	NA	NA	-1.5638	2.35657	44.4183
PT120	2022-04-02	RR-MS	1	1.26444	0.477121	-0.876148	1.49136	0.572523	0.477121	-0.376751	32.9	59.1	1	3.5	2	57	11.25	NA	NA	NA	-3.25639	2.78784	58.056
PT120	2022-10-29	RR-MS	1.20412	0.708506	0.477121	-0.600326	0.954243	0.772762	0.69897	-0.521434	33.4	51.25	1	3.5	2	73.8	11.25	NA	NA	NA	-3.25326	2.08823	56.631
PT120	2022-06-25	RR-MS	0.954243	1.26399	0.69897	-0.455932	1.38021	0.640481	0.90309	-0.497573	33.1	56.45	2	3.5	2	64.2	11.25	NA	NA	NA	-3.03901	2.05901	50.7835
PT276	2023-10-07	RR-MS	1.02119	1.37754	0.60206	-0.545155	1.23045	0.749272	0.477121	-0.299296	49.7	52.25	0	3	0	57	4.3	NA	NA	NA	-2.00565	2.8085	49.7443
PT276	2022-04-17	RR-MS	0.954243	0.954098	0.30103	-0.30103	1.34242	0.936815	0.778151	-0.234331	48.2	44.35	0	3	0	51	4.3	NA	NA	NA	-0.813277	2.73013	44.8702
PT276	2022-10-08	RR-MS	0.954243	1.06822	0.477121	-0.330683	1.32222	0.759668	0.69897	-0.328827	48.7	41.4	0	2	0	61.8	4.3	NA	NA	NA	-1.54404	2.49309	47.262
PT276	2023-04-16	RR-MS	1	0.813247	0.477121	-0.39794	1.27875	0.609061	0.60206	-0.414539	49.2	27.15	0	2	0	59.4	4.3	NA	NA	NA	-2.15742	2.23503	51.6727
PT8	2022-04-24	RIS/CIS	0.954243	0.873146	0.477121	-0.476254	1.23045	0.664736	0.477121	-0.517126	50.1	75.2	0	4.5	0	39	4.2	NA	NA	NA	-2.71981	2.45307	54.1708
PT8	2023-02-19	RIS/CIS	0.954243	0.467164	0.30103	-0.327902	1.4624	0.782688	1.04139	-0.452225	50.9	60.3	0	3.5	0	41.4	4.2	NA	NA	NA	-2.05787	2.00564	49.7433
PT270	2022-05-07	SP-MS	0	0.583765	0	-0.36251	1.49136	0.958707	0.60206	-0.299296	72.8	184.222	3	7	2	35.4	NA	NA	NA	NA	-0.986443	2.62177	48.6737
PT270	2024-05-11	SP-MS	0.30103	0.93882	0.30103	-0.396856	1.04139	0.949292	0.778151	-0.476254	74.8	154.222	2	6.5	2	43.8	17.85	NA	NA	NA	-2.45136	2.0688	51.7824
PT270	2023-05-07	SP-MS	0.954243	0.629002	0.30103	-0.435334	1.43136	0.788522	1	-0.345823	73.8	154.222	2	6.5	2	39	17.85	NA	NA	NA	-1.9083	2.11644	49.9677
PT270	2022-12-18	SP-MS	0	0.449787	0	-0.477556	1.23045	0.843918	0.60206	-0.299296	73.4	171.378	2	6.5	2	36.6	17.85	NA	NA	NA	-1.57619	2.08979	53.403
PT128	2023-08-05	SP-MS	1.23888	1.79589	0.69897	-0.184422	1.54407	0.707059	0.778151	-0.283997	63.9	190.872	10	6	3	43.8	18.6	NA	NA	NA	-1.11521	2.92394	41.3379
PT128	2023-01-14	SP-MS	0.954243	0.474071	0.30103	-0.312471	1.32222	0.641474	0.69897	-0.31158	63.3	171.406	6	6	3	42.6	18.6	NA	NA	NA	-1.34489	2.10024	49.7756
PT128	2022-06-19	SP-MS	0.845098	1.35443	0.845098	-0.522879	1.54407	0.774663	0.778151	-0.271646	62.7	157.656	6	6	3	36.6	18.6	NA	NA	NA	-1.94782	2.5428	44.4604
PT128	2024-02-17	SP-MS	1.24715	1.41464	0.778151	-0.232844	1.5682	1.04092	0.845098	-0.221126	64.4	184.939	8	6	3	31.8	18.6	NA	NA	NA	-0.567295	3.19704	36.3919
PT259	2023-12-23	PP-MS	1.20412	1.39837	0.69897	-0.777284	1.5682	1.31589	1.32222	-0.0520764	62.7	374.683	2	7.5	2	27	25.8	NA	NA	NA	-1.44171	2.99906	40.2506
PT259	2023-07-02	PP-MS	0.30103	1.61109	0.30103	-1.29243	1.44716	1.6444	1.07918	0.00389117	62.3	382.806	2	7.5	2	30.6	21.6	NA	NA	NA	-2.24454	3.55664	48.5658
PT55	2023-03-18	HD	0	0.871515	0	-0.497573	1.23045	0.832445	0.954243	-0.630784	45	49.2	0	3	0	71.4	4.95	NA	NA	NA	-3.52843	1.78184	58.9725
PT67	2022-07-30	HD	0	0.196176	0	-0.628932	0	0.646894	0	-0.573489	25	18.3	0	1	0	94.2	0	NA	NA	NA	-3.65658	1.16793	69.5861
PT271	2022-07-02	PP-MS	1.07918	0.990028	0.69897	-0.378824	1.5682	0.914396	0.954243	-0.270835	63.3	158.572	0	6.5	0	39	15.15	NA	NA	NA	-1.33686	2.58126	41.7669
PT271	2023-01-08	PP-MS	0.954243	0.803594	0.30103	-0.172631	1.56031	0.778079	0.954243	-0.25649	63.9	152.15	0	6.5	0	45	15.15	NA	NA	NA	-0.698991	2.38258	43.675
PT271	2024-01-27	PP-MS	1	0.732313	0.69897	-0.151811	1.23045	1.10745	0.778151	-0.359519	64.9	156.35	0	6.5	0	49.8	15.15	NA	NA	NA	-0.885269	2.62181	39.1877
PT271	2023-07-23	PP-MS	0.477121	0.737113	0.477121	-0.31158	1.27875	0.579326	0.60206	-0.376751	64.4	158.55	0	6.5	0	43.8	15.15	NA	NA	NA	-1.85052	1.86587	50.0265
PT122	2022-07-09	RR-MS	0	0.448397	0	-0.521434	1.32222	0.301247	0.69897	-0.600326	38.6	52.7	3	2.5	2	53.4	7.2	NA	NA	NA	-3.67203	1.15056	64.4859
PT122	2023-07-01	RR-MS	0.30103	0.698014	0.30103	-0.60206	0.845098	0.807264	0.60206	-0.630784	39.6	29.9	1	2.5	2	59.4	7.2	NA	NA	NA	-3.79434	1.7541	60.2987
PT122	2023-01-08	RR-MS	0	0.371253	0	-0.696804	0	0.599446	0	-0.661544	39.1	42.5	2	2.5	2	59.4	7.2	NA	NA	NA	-4.33787	1.17206	72.5972
PT218	2022-07-24	RR-MS	1.02119	1.28244	0.60206	-0.220404	1.57978	1.06915	0.954243	-0.0366845	47.5	62	3	4	2	42.6	7.85	NA	NA	NA	0.280699	3.00471	34.6635
PT179	2024-06-08	PP-MS	0	0.306639	0	-0.632644	0	-0.00480371	0	-0.415669	48.8	66.8	0	3.5	0	90.6	4.95	NA	NA	NA	-3.72523	0.137335	74.7367
PT179	2023-08-13	PP-MS	0	-0.0371573	0	-0.732828	0.954243	0.282169	0.69897	-0.519993	47.9	55	0	3	0	83.4	4.95	NA	NA	NA	-4.05118	0.497045	69.0691
PT179	2022-12-11	PP-MS	0.477121	-0.205512	0.477121	-0.694649	1.23045	0.578066	0.69897	-0.630784	47.3	53.7	0	3	0	79.8	4.95	NA	NA	NA	-3.94546	1.23116	60.4817
PT179	2024-01-20	PP-MS	0	-0.259637	0	-0.634512	0	-0.143876	0	-0.737549	48.4	80.3	0	4.5	0	83.4	NA	NA	NA	NA	-5.17497	-0.362125	81.3354
PT179	2023-04-01	PP-MS	0	-0.0996329	0	-0.630784	0	0.0715138	0	-0.575118	47.6	64.35	1	3.5	2	93	4.95	NA	NA	NA	-4.24079	0.0716204	76.2838
PT179	2022-08-13	PP-MS	0	0.427648	0	-0.546682	0	0.241048	0	-0.573489	46.9	40.7222	0	3	0	75	3.55	NA	NA	NA	-3.93715	0.60322	72.9313
PT179	2025-02-15	PP-MS	0.477121	1.02995	0.477121	-0.69897	0	0.00259798	0	-0.497573	49.5	61.5	0	3.5	0	91.8	4.95	NA	NA	NA	-4.51384	0.520591	72.3565
PT125	2023-07-30	PP-MS	1.23045	1.49213	1.04139	-0.31158	1.60206	1.37831	1.17609	-0.218963	42.9	132.344	2	5.5	2	24.6	25.75	NA	NA	NA	-0.768556	3.23479	30.9888
PT125	2024-03-10	PP-MS	1.04139	1.41142	0.60206	-0.232844	1.49136	1.26255	0.477121	-0.314258	43.6	143.744	2	5.5	2	19.8	25.75	NA	NA	NA	-0.446464	3.96617	37.4317
PT125	2023-03-25	PP-MS	1.20412	0.957655	0.60206	-0.220404	1.32222	1.38455	0.60206	-0.244125	42.6	117.7	2	5.5	2	29.4	25.75	NA	NA	NA	-0.0362017	3.68872	35.731
PT125	2022-07-31	PP-MS	1.39794	1.53564	1.11394	-0.233587	1.63347	1.23442	0.954243	-0.209012	42	106.8	3	4	2	27	23.5	NA	NA	NA	-0.457249	3.41339	30.3365
PT250	2023-09-10	OIND	0.954243	0.850769	0.30103	-0.396856	1.23045	0.996555	0.69897	-0.361511	43.1	62.4	3	4	2	59.4	12.9	NA	NA	NA	-1.5614	2.77112	48.3591
PT250	2023-04-02	OIND	1.25527	0.65485	0.845098	-0.571865	1.61979	0.73416	1.23045	-0.473661	42.7	73.6	1	4.5	2	59.4	12.9	NA	NA	NA	-3.12264	1.8194	48.3968
PT250	2023-02-11	OIND	1.26717	1.02702	0.90309	-0.431798	1.54407	0.510947	0.845098	-0.659556	42.5	66.75	3	3.5	2	47.4	12.9	NA	NA	NA	-3.62863	2.05745	51.4382
PT250	2022-10-08	OIND	0.954243	1.00039	0.477121	-0.283162	1.5682	0.456821	0.845098	-0.343902	42.2	66.75	3	3.5	2	58.2	NA	NA	NA	NA	-1.76649	2.01674	48.7741
PT177	2022-08-20	HD	0.954243	0.975524	0.477121	-0.0861861	1.56031	0.817433	0.954243	-0.314258	58.2	33.3	0	2	0	39	4.95	NA	NA	NA	-0.763624	2.44433	40.9912
PT235	2022-09-17	HD	0.954243	1.0154	0.477121	-0.498941	1.17609	0.946157	0.90309	-0.694649	49.9	13.5222	0	2	0	66.6	NA	NA	NA	NA	-3.69459	2.33913	54.3473
PT260	2024-08-24	RR-MS	0.477121	1.07159	0.477121	-0.60206	1.49136	0.733358	0.60206	-0.435334	52.9	79.1	2	4	2	61.8	20	NA	NA	NA	-2.70933	2.50665	52.6372
PT260	2022-08-27	RR-MS	0.30103	0.841547	0.30103	-0.36251	1.49136	1.11694	1	-0.869666	50.9	131.344	10	5.5	3	48.6	16.55	NA	NA	NA	-3.79083	2.4724	52.7147
PT260	2023-02-26	RR-MS	0.954243	0.653598	0.477121	-0.453457	1.44716	0.56632	1.07918	-0.627088	51.4	105.8	3	5	2	52.2	16.55	NA	NA	NA	-3.57766	1.58065	55.3603
PT260	2023-09-09	RR-MS	1.04139	1.46507	0.60206	-0.412289	1.32222	1.1499	0.69897	-0.343902	52	72.6	1	4.5	2	54.6	20.75	NA	NA	NA	-1.52729	3.31649	43.1044
PT285	2022-09-03	RR-MS	0.954243	0.539954	0.30103	-0.696804	1.51851	1.05292	1	-0.772113	56.1	33.2222	0	2	0	53.4	6.45	NA	NA	NA	-4.16955	2.60638	57.2366
PT285	2023-11-12	RR-MS	0.954243	0.872855	0.69897	-0.476254	1.49136	0.644044	0.60206	-0.573489	57.3	56.5167	0	3.5	0	43.8	6.45	NA	NA	NA	-3.00106	2.41565	51.5922
PT285	2023-04-16	RR-MS	0.954243	0.539578	0.477121	-0.628932	1.34242	0.932068	0.778151	-0.600326	56.7	47.6389	0	2.5	0	36.6	6.45	NA	NA	NA	-3.32566	2.44066	54.1982
PT285	2024-04-07	RR-MS	1	1.2489	0.477121	-0.571865	1.36173	1.21405	0.845098	-0.521434	57.7	61.1	0	4	0	55.8	8.7	NA	NA	NA	-2.71196	3.19786	48.6836
PT214	2023-04-08	NIND	1	1.13878	0.477121	-0.519993	1.32222	0.779019	0.69897	-0.571865	55.8	39	0	2	0	49.8	10.5	NA	NA	NA	-3.14945	2.5835	53.8699
PT214	2022-09-10	NIND	0.30103	0.460447	0.30103	-0.286509	1.54407	0.786893	0.845098	-0.396856	55.2	63.7	0	4	0	43.8	10.5	NA	NA	NA	-1.58113	2.01442	47.6879
PT51	2022-09-24	HD	0	0.0124154	0	-0.823909	0.69897	0.700617	0.477121	-0.737549	23.3	22.8	0	1.5	0	85.8	0.7	NA	NA	NA	-4.79275	1.25203	70.5734
PT191	2022-11-12	SP-MS	1.07918	1.22261	0.69897	-0.473661	1.61278	1.42247	1.04139	-0.284833	65.6	230.872	5	6.5	3	24.6	24.3	NA	NA	NA	-1.2024	3.46228	37.4009
PT191	2023-09-23	SP-MS	1.25527	1.64392	0.845098	-0.343902	1.5682	1.52489	0.90309	-0.231362	66.5	222.822	4	6.5	2	33	24.3	NA	NA	NA	-0.511165	4.00149	32.1211
PT191	2022-09-18	SP-MS	1.25527	1.73642	0.845098	-0.498941	1.5563	1.4985	0.845098	-0.0371573	65.5	209.089	8	6.5	3	24.6	24.3	NA	NA	NA	-0.0985387	4.06929	32.027
PT191	2023-04-15	SP-MS	1.23045	1.72985	0.954243	-0.28735	1.49136	1.58751	0.845098	-0.363512	66	209.822	4	6.5	2	39	24.3	NA	NA	NA	-0.926876	4.07872	31.904
PT191	2024-07-20	SP-MS	1.23045	1.51983	0.69897	-0.0357404	1.58358	1.29918	1.07918	-0.0861861	67.3	223.311	4	6.5	2	23.4	24.3	NA	NA	NA	0.685179	3.39678	28.7984
PT209	2022-10-01	PP-MS	1	1.06224	0.477121	-0.245652	1.57596	1.19482	1.04139	-0.133713	21.9	133.4	4	5.5	2	13.8	21.55	NA	NA	NA	-0.0685161	3.03308	36.357
PT209	2023-07-29	PP-MS	1.20412	1.99189	0.845098	-0.995679	1.58358	1.75031	1.07918	-0.473661	22.7	172.5	2	7	2	12.6	27.25	NA	NA	NA	-3.42257	4.28522	43.7828
PT131	2022-11-05	HD	0	0.358316	0	-0.696804	1.23045	0.970951	0.845098	-0.630784	29.6	36.2	0	3	0	65.4	0	NA	NA	NA	-3.71521	1.92026	60.6193
PT50	2024-10-27	RR-MS	0.954243	0.875235	0.30103	-0.474955	1.56031	0.803798	0.954243	-0.521434	49.9	69.4444	4	4	2	51	21.35	NA	NA	NA	-2.7236	2.45927	52.3883
PT50	2024-04-14	RR-MS	0.954243	0.325721	0.30103	-0.521434	1.57596	0.751279	1.04139	-0.661544	49.4	64.5	4	4	2	53.4	21.35	NA	NA	NA	-3.46393	2.0073	55.8203
PT50	2023-05-06	RR-MS	1.20412	0.398287	0.60206	-0.498941	1.39794	0.669038	0.778151	-0.454693	48.4	75.5111	4	4	2	60.6	21.35	NA	NA	NA	-2.52803	2.07088	51.3315
PT50	2023-10-28	RR-MS	1	0.652923	0.477121	-0.476254	1.55226	0.800098	0.90309	-0.522879	48.9	106.578	4	5.5	2	60.6	21.35	NA	NA	NA	-2.68917	2.34989	50.8098
PT50	2023-08-05	RR-MS	0.954243	0.472171	0.30103	-0.659556	1.34242	0.897737	0.778151	-0.545155	48.7	98.3	4	5	2	51	21.35	NA	NA	NA	-3.13482	2.4368	55.9546
PT50	2022-10-15	RR-MS	0	0.713323	0	-0.376751	1.36173	0.808616	0.778151	-0.474955	47.9	128.711	4	5	2	53.4	17.15	NA	NA	NA	-2.24381	2.05139	54.1069
PT231	2022-11-05	OIND	0	0.306639	0	-0.496209	1.49136	0.544688	0.778151	-0.47237	30.5	46.7222	0	3	0	53.4	0.7	NA	NA	NA	-2.68185	1.55807	58.3
PT231	2023-04-29	OIND	0	0.0927206	0	-0.576754	1.23045	0.743431	0.69897	-0.665546	30.9	48.4	0	3	0	59.4	0.7	NA	NA	NA	-3.59202	1.6191	61.8261
PT97	2022-11-19	NIND	0	0.275772	0	-0.545155	0.69897	0.464936	0.477121	-0.543634	29.7	33.35	0	2	0	67.8	4.2	NA	NA	NA	-3.47076	0.985195	65.763
PT97	2023-11-18	NIND	0.30103	0.11059	0.30103	-0.66354	0	0.215109	0	-0.603801	30.6	36.75	0	2	0	81	4.2	NA	NA	NA	-4.39244	0.427639	72.6756
PT58	2023-05-14	NIND	0	0.431042	0	-0.496209	0.69897	0.331427	0.477121	-0.47237	45.1	65.5	0	3.5	0	59.4	0.75	NA	NA	NA	-3.2041	0.836922	65.4082
PT251	2024-11-25	SP-MS	0	0.440279	0	-0.576754	0.69897	0.616581	0.477121	-0.329754	58.5	NA	NA	NA	NA	NA	NA	NA	NA	NA	-2.48085	1.31515	61.2296
PT251	2024-12-15	SP-MS	0.954243	0.785401	0.30103	-0.522879	0	0.762228	0	-0.434152	58.6	NA	NA	NA	NA	NA	NA	NA	NA	NA	-2.67982	2.01097	61.4522
PT251	2024-09-08	SP-MS	0	0.731911	0	-0.314258	0	0.483016	0	-0.497573	58.3	NA	NA	NA	NA	NA	NA	NA	NA	NA	-2.74503	1.1495	65.181
PT251	2024-11-17	SP-MS	0	0.461499	0	-0.497573	1.36173	0.712986	0.845098	-0.378824	58.5	NA	NA	NA	NA	NA	NA	NA	NA	NA	-2.26102	1.68023	55.6971
PT251	2025-01-06	SP-MS	0.30103	0.996818	0.30103	-0.66354	1.49136	0.94171	0.845098	-0.545155	58.6	NA	NA	NA	NA	NA	NA	NA	NA	NA	-3.30513	2.46977	54.6385
PT251	2024-09-09	SP-MS	0.30103	1.20858	0.30103	-0.378824	1.57596	0.95056	1.04139	-0.379864	58.3	NA	NA	NA	NA	NA	NA	NA	NA	NA	-1.9203	2.40246	46.8534
PT251	2025-02-20	SP-MS	0	0.589503	0	-0.500313	1.04139	0.720159	0.778151	-0.573489	58.8	NA	NA	NA	NA	NA	NA	NA	NA	NA	-3.30696	1.50473	60.5386
PT251	2024-10-20	SP-MS	0	1.01017	0	-0.497573	0	0.625518	0	-0.498941	58.4	NA	NA	NA	NA	NA	NA	NA	NA	NA	-3.18123	1.51817	66.5434
PT251	2025-02-08	SP-MS	0	0.669224	0	-0.575118	1.32222	0.98132	0.69897	-0.519993	58.7	NA	NA	NA	NA	NA	NA	NA	NA	NA	-2.75915	2.3853	56.2709
PT251	2025-01-30	SP-MS	0	1.19396	0	-0.665546	1.23045	0.950997	0.477121	-0.571865	58.7	NA	NA	NA	NA	NA	NA	NA	NA	NA	-3.28055	2.79378	59.432
PT251	2025-01-19	SP-MS	0	0.50853	0	-0.522879	1.34242	0.696182	0.778151	-0.522879	58.7	NA	NA	NA	NA	NA	NA	NA	NA	NA	-2.95865	1.74695	58.6376
PT251	2024-09-28	SP-MS	0	0.610979	0	-0.453457	0.954243	0.634276	0.69897	-0.476254	58.4	NA	NA	NA	NA	NA	NA	NA	NA	NA	-2.83167	1.38931	59.7785
PT251	2024-12-21	SP-MS	0	0.607562	0	-0.454693	1.32222	0.915927	0.845098	-0.379864	58.6	NA	NA	NA	NA	NA	NA	NA	NA	NA	-1.97827	2.04463	52.9034
PT251	2025-03-01	SP-MS	0.30103	0.487421	0.30103	-0.630784	1.23045	0.892818	0.60206	-0.521434	58.8	NA	NA	NA	NA	NA	NA	NA	NA	NA	-2.99248	2.20666	55.8334
PT251	2024-09-22	SP-MS	0	0.488269	0	-0.498941	0.477121	0.646011	0.30103	-0.521434	58.3	NA	NA	NA	NA	NA	NA	NA	NA	NA	-3.08246	1.39501	63.8783
PT251	2024-09-15	SP-MS	0.954243	0.718169	0.30103	-0.315155	0.845098	0.951775	0.60206	-0.474955	58.3	NA	NA	NA	NA	NA	NA	NA	NA	NA	-2.01563	2.35816	51.5537
PT251	2024-07-17	SP-MS	0.69897	1.11069	0.69897	-0.414539	1.04139	0.685563	0.778151	-0.328827	58.2	NA	NA	NA	NA	NA	NA	NA	NA	NA	-2.23797	1.73551	48.9737
PT251	2024-12-08	SP-MS	0	0.657725	0	-0.50307	1.32222	0.915347	0.845098	-0.521434	58.5	NA	NA	NA	NA	NA	NA	NA	NA	NA	-2.75806	2.06743	55.8809
PT251	2025-01-23	SP-MS	0	1.00074	0	-0.477556	1.32222	1.00771	0.60206	-0.573489	58.7	NA	NA	NA	NA	NA	NA	NA	NA	NA	-2.69046	2.72074	55.2016
PT251	2025-02-15	SP-MS	0	0.677881	0	-0.603801	0	0.512418	0	-0.455932	58.7	NA	NA	NA	NA	NA	NA	NA	NA	NA	-3.33491	1.17275	68.9166
PT251	2025-01-12	SP-MS	0	0.754425	0	-0.548214	1.32222	0.740047	0.60206	-0.546682	58.6	NA	NA	NA	NA	NA	NA	NA	NA	NA	-3.01041	2.15924	59.0294
PT251	2024-10-12	SP-MS	0	0.855882	0	-0.575118	1.23045	0.697491	0.60206	-0.435334	58.4	NA	NA	NA	NA	NA	NA	NA	NA	NA	-2.72426	2.03892	58.7803
PT251	2024-11-09	SP-MS	0.954243	0.711976	0.30103	-0.414539	1.17609	0.573104	0.90309	-0.521434	58.5	NA	NA	NA	NA	NA	NA	NA	NA	NA	-2.97369	1.66055	56.3201
PT251	2024-12-01	SP-MS	0	0.532627	0	-0.549751	1.36173	0.863917	0.845098	-0.522879	58.5	NA	NA	NA	NA	NA	NA	NA	NA	NA	-2.89778	1.96474	57.0258
PT251	2024-10-06	SP-MS	0.30103	0.769525	0.30103	-0.474955	1.11394	0.851747	0.845098	-0.497573	58.4	NA	NA	NA	NA	NA	NA	NA	NA	NA	-2.84555	1.8108	54.0841
PT61	2023-12-02	OIND	0.30103	0.807535	0.30103	-0.497573	1.49136	0.760272	0.60206	-0.414539	39.4	141.122	0	6	0	49.8	5.15	NA	NA	NA	-2.20062	2.41584	52.0154
PT61	2023-05-06	OIND	1.20412	0.95564	0.477121	-0.627088	1.41497	1.09628	1	-0.452225	38.8	144.622	0	6	0	48.6	5.15	NA	NA	NA	-2.68265	2.81564	49.5635
PT61	2024-07-20	OIND	0.60206	0.985157	0.60206	-0.455932	1.36173	1.26498	0.845098	-0.454693	40	168.467	0	6	0	42.6	5.15	NA	NA	NA	-2.07112	2.88122	43.9633
PT61	2022-12-04	OIND	0.954243	0.549003	0.30103	-0.453457	0.845098	0.832189	0.60206	-0.413413	38.4	155.55	0	6	0	46.2	5.15	NA	NA	NA	-2.22626	2.07927	54.2385
PT78	2022-12-10	PP-MS	0.30103	0.971971	0.30103	-0.476254	1.50515	0.774444	1.20412	-0.454693	74.9	52.8889	1	3.5	2	39	NA	NA	NA	NA	-2.85328	1.69648	52.0427
PT91	2022-12-11	RR-MS	0.954243	0.861893	0.30103	-0.600326	1.43136	1.08023	1.04139	-0.66354	34.9	50	2	4	2	55.8	11.4	NA	NA	NA	-3.55529	2.65411	54.1866
PT91	2023-06-04	RR-MS	0.954243	0.809425	0.30103	-0.632644	1.23045	0.472464	0.69897	-0.498941	35.4	58.9	0	3.5	0	71.4	11.4	NA	NA	NA	-3.41943	1.88063	60.3697
PT91	2024-07-27	RR-MS	0.954243	0.503927	0.30103	-0.779892	1.23045	0.352183	0.477121	-0.66354	36.5	32.85	0	2	0	63	11.4	NA	NA	NA	-4.43618	1.84385	66.695
PT91	2024-01-28	RR-MS	1.02119	0.985651	0.60206	-0.627088	0.69897	0.659726	0.477121	-0.596879	36	38.85	0	3.5	0	66.6	11.4	NA	NA	NA	-3.90526	1.90823	59.8174
PT103	2023-05-07	PP-MS	0	0.580241	0	-0.659556	1.23045	0.713407	0.845098	-0.414539	45.2	71.9889	1	4.5	2	45	16.55	NA	NA	NA	-2.99337	1.59746	59.6516
PT103	2023-09-03	PP-MS	0.954243	1.2078	0.69897	-0.376751	1.49136	0.67071	0.778151	-0.395774	45.5	66.7889	1	4	2	39	16.55	NA	NA	NA	-2.13465	2.37432	46.9233
PT103	2024-09-22	PP-MS	0	0.625004	0	-0.300162	1.32222	1.3274	1.04139	-0.432974	46.6	74.3333	3	4	2	37.8	19.35	NA	NA	NA	-1.48711	2.46424	46.4545
PT103	2024-02-17	PP-MS	0	0.484015	0	-0.244888	1.39794	1.37197	0.954243	-0.258061	46	68.0889	1	4	2	35.4	16.55	NA	NA	NA	-0.343509	2.67304	41.8986
PT103	2023-01-21	PP-MS	0.954243	0.516932	0.477121	-0.453457	1.23045	0.854913	0.477121	-0.413413	44.9	50.95	1	3.5	2	40.2	16.55	NA	NA	NA	-1.89098	2.60029	50.0048
PT272	2023-03-11	OIND	0	1.12753	0	-0.358526	1.5682	1.44025	1	-0.452225	21.4	102.8	0	6.5	0	29.4	10.2	NA	NA	NA	-1.54385	3.20919	44.957
PT68	2023-09-17	NIND	1.20412	1.03278	0.845098	-0.628932	1.54407	0.594393	0.845098	-0.600326	42.7	70.7	0	4	0	42.6	4.95	NA	NA	NA	-3.82573	2.19267	53.3369
PT68	2023-03-04	NIND	1.20412	0.79789	0.477121	-0.628932	1.53148	0.447003	0.845098	-0.627088	42.1	76.9222	0	4	0	42.6	4.95	NA	NA	NA	-3.94618	2.00093	59.102
PT255	2023-10-07	RR-MS	0	0.305351	0	-0.774691	1.23045	0.661339	0.30103	-0.521434	23.7	27.45	0	1.5	0	82.2	6.45	NA	NA	NA	-3.31632	2.1357	63.7765
PT255	2023-02-27	RR-MS	0.954243	0.73504	0.30103	-0.628932	0.845098	1.04567	0.60206	-0.570248	23	16.1	0	1.5	0	77.4	6.45	NA	NA	NA	-3.22833	2.52219	57.0508
PT132	2023-03-25	RR-MS	0.954243	0.482445	0.60206	-0.414539	1.23045	0.155943	0.477121	-0.416801	51.9	53	0	3.5	0	59.4	5.7	NA	NA	NA	-2.61022	1.36204	56.2777
PT132	2023-09-16	RR-MS	0.60206	0.736874	0.60206	-0.474955	1.36173	0.507451	0.845098	-0.600326	52.3	62.8	0	3.5	0	61.8	5.7	NA	NA	NA	-3.56063	1.50474	55.2639
PT132	2024-02-25	RR-MS	1.04139	0.139249	0.60206	-0.630784	0.954243	0.127429	0.69897	-0.696804	52.8	63.4	0	3.5	0	64.2	5.7	NA	NA	NA	-4.76764	0.597408	66.0665
PT132	2024-09-07	RR-MS	0.30103	0.317227	0.30103	-0.632644	1.34242	0.246006	0.778151	-0.60206	53.3	69.9	0	3.5	0	67.8	5.7	NA	NA	NA	-4.11905	0.925999	63.9174
PT227	2023-04-01	NIND	0	0.855398	0	-0.431798	1.04139	0.86835	0.778151	-0.413413	47.3	55.6	0	2.5	0	60.6	4.9	NA	NA	NA	-2.30151	1.87699	55.2435
PT227	2024-03-31	NIND	0	0.276692	0	-0.476254	1.55226	0.957894	0.90309	-0.330683	48.3	60.2	0	2.5	0	65.4	4.9	NA	NA	NA	-1.59219	2.12196	50.663
PT143	2023-04-22	RR-MS	0	0.383995	0	-0.47237	1.39794	0.65244	0.954243	-0.49485	42	34.6	0	2	0	53.4	11.45	NA	NA	NA	-2.82431	1.42997	57.562
PT143	2024-04-20	RR-MS	0.954243	0.537567	0.30103	-0.521434	1.23045	0.465532	0.477121	-0.60206	43	51.1	1	2.5	2	52.2	11.45	NA	NA	NA	-3.31071	2.04815	60.2278
PT143	2024-10-26	RR-MS	0	0.435685	0	-0.628932	0.477121	0.367915	0.30103	-0.498941	43.5	56.4444	1	3	2	52.2	11.45	NA	NA	NA	-3.65039	0.907974	68.8597
PT143	2023-10-28	RR-MS	0	0.567614	0	-0.545155	1.23045	0.584444	0.477121	-0.546682	42.5	32.9	0	1.5	0	53.4	11.45	NA	NA	NA	-3.08108	1.88784	61.314
PT112	2023-04-15	NIND	0.954243	0.483016	0.30103	-0.496209	1.49136	0.606704	0.778151	-0.546682	60.5	86.55	4	4.5	2	51	0.7	NA	NA	NA	-2.91169	2.11687	55.8034
PT208	2024-04-28	RR-MS	0	0.706462	0	-0.271646	1.23045	0.77386	0.477121	-0.28567	41.2	72.1444	1	5	2	29.4	15.15	NA	NA	NA	-0.96707	2.26839	50.6472
PT208	2023-04-29	RR-MS	0.30103	0.904986	0.30103	-0.498941	0.954243	1.17038	0.69897	-0.39794	40.2	77.4611	0	4	0	43.8	15.15	NA	NA	NA	-2.12417	2.43727	50.1968
PT208	2023-10-22	RR-MS	1	0.911424	0.477121	-0.360514	1.41497	0.692759	1	-0.436519	40.7	75.6944	1	5	2	39	15.15	NA	NA	NA	-2.33431	2.0134	49.6369
PT43	2024-05-25	OIND	1.20412	0.655906	0.69897	-0.497573	0.954243	0.68744	0.69897	-0.432974	43.7	84.3833	2	4	2	45	0	NA	NA	NA	-2.71924	1.81427	52.4215
PT232	2024-06-09	NIND	0.954243	1.19745	0.477121	-0.573489	1.53148	0.790426	0.778151	-0.546682	70.7	73.85	2	4	2	25.8	12.8	NA	NA	NA	-3.13261	2.7183	52.9944
PT232	2023-05-13	NIND	1.04139	0.890477	0.60206	-0.545155	1.49136	0.769894	0.778151	-0.296709	69.6	82.75	7	4.5	3	23.4	10.65	NA	NA	NA	-1.93589	2.48289	47.9364
PT174	2023-05-20	NIND	0	0.351796	0	-0.519993	1.49136	0.535167	0.778151	-0.627088	40.5	72.5	0	4	0	60.6	1.4	NA	NA	NA	-3.45908	1.56365	61.1828
PT213	2023-06-03	RR-MS	0	0.339253	0	-0.735182	1.39794	0.915241	0.845098	-0.66354	38.3	81.8667	2	4.5	2	46.2	17.1	NA	NA	NA	-3.91955	1.99694	61.4106
PT213	2024-02-03	RR-MS	1.04139	1.01452	0.60206	-0.600326	1.63347	0.955543	0.845098	-0.570248	39	91.6167	5	5	3	46.2	17.1	NA	NA	NA	-3.09705	2.90853	50.0763
PT207	2023-12-17	RR-MS	0	0.579326	0	-0.600326	1.32222	1.18532	0.845098	-0.66354	65.7	78.6667	3	3.5	2	55.8	2.2	NA	NA	NA	-3.34279	2.4789	56.5398
PT207	2023-07-09	RR-MS	0	0.480582	0	-0.570248	1.49136	0.390759	0.69897	-0.473661	65.3	69.1611	2	3.5	2	43.8	2.2	NA	NA	NA	-3.04614	1.4946	61.3031
PT207	2024-07-06	RR-MS	0	0.882411	0	-0.667562	1.23045	0.603469	0.477121	-0.455932	66.3	70.4333	2	3	2	57	2.9	NA	NA	NA	-3.08286	2.06863	61.6894
PT146	2024-01-21	RR-MS	0.954243	1.22006	0.30103	-0.435334	0.954243	0.863085	0.69897	-0.396856	51.1	73.2056	2	4.5	2	53.4	14.4	NA	NA	NA	-2.24841	2.43032	52.6913
PT146	2024-06-16	RR-MS	0	0.483159	0	-0.361511	1.23045	0.945764	0.69897	-0.454693	51.5	71.2056	1	3.5	2	57	14.4	NA	NA	NA	-1.91505	2.14036	52.7327
PT146	2023-06-18	RR-MS	0	0.689575	0	-0.570248	1.23045	0.604334	0.30103	-0.49485	50.5	81.0056	2	4.5	2	41.4	14.4	NA	NA	NA	-2.7787	2.22306	60.6941
PT189	2023-06-24	RIS/CIS	0	1.11674	0	-0.521434	1.23045	1.01691	0.60206	-0.330683	64.2	186.644	6	6.5	3	46.2	0	NA	NA	NA	-1.8137	2.69332	52.6047
PT243	2023-07-22	NIND	1.25527	1.31088	0.778151	-0.543634	1.4624	1.45071	0.954243	-0.269218	38	61.7889	4	3.5	2	46.2	0.7	NA	NA	NA	-1.33732	3.56915	38.0862
PT85	2023-07-29	OIND	0.30103	0.945124	0.30103	-0.571865	1.30103	0.627878	0.60206	-0.627088	49.8	74.25	0	3.5	0	48.6	NA	NA	NA	NA	-3.66208	2.05844	59.1473
PT85	2024-04-06	OIND	0	1.29433	0	-0.345823	0.954243	0.983942	0.69897	-0.546682	50.5	80	0	3.5	0	48.6	9.15	NA	NA	NA	-2.61852	2.2942	55.0742
PT47	2024-09-08	PP-MS	0	0.672375	0	-0.344862	0.69897	0.964872	0.477121	-0.396856	61.4	168.944	0	5	0	55.8	25.05	NA	NA	NA	-1.78838	2.0039	54.4655
PT47	2024-03-09	PP-MS	0.954243	0.474362	0.30103	-0.396856	1.51851	0.968203	0.69897	-0.329754	60.9	164.233	1	5	2	49.8	25.05	NA	NA	NA	-1.17182	2.85227	46.5077
PT47	2023-09-02	PP-MS	0	0.859318	0	-0.377786	1.32222	0.683947	0.69897	-0.268411	60.4	200.311	4	5.5	2	55.8	25.05	NA	NA	NA	-1.46273	1.98124	52.6101
PT126	2024-08-25	RR-MS	0	0.251881	0	-0.630784	1.23045	0.576572	0.778151	-0.573489	28.2	43.6	2	3	2	75	4.2	NA	NA	NA	-3.63169	1.30737	63.2132
PT126	2024-02-24	RR-MS	0	0.579669	0	-0.500313	0	0.61742	0	-0.396856	27.7	42.6	2	3	2	69	4.2	NA	NA	NA	-2.63607	1.30069	65.1076
PT126	2023-08-26	RR-MS	0	0.862012	0	-0.519993	0	0.602819	0	-0.571865	27.2	35.4	4	2.5	2	65.4	2.8	NA	NA	NA	-3.55721	1.41023	68.2951
PT121	2023-10-21	OIND	1.20412	1.18687	0.477121	-0.123205	1.70757	1.39858	1.17609	-0.66354	66.5	156.444	2	6	2	21	7.1	NA	NA	NA	-1.87385	3.49465	39.4071
PT56	2023-09-30	RR-MS	0	0.049218	0	-0.66354	0	0.179264	0	-0.500313	32.6	68.7222	2	3.5	2	63	15.6	NA	NA	NA	-3.91768	0.321214	74.4202
PT56	2024-03-30	RR-MS	0	0.0751819	0	-0.69897	0.477121	0.512951	0.30103	-0.600326	33.1	56.5222	2	4	2	64.2	15.6	NA	NA	NA	-4.04622	0.978142	69.8895
PT56	2024-09-28	RR-MS	0.954243	0.536685	0.69897	-0.777284	0.845098	0.460146	0.60206	-0.735182	33.6	41.1	0	2.5	0	57	15.6	NA	NA	NA	-5.11227	1.26281	64.9018
PT210	2024-01-28	RR-MS	0	0.333246	0	-0.394695	1.23045	0.604118	0.477121	-0.452225	38.9	63.15	3	3.5	2	49.8	11.4	NA	NA	NA	-2.15327	1.80946	57.1793
PT210	2023-07-15	RR-MS	0.954243	1.11879	0.954243	-0.630784	1.23045	0.723784	0.30103	-0.543634	38.4	65.5	5	4	3	47.4	11.4	NA	NA	NA	-3.26663	2.68132	51.7772
PT210	2024-08-04	RR-MS	0	0.353724	0	-0.69897	1.32222	0.879153	0.60206	-0.60206	39.4	44.6	3	3	2	55.8	11.4	NA	NA	NA	-3.42733	2.2005	60.7334
PT26	2023-07-30	RR-MS	0.954243	0.571476	0.30103	-0.431798	1.23045	0.179552	0.477121	-0.376751	51.6	132.978	2	5.5	2	51	1.4	NA	NA	NA	-2.38458	1.589	58.5952
PT26	2024-08-17	RR-MS	0	0.212454	0	-0.258061	1.32222	0.660581	0.69897	-0.414539	52.6	102.35	2	4.5	2	55.8	1.4	NA	NA	NA	-1.63606	1.63586	53.1824
PT26	2024-02-25	RR-MS	0	0.744058	0	-0.735182	1.49136	0.75496	0.69897	-0.328827	52.1	118.278	2	5.5	2	60.6	1.4	NA	NA	NA	-2.52767	2.22467	57.5525
PT16	2023-12-02	OIND	0	0.498035	0	-0.545155	1.27875	0.834611	0.60206	-0.434152	26	31	1	2.5	2	52.2	4.2	NA	NA	NA	-2.35888	2.14861	56.4078
PT178	2024-07-14	SP-MS	1.04139	1.55631	0.69897	-0.455932	1.54407	1.14067	0.845098	-0.598599	70.4	254.028	10	6	3	31.8	13.55	NA	NA	NA	-2.82912	3.3309	45.606
PT178	2023-12-09	SP-MS	1.20412	0.8238	0.60206	-0.66354	1.23045	0.590619	0.69897	-0.498941	69.8	248.028	10	6	3	31.8	13.55	NA	NA	NA	-3.42661	2.07381	56.5827
PT254	2023-10-07	RIS/CIS	0	0.393751	0	-0.694649	0.845098	0.708846	0.60206	-0.661544	37.6	12.9444	0	1.5	0	66.6	2.1	NA	NA	NA	-4.18818	1.42858	66.3438
PT254	2024-10-12	RIS/CIS	0	0.329194	0	-0.696804	0	0.66115	0	-0.69897	38.6	30.8444	0	2	0	57	2.1	NA	NA	NA	-4.42435	1.25466	72.4619
PT198	2023-11-18	NIND	0	0.0191163	0	-0.571865	0.954243	0.434888	0.69897	-0.477556	26.1	21.25	0	1.5	0	58.2	2.15	NA	NA	NA	-3.24848	0.777492	64.0295
PT206	2024-07-20	RR-MS	0	0.472756	0	-0.573489	1.49136	1.36297	1	-0.632644	38.1	44.1389	0	3	0	48.6	7.2	NA	NA	NA	-2.92734	2.68869	52.5835
PT268	2024-01-20	NIND	0	0.308351	0	-0.519993	0.845098	0.248464	0.60206	-0.315155	26.6	10	0	1	0	77.4	8.4	NA	NA	NA	-2.64846	0.62308	63.4726
PT48	2024-05-25	RR-MS	0.954243	0.332842	0.30103	-0.600326	1.32222	0.89176	1.04139	-0.498941	54.8	46.9	0	3	0	70.2	10.65	NA	NA	NA	-2.97256	1.97402	54.4645
PT83	2024-09-29	SP-MS	0.30103	1.23454	0.30103	-0.174574	1.04139	1.23867	0.778151	-0.197226	70.8	242.744	3	6	2	35.4	16.65	NA	NA	NA	-0.329826	2.68982	40.5183
PT83	2024-03-09	SP-MS	0.954243	1.15403	0.477121	-0.345823	1.23045	1.00061	0.69897	-0.209715	70.3	251.644	4	6	2	35.4	16.65	NA	NA	NA	-0.867716	2.83644	43.4287
PT194	2024-05-04	RIS/CIS	0.30103	0.857755	0.30103	-0.545155	0.845098	0.570776	0.60206	-0.361511	40.5	43.3444	0	2.5	0	55.8	NA	NA	NA	NA	-2.74174	1.43682	57.95
PT119	2024-06-08	SP-MS	0	0.715586	0	-0.474955	1.23045	0.460447	0.60206	-0.414539	60.7	186.7	7	5.5	3	46.2	16.35	NA	NA	NA	-2.57852	1.57853	59.5645
PT1	2024-08-03	NIND	1	0.680426	0.477121	-0.500313	0.845098	0.788027	0.60206	-0.379864	60.2	38.25	0	3	0	73.8	2.1	NA	NA	NA	-2.3388	2.00786	53.2826
PT1	2024-02-03	NIND	0.477121	0.681513	0.477121	-0.600326	1.32222	0.542203	0.60206	-0.452225	59.7	19.85	0	1.5	0	60.6	2.1	NA	NA	NA	-3.00501	1.8241	56.0679
PT192	2024-06-29	RR-MS	0.30103	0.862608	0.30103	-0.603801	1.59843	0.160469	1.14613	-0.737549	31.8	71.8667	0	4	0	48.6	9.45	NA	NA	NA	-5.02439	0.804161	65.0228
PT280	2024-08-03	NIND	0	0.814581	0	-0.69897	1.41497	0.954869	1	-0.632644	48.6	9.6	0	1.5	0	58.2	0	NA	NA	NA	-3.87686	2.09121	59.787
PT94	2024-08-24	RR-MS	0	0.610979	0	-0.774691	1.49136	0.751048	0.954243	-0.415669	48.3	64.0889	0	3.5	0	42.6	8.7	NA	NA	NA	-3.21637	1.80084	59.5803
PT217	2024-08-02	SP-MS	0.954243	0.933538	0.69897	-0.315155	1.23045	0.405346	0.60206	-0.271646	42.2	NA	NA	NA	NA	NA	NA	NA	NA	NA	-1.65371	1.77002	48.5993
PT217	2024-08-01	SP-MS	1	0.451479	0.477121	-0.329754	1.36173	0.841922	0.845098	-0.395774	42.2	NA	NA	NA	NA	NA	NA	NA	NA	NA	-1.68374	2.20158	47.0978
PT217	2024-09-09	SP-MS	0.954243	0.649627	0.30103	-0.314258	1.23045	0.592399	0.477121	-0.379864	42.3	NA	NA	NA	NA	NA	NA	NA	NA	NA	-1.62095	2.31208	51.9622
PT217	2024-08-04	SP-MS	1.02119	0.605951	0.60206	-0.416801	1.32222	0.903687	0.845098	-0.455932	42.2	NA	NA	NA	NA	NA	NA	NA	NA	NA	-2.22774	2.28646	47.7475
PT217	2024-09-17	SP-MS	0.477121	0.466719	0.477121	-0.330683	1.4624	0.420451	1.11394	-0.299296	42.3	NA	NA	NA	NA	NA	NA	NA	NA	NA	-1.99304	0.958835	49.9008
PT217	2024-08-05	SP-MS	0.30103	0.491922	0.30103	-0.419075	1.32222	0.656864	0.778151	-0.396856	42.2	NA	NA	NA	NA	NA	NA	NA	NA	NA	-2.19654	1.67002	52.6495
PT217	2024-08-07	SP-MS	0	0.264582	0	-0.28567	1.32222	0.37767	0.69897	-0.312471	42.2	NA	NA	NA	NA	NA	NA	NA	NA	NA	-1.59153	1.19044	55.3245
PT217	2024-08-03	SP-MS	1.02119	0.572407	0.60206	-0.416801	1.32222	0.766115	0.60206	-0.300162	42.2	NA	NA	NA	NA	NA	NA	NA	NA	NA	-1.47227	2.37924	46.934
PT249	2024-09-21	SP-MS	0.30103	0.630835	0.30103	-0.521434	1.32222	0.665299	0.845098	-0.473661	50.5	249.967	0	7	0	41.4	20.9	NA	NA	NA	-2.91144	1.65696	55.4039
PT62	2024-08-18	RR-MS	0.954243	0.788098	0.30103	-0.521434	1.23045	0.824581	0.954243	-0.329754	83.4	163.911	2	5.5	2	36.6	18.5	NA	NA	NA	-2.17077	2.10139	51.8844
PT62	2022-10-09	RR-MS	0	0.533899	0	-0.395774	0.477121	0.984167	0.30103	-0.329754	81.5	123.744	2	5.5	2	46.2	18.5	NA	NA	NA	-1.56949	1.97856	55.3384
PT62	2021-09-25	RR-MS	0	0.66764	0	-0.376751	0.477121	0.528531	0.30103	-0.343902	80.5	117.272	3	5.5	2	40.2	18.5	NA	NA	NA	-2.12368	1.2848	60.5067
PT62	2023-12-09	RR-MS	0.954243	1.64762	0.30103	-0.546682	1.23045	1.05388	0.30103	-0.299296	82.7	173.111	1	5.5	2	40.2	18.5	NA	NA	NA	-1.50359	3.79626	49.1789
PT62	2022-04-03	RR-MS	0	0.832445	0	-0.570248	0.69897	0.521138	0.477121	-0.661544	81	117.989	3	5.5	2	48.6	18.5	NA	NA	NA	-4.14295	1.3424	67.341
PT62	2023-05-14	RR-MS	0	1.37232	0	-0.30103	0.954243	0.933031	0.69897	-0.416801	82.1	134.611	2	5.5	2	39	18.5	NA	NA	NA	-1.99091	2.24656	52.9297
PT100	2023-10-22	PP-MS	0	0.590396	0	-0.378824	1.23045	0.766933	0.477121	-0.36251	64.1	360.872	0	8	0	40.2	8.9	NA	NA	NA	-1.59131	2.20188	53.6579
PT127	2023-11-18	RR-MS	0	0.352954	0	-0.571865	1.23045	0.908485	0.778151	-0.522879	50.8	130.006	2	5.5	2	48.6	9.45	NA	NA	NA	-2.89226	1.90682	57.6413
PT63	2024-02-03	RR-MS	0.30103	1.05835	0.30103	-0.474955	1.43136	1.02959	0.954243	-0.376751	64.3	96.6278	1	4.5	2	40.2	15.5	NA	NA	NA	-2.07087	2.42962	48.307
PT63	2023-05-20	RR-MS	0	1.04536	0	-0.476254	1.36173	1.41489	0.845098	-0.598599	63.6	86.9111	1	4.5	2	49.8	15.5	NA	NA	NA	-2.53605	3.1233	50.6352
PT30	2022-11-20	RR-MS	1	1.25491	0.90309	-0.36251	1.34242	1.09391	0.778151	-0.329754	56.9	53.5889	0	3.5	0	42.6	4.3	NA	NA	NA	-1.48804	2.86749	39.6768
PT30	2023-06-11	RR-MS	0.954243	0.512551	0.30103	-0.416801	1.49136	0.222976	0.778151	-0.396856	57.4	49.6889	0	3.5	0	55.8	4.3	NA	NA	NA	-2.45875	1.49321	56.6296
PT172	2024-02-11	RR-MS	0	0.350442	0	-0.737549	1.30103	0.648555	0.60206	-0.573489	34.3	43	0	3	0	84.6	NA	NA	NA	NA	-3.68158	1.7932	63.7077
PT172	2023-01-29	RR-MS	0	0.666892	0	-0.732828	1.23045	0.431364	0.30103	-0.661544	33.3	37.3	0	2	0	71.4	6.45	NA	NA	NA	-4.16948	1.92488	67.9097
PT222	2022-09-17	NIND	0.477121	0.729489	0.477121	-0.455932	1.17609	1.20445	0.90309	-0.498941	79.1	62.2333	4	3.5	2	37.8	11.25	NA	NA	NA	-2.42455	2.374	47.6474
PT105	2021-12-04	PP-MS	0.954243	0.954435	0.30103	-0.376751	1.34242	1.1321	0.778151	-0.395774	61.5	218.067	4	7.5	2	37.8	24.3	0.734992	8263	22321	-1.52651	3.0548	46.3385
PT105	2022-06-26	PP-MS	0.954243	1.16661	0.477121	-0.575118	1.23045	1.41068	0.477121	-0.66354	62.1	205.806	1	7.5	2	42.6	24.3	NA	NA	NA	-2.88728	3.8317	49.4274
PT105	2022-12-24	PP-MS	0	0.851809	0	-0.521434	1.23045	0.901131	0.60206	-0.474955	62.6	205.9	1	7.5	2	35.4	24.3	NA	NA	NA	-2.51834	2.37538	56.1657
PT223	2023-04-09	PP-MS	0.954243	1.00221	0.30103	-0.379864	1.27875	0.405176	0.477121	-0.453457	67.6	218.656	0	6	0	55.8	19.35	NA	NA	NA	-2.40201	2.21947	56.0438
PT223	2024-04-21	PP-MS	0.954243	1.22922	0.30103	-0.378824	0.845098	0.797614	0.60206	-0.283997	68.6	213.544	2	6	2	57	19.35	NA	NA	NA	-1.64917	2.34417	51.4264
PT223	2023-10-07	PP-MS	1	1.53042	0.778151	-0.412289	1.49136	0.783117	0.778151	-0.496209	68.1	234	4	6	2	59.4	19.35	NA	NA	NA	-2.65311	2.70054	46.9834
PT223	2022-08-27	PP-MS	1.04139	1.11354	0.60206	-0.396856	1.36173	0.756027	0.69897	-0.329754	67	196.656	3	6	2	58.2	19.35	NA	NA	NA	-1.74903	2.53745	46.9501
PT129	2023-06-17	RR-MS	0.954243	0.440594	0.30103	-0.598599	0.845098	0.61236	0.60206	-0.570248	41.6	52.5	0	3	0	64.2	12.15	NA	NA	NA	-3.55479	1.6626	61.559
PT129	2021-11-21	RR-MS	0	0.672005	0	-0.696804	1.23045	0.962227	0.477121	-0.661544	40.1	55.5	0	3	0	69	12.15	NA	NA	NA	-3.62396	2.56508	61.1943
PT129	2022-08-07	RR-MS	0	0.54058	0	-0.66354	0.954243	0.762754	0.69897	-0.546682	40.8	62	0	4	0	70.2	12.15	NA	NA	NA	-3.57884	1.56944	62.8038
PT92	2022-07-30	SP-MS	0.954243	0.952163	0.30103	-0.476254	1.39794	0.71307	0.954243	-0.571865	74.8	138.467	1	6	2	60.6	10.1	NA	NA	NA	-3.17729	2.17213	55.1865
PT92	2021-08-15	SP-MS	0.477121	1.00659	0.477121	-0.415669	1.38021	0.922674	0.90309	-0.396856	73.8	121.95	2	6	2	58.2	10.1	0.73387	1067	27478	-2.11115	2.25437	47.4735
PT92	2022-02-26	SP-MS	0.477121	1.08404	0.477121	-0.545155	1.04139	0.595165	0.778151	-0.413413	74.3	159.161	1	6	2	59.4	10.1	NA	NA	NA	-3.05019	1.55956	55.6059
PT27	2023-06-17	RR-MS	0	0.550717	0	-0.661544	1.34242	0.52943	0.778151	-0.661544	43.4	48.2944	1	3	2	53.4	18.5	NA	NA	NA	-4.16632	1.48985	64.9597
PT27	2025-02-01	RR-MS	0.30103	0.713491	0.30103	-0.60206	1.23045	0.451326	0.30103	-0.630784	45.1	52.4722	0	2.5	0	55.8	19.25	NA	NA	NA	-3.6906	1.99791	62.1482
PT27	2023-12-16	RR-MS	0.954243	0.701309	0.30103	-0.600326	1.38021	0.652826	0.90309	-0.632644	43.9	56.7944	0	2.5	0	47.4	18.5	NA	NA	NA	-3.77146	2.00526	58.9443
PT27	2024-06-15	RR-MS	0.954243	0.895091	0.477121	-0.546682	1.23045	0.648555	0.30103	-0.497573	44.4	48.3722	0	2	0	53.4	19.25	NA	NA	NA	-2.70489	2.68096	55.2035
PT202	2024-05-04	PP-MS	1.20412	0.495267	0.60206	-0.271646	1.23045	0.625004	0.477121	-0.345823	73.7	149.844	3	6.5	2	37.8	NA	NA	NA	NA	-1.32187	2.28313	47.4404
PT40	2021-11-20	RR-MS	1.20412	0.740836	0.778151	-0.521434	1.34242	0.888741	0.778151	-0.543634	59.3	41.9222	0	2	0	53.4	9.25	0.74807	11603	44384	-2.91649	2.45407	49.1466
PT278	2024-05-26	SP-MS	0	0.244525	0	-0.497573	1.38021	0.742254	0.90309	-0.545155	55.3	86.5833	3	4	2	66.6	3.55	NA	NA	NA	-2.95089	1.56524	57.8153
PT248	2023-08-19	PP-MS	1	1.01749	0.477121	-0.0287242	1.5682	1.23121	0.954243	-0.0136762	60.5	212.6	6	6	3	30.6	9.45	NA	NA	NA	1.20269	3.18504	30.5975
PT248	2023-03-18	PP-MS	1.02119	0.635785	0.60206	-0.102373	1.75891	0.813848	1.07918	-0.172631	60.1	190.944	6	6	3	30.6	9.45	NA	NA	NA	-0.104797	2.29131	36.7336
PT46	2024-03-24	SP-MS	1.20412	1.52508	0.60206	-0.114074	1.6721	1.45542	1.25527	-0.244888	66.4	408.644	7	7.5	3	31.8	NA	NA	NA	NA	-0.137721	3.54133	31.1407
PT46	2022-08-28	SP-MS	1.23045	1.58542	0.60206	-0.0942041	1.43136	1.34128	1.04139	-0.327902	64.9	381.05	11	7	4	30.6	21.2	NA	NA	NA	-0.560101	3.43508	34.8263
PT46	2021-12-12	SP-MS	1.34242	1.40494	0.69897	-0.432974	1.77085	1.56239	1.25527	-0.343902	64.1	294.356	11	7.5	4	24.6	NA	NA	NA	NA	-1.27421	3.79544	35.1067
PT46	2023-05-21	SP-MS	1.26324	1.52933	0.90309	-0.498941	1.63347	0.611723	0.954243	-0.363512	65.6	324.456	4	7	2	24.6	NA	NA	NA	NA	-2.55347	2.40452	46.2799
PT46	2023-03-12	SP-MS	1.04139	1.31996	0.60206	-0.777284	1.63347	1.50285	1.04139	-0.297569	65.4	325.3	7	7	3	25.8	21.2	NA	NA	NA	-2.01832	3.69035	42.4366
PT66	2024-03-02	RR-MS	0	0.403464	0	-0.414539	0.69897	1.02727	0.477121	-0.455932	53.4	122.044	1	6	2	57	15.15	NA	NA	NA	-2.11097	1.98015	55.7911
PT66	2023-10-01	RR-MS	1.0607	0.897022	0.778151	-0.521434	1.27875	0.613947	0.477121	-0.434152	53	121.6	0	6	0	51	15.15	NA	NA	NA	-2.58489	2.34363	51.0043
PT66	2024-09-28	RR-MS	0.954243	0.638689	0.30103	-0.60206	0.477121	0.529174	0.30103	-0.522879	54	120.844	1	6	2	58.2	15.15	NA	NA	NA	-3.47533	1.6443	64.003
PT64	2022-11-18	RR-MS	0	0.390405	0	-0.696804	1.23045	0.918188	0.477121	-0.630784	54.6	NA	NA	NA	NA	NA	NA	NA	NA	NA	-3.46586	2.35845	61.2284
PT64	2023-05-04	RR-MS	0	0.349472	0	-0.630784	0.954243	1.08322	0.69897	-0.701147	55	NA	NA	NA	NA	NA	NA	NA	NA	NA	-3.76454	2.01139	60.9521
PT64	2022-08-12	RR-MS	1	0.373096	0.477121	-0.630784	0.69897	0.319314	0.477121	-0.659556	54.3	NA	NA	NA	NA	NA	NA	NA	NA	NA	-4.38786	1.10118	65.9884
PT64	2024-07-21	RR-MS	0	0.405858	0	-0.774691	0.845098	0.769599	0.60206	-0.701147	56.2	NA	NA	NA	NA	NA	NA	NA	NA	NA	-4.52616	1.53527	67.5571
PT64	2023-09-18	RR-MS	0.30103	0.61574	0.30103	-0.661544	0.954243	0.772615	0.69897	-0.632644	55.4	NA	NA	NA	NA	NA	NA	NA	NA	NA	-4.00269	1.63922	61.0564
PT64	2022-06-17	RR-MS	0	0.273464	0	-0.737549	1.34242	0.296226	0.778151	-0.735182	54.1	NA	NA	NA	NA	NA	NA	NA	NA	NA	-4.90143	0.970934	70.0255
PT64	2022-07-11	RR-MS	0	0.290925	0	-0.737549	1.23045	0.565257	0.477121	-0.661544	54.2	NA	NA	NA	NA	NA	NA	NA	NA	NA	-4.0895	1.72483	66.4409
PT64	2023-09-08	RR-MS	0	0.522314	0	-0.521434	0	0.416308	0	-0.498941	55.4	NA	NA	NA	NA	NA	NA	NA	NA	NA	-3.36116	0.939316	69.3473
PT64	2021-11-30	RR-MS	0	0.11059	0	-0.66354	1.23045	0.659916	0.477121	-0.661544	53.6	NA	NA	NA	NA	NA	NA	NA	NA	NA	-3.72784	1.79667	64.1424
PT64	2022-01-23	RR-MS	0	0.464639	0	-0.474955	0	0.450095	0	-0.600326	53.7	NA	NA	NA	NA	NA	NA	NA	NA	NA	-3.62747	0.968129	69.7633
PT64	2022-01-06	RR-MS	0	0.414472	0	-0.636388	1.23045	0.483872	0.477121	-0.661544	53.7	NA	NA	NA	NA	NA	NA	NA	NA	NA	-3.92492	1.64814	65.7323
PT64	2023-01-08	RR-MS	0	0.283753	0	-0.696804	1.30103	0.852968	0.60206	-0.735182	54.7	NA	NA	NA	NA	NA	NA	NA	NA	NA	-4.03835	2.10128	63.1771
PT64	2022-03-23	RR-MS	0	0.353532	0	-0.600326	0	0.634779	0	-0.735182	53.9	NA	NA	NA	NA	NA	NA	NA	NA	NA	-4.34729	1.22237	71.7529
PT64	2023-10-30	RR-MS	0	0.740915	0	-0.69897	1.23045	0.490941	0.477121	-0.545155	55.5	NA	NA	NA	NA	NA	NA	NA	NA	NA	-3.65934	1.81459	64.8758
PT64	2022-02-24	RR-MS	0	0.276921	0	-0.600326	1.04139	0.972481	0.778151	-0.628932	53.8	NA	NA	NA	NA	NA	NA	NA	NA	NA	-3.47523	1.77588	60.1099
PT64	2023-06-04	RR-MS	0	0.529045	0	-0.701147	0	0.55084	0	-0.600326	55.1	NA	NA	NA	NA	NA	NA	NA	NA	NA	-4.17236	1.16606	72.2852
PT64	2021-09-19	RR-MS	0	0.463146	0	-0.779892	0	0.840043	0	-0.519993	53.4	NA	NA	NA	NA	NA	NA	NA	NA	NA	-3.6974	1.61541	68.9908
PT64	2023-06-30	RR-MS	0	0.415974	0	-0.60206	0	0.351796	0	-0.661544	55.2	NA	NA	NA	NA	NA	NA	NA	NA	NA	-4.35838	0.781721	73.9127
PT64	2022-02-14	RR-MS	0	0.161368	0	-0.665546	0.69897	0.318898	0.477121	-0.600326	53.8	NA	NA	NA	NA	NA	NA	NA	NA	NA	-4.19958	0.688302	70.2844
PT64	2024-03-27	RR-MS	0	0.390051	0	-0.573489	0	0.379124	0	-0.661544	55.9	NA	NA	NA	NA	NA	NA	NA	NA	NA	-4.2401	0.814848	73.1317
PT64	2022-05-04	RR-MS	0	0.420286	0	-0.630784	1.23045	0.282849	0.477121	-0.66354	54	NA	NA	NA	NA	NA	NA	NA	NA	NA	-4.14509	1.31685	67.9925
PT64	2024-10-15	RR-MS	0	0.246499	0	-0.66354	0	0.774882	0	-0.665546	56.5	NA	NA	NA	NA	NA	NA	NA	NA	NA	-4.03289	1.40446	70.0917
PT64	2023-11-29	RR-MS	0	0.384712	0	-0.576754	1.11394	1.1536	0.845098	-0.600326	55.6	NA	NA	NA	NA	NA	NA	NA	NA	NA	-3.11578	2.11226	56.7685
PT64	2023-04-24	RR-MS	0	0.675687	0	-0.69897	0	0.763727	0	-0.575118	55	NA	NA	NA	NA	NA	NA	NA	NA	NA	-3.85196	1.58932	69.4034
PT64	2022-08-22	RR-MS	0	0.31133	0	-0.573489	0	0.694342	0	-0.628932	54.3	NA	NA	NA	NA	NA	NA	NA	NA	NA	-3.72137	1.30135	68.9899
PT64	2021-11-14	RR-MS	0	0.43072	0	-0.735182	1.04139	0.631139	0.778151	-0.600326	53.5	NA	NA	NA	NA	NA	NA	NA	NA	NA	-4.15272	1.28155	65.8064
PT64	2023-08-25	RR-MS	0	0.370883	0	-0.737549	0	0.466571	0	-0.476254	55.3	NA	NA	NA	NA	NA	NA	NA	NA	NA	-3.77902	0.951077	71.9381
PT64	2021-12-04	RR-MS	0	0.353147	0	-0.735182	0	0.568788	0	-0.774691	53.6	NA	NA	NA	NA	NA	NA	NA	NA	NA	-4.97956	1.11253	75.3209
PT64	2022-12-25	RR-MS	0	0.522835	0	-0.703335	0	0.299943	0	-0.69897	54.7	NA	NA	NA	NA	NA	NA	NA	NA	NA	-4.8972	0.746197	76.7382
PT64	2022-10-29	RR-MS	0	0.504199	0	-0.696804	0.69897	0.666518	0.477121	-0.661544	54.5	NA	NA	NA	NA	NA	NA	NA	NA	NA	-4.25624	1.42842	67.7244
PT64	2023-09-27	RR-MS	0	0.372175	0	-0.661544	1.27875	0.825166	0.477121	-0.573489	55.4	NA	NA	NA	NA	NA	NA	NA	NA	NA	-3.17989	2.24665	60.5612
PT64	2023-07-09	RR-MS	0	0.191451	0	-0.627088	0.69897	1.12856	0.477121	-0.575118	55.2	NA	NA	NA	NA	NA	NA	NA	NA	NA	-3.07677	2.048	59.9221
PT64	2022-11-14	RR-MS	0	0.705778	0	-0.630784	1.23045	0.364363	0.477121	-0.661544	54.5	NA	NA	NA	NA	NA	NA	NA	NA	NA	-4.11649	1.5876	67.0207
PT64	2021-12-12	RR-MS	0.954243	0.622628	0.30103	-0.598599	0.69897	0.790567	0.477121	-0.696804	53.6	NA	NA	NA	NA	NA	NA	NA	NA	NA	-3.94962	2.06283	62.3098
PT64	2023-07-31	RR-MS	0	0.453012	0	-0.546682	1.38021	1.02645	0.90309	-0.546682	55.3	NA	NA	NA	NA	NA	NA	NA	NA	NA	-2.83032	2.1363	55.358
PT64	2021-09-13	RR-MS	0	0.612042	0	-0.573489	0.477121	0.597366	0.30103	-0.661544	53.4	NA	NA	NA	NA	NA	NA	NA	NA	NA	-4.00251	1.37284	67.8146
PT64	2022-04-02	RR-MS	0	0.51375	0	-0.630784	0.69897	0.563837	0.477121	-0.571865	53.9	NA	NA	NA	NA	NA	NA	NA	NA	NA	-3.78801	1.26232	66.4516
PT64	2022-03-12	RR-MS	0	0.252853	0	-0.598599	0.477121	0.463146	0.30103	-0.665546	53.9	NA	NA	NA	NA	NA	NA	NA	NA	NA	-4.15193	0.979578	69.8349
PT64	2022-12-20	RR-MS	0	0.390228	0	-0.66354	0	0.972758	0	-0.737549	54.6	NA	NA	NA	NA	NA	NA	NA	NA	NA	-4.16688	1.80139	68.9175
PT64	2024-02-23	RR-MS	0	0.224274	0	-0.603801	1.23045	0.150142	0.477121	-0.522879	55.8	NA	NA	NA	NA	NA	NA	NA	NA	NA	-3.54303	1.00343	66.9162
PT64	2023-08-11	RR-MS	0	0.373647	0	-0.454693	1.17609	0.818094	0.90309	-0.630784	55.3	NA	NA	NA	NA	NA	NA	NA	NA	NA	-3.28865	1.53517	58.7584
PT64	2024-01-05	RR-MS	0	0.399154	0	-0.782516	1.23045	0.774371	0.69897	-0.823909	55.7	NA	NA	NA	NA	NA	NA	NA	NA	NA	-4.92209	1.81574	67.2627
PT64	2024-03-07	RR-MS	0.477121	0.652343	0.477121	-0.701147	1.23045	0.747955	0.30103	-0.742321	55.9	NA	NA	NA	NA	NA	NA	NA	NA	NA	-4.1422	2.47225	60.346
PT64	2024-09-13	RR-MS	0	0.438701	0	-0.60206	0	0.335458	0	-0.777284	56.4	NA	NA	NA	NA	NA	NA	NA	NA	NA	-4.89688	0.765341	75.8858
PT64	2024-05-13	RR-MS	0	0.330211	0	-0.435334	0	0.778224	0	-0.60206	56	NA	NA	NA	NA	NA	NA	NA	NA	NA	-3.12047	1.44968	65.3565
PT64	2024-01-12	RR-MS	0	0.244525	0	-0.632644	0.69897	0.992598	0.477121	-0.66354	55.7	NA	NA	NA	NA	NA	NA	NA	NA	NA	-3.65158	1.84722	62.9456
PT64	2024-04-21	RR-MS	0	0.291813	0	-0.701147	0.477121	0.816639	0.30103	-0.694649	56	NA	NA	NA	NA	NA	NA	NA	NA	NA	-4.18511	1.58545	67.8734
PT64	2024-04-30	RR-MS	0	0.149527	0	-0.665546	0	0.434569	0	-0.692504	56	NA	NA	NA	NA	NA	NA	NA	NA	NA	-4.51617	0.792997	74.4687
PT64	2024-06-27	RR-MS	0	0.190332	0	-0.573489	0.954243	1.08207	0.69897	-0.696804	56.2	NA	NA	NA	NA	NA	NA	NA	NA	NA	-3.54393	1.93407	59.965
PT64	2023-12-15	RR-MS	0	0.536685	0	-0.69897	0	0.419956	0	-0.630784	55.6	NA	NA	NA	NA	NA	NA	NA	NA	NA	-4.45046	0.952189	74.2303
PT64	2021-11-21	RR-MS	0	0.238799	0	-0.661544	0	0.209783	0	-0.598599	53.6	NA	NA	NA	NA	NA	NA	NA	NA	NA	-4.36229	0.46177	75.5507
PT64	2023-10-11	RR-MS	0.954243	0.546666	0.30103	-0.659556	0.477121	0.9769	0.30103	-0.694649	55.4	NA	NA	NA	NA	NA	NA	NA	NA	NA	-3.87605	2.34469	62.4193
PT64	2022-10-07	RR-MS	0	0.372175	0	-0.66354	0	1.01431	0	-0.632644	54.4	NA	NA	NA	NA	NA	NA	NA	NA	NA	-3.64939	1.86188	66.8203
PT64	2023-12-23	RR-MS	0	0.392169	0	-0.634512	0	0.454692	0	-0.774691	55.6	NA	NA	NA	NA	NA	NA	NA	NA	NA	-4.83184	0.941426	74.998
PT64	2024-02-09	RR-MS	0	0.500374	0	-0.546682	0.477121	0.423082	0.30103	-0.628932	55.8	NA	NA	NA	NA	NA	NA	NA	NA	NA	-3.94912	1.0303	68.8871
PT64	2022-07-26	RR-MS	0	0.332438	0	-0.571865	0	0.0115704	0	-0.66354	54.2	NA	NA	NA	NA	NA	NA	NA	NA	NA	-4.64262	0.17677	77.3792
PT64	2022-01-15	RR-MS	0.30103	0.772028	0.30103	-0.735182	0.69897	0.657343	0.477121	-0.661544	53.7	NA	NA	NA	NA	NA	NA	NA	NA	NA	-4.4824	1.55788	65.5293
PT64	2023-03-21	RR-MS	0	0.221153	0	-0.694649	0.845098	1.08807	0.60206	-0.69897	54.9	NA	NA	NA	NA	NA	NA	NA	NA	NA	-3.88528	1.97695	62.543
PT64	2023-01-31	RR-MS	0	0.387923	0	-0.667562	1.30103	0.657247	0.60206	-0.69897	54.8	NA	NA	NA	NA	NA	NA	NA	NA	NA	-4.0404	1.82541	64.4019
PT64	2022-03-06	RR-MS	0	0.229426	0	-0.69897	0.954243	0.48643	0.69897	-0.598599	53.9	NA	NA	NA	NA	NA	NA	NA	NA	NA	-4.14217	0.962807	67.3714
PT64	2024-09-28	RR-MS	0	0.606919	0	-0.628932	0.69897	0.764774	0.477121	-0.546682	56.4	NA	NA	NA	NA	NA	NA	NA	NA	NA	-3.46861	1.64037	63.7134
PT64	2024-08-11	RR-MS	0	0.375298	0	-0.603801	1.17609	0.826075	0.90309	-0.573489	56.3	NA	NA	NA	NA	NA	NA	NA	NA	NA	-3.44853	1.54922	60.212
PT64	2022-09-10	RR-MS	0.477121	0.710287	0.477121	-0.737549	0.69897	0.574379	0.477121	-0.737549	54.4	57.9	0	3	0	89.4	12.9	NA	NA	NA	-4.92774	1.40115	65.9857
PT64	2024-10-03	RR-MS	0	0.371068	0	-0.739929	1.23045	0.974742	0.69897	-0.665546	56.4	NA	NA	NA	NA	NA	NA	NA	NA	NA	-3.86529	2.13539	61.8141
PT64	2023-03-06	RR-MS	0	0.427486	0	-0.66354	0	0.696531	0	-0.669586	54.9	NA	NA	NA	NA	NA	NA	NA	NA	NA	-4.18435	1.36003	71.0585
PT64	2023-11-16	RR-MS	0	0.538825	0	-0.630784	0.69897	0.552181	0.477121	-0.665546	55.5	NA	NA	NA	NA	NA	NA	NA	NA	NA	-4.2238	1.25483	68.0305
PT64	2022-02-04	RR-MS	0	0.62024	0	-0.66354	1.32222	0.925415	0.69897	-0.600326	53.8	NA	NA	NA	NA	NA	NA	NA	NA	NA	-3.41758	2.26919	59.5954
PT64	2023-04-05	RR-MS	0	0.214844	0	-0.701147	0.845098	0.804616	0.60206	-0.665546	54.9	NA	NA	NA	NA	NA	NA	NA	NA	NA	-4.07187	1.50294	65.4058
PT64	2024-02-02	RR-MS	0	0.434249	0	-0.665546	0.69897	0.779163	0.477121	-0.661544	55.8	NA	NA	NA	NA	NA	NA	NA	NA	NA	-4.02346	1.58246	65.9148
PT64	2021-09-03	RR-MS	0	0.417139	0	-0.774691	0	0.629715	0	-0.628932	53.3	NA	NA	NA	NA	NA	NA	NA	NA	NA	-4.39147	1.2441	73.0138
PT64	2021-11-04	RR-MS	0	0.755875	0	-0.735182	0	0.639387	0	-0.735182	53.5	NA	NA	NA	NA	NA	NA	NA	NA	NA	-4.82597	1.4207	73.8967
PT64	2022-06-23	RR-MS	0	0.335859	0	-0.661544	1.32222	0.520221	0.69897	-0.600326	54.1	NA	NA	NA	NA	NA	NA	NA	NA	NA	-3.79539	1.4611	64.2406
PT64	2024-08-21	RR-MS	0	0.33726	0	-0.66354	1.23045	0.790144	0.60206	-0.701147	56.3	NA	NA	NA	NA	NA	NA	NA	NA	NA	-3.92216	1.9471	63.2496
PT64	2022-04-11	RR-MS	0	0.194514	0	-0.571865	0	0.817698	0	-0.543634	53.9	NA	NA	NA	NA	NA	NA	NA	NA	NA	-3.16973	1.45097	66.2242
PT64	2022-07-17	RR-MS	0	0.47041	0	-0.661544	0.477121	0.706632	0.30103	-0.774691	54.2	NA	NA	NA	NA	NA	NA	NA	NA	NA	-4.59696	1.48729	69.7322
PT64	2022-05-22	RR-MS	0	0.184975	0	-0.661544	1.04139	0.501196	0.778151	-0.627088	54.1	NA	NA	NA	NA	NA	NA	NA	NA	NA	-4.14683	0.949164	66.5195
PT64	2022-11-06	RR-MS	0	0.383277	0	-0.600326	0	0.305781	0	-0.69897	54.5	NA	NA	NA	NA	NA	NA	NA	NA	NA	-4.56326	0.689761	74.9927
PT64	2024-04-03	RR-MS	0	0.477411	0	-0.665546	0.477121	0.23477	0.30103	-0.696804	55.9	NA	NA	NA	NA	NA	NA	NA	NA	NA	-4.79376	0.706498	74.0439
PT64	2022-05-15	RR-MS	0	0.341237	0	-0.545155	0.69897	1.02934	0.477121	-0.732828	54	NA	NA	NA	NA	NA	NA	NA	NA	NA	-3.69437	1.95411	62.1643
PT64	2021-10-24	RR-MS	0	0.236285	0	-0.661544	0.477121	0.533645	0.30103	-0.659556	53.5	NA	NA	NA	NA	NA	NA	NA	NA	NA	-4.22058	1.08888	69.9541
PT64	2022-01-29	RR-MS	0	0.222196	0	-0.66354	0.69897	0.312812	0.477121	-0.732828	53.8	NA	NA	NA	NA	NA	NA	NA	NA	NA	-4.80497	0.707015	72.3649
PT64	2023-12-29	RR-MS	0	0.447468	0	-0.696804	1.32222	0.425208	0.69897	-0.632644	55.7	NA	NA	NA	NA	NA	NA	NA	NA	NA	-4.17386	1.35611	66.4102
PT64	2022-04-22	RR-MS	0	0.338656	0	-0.628932	0.69897	0.85685	0.477121	-0.600326	54	NA	NA	NA	NA	NA	NA	NA	NA	NA	-3.53619	1.66625	63.4776
PT64	2022-09-01	RR-MS	0	0.359076	0	-0.69897	0	0.491782	0	-0.661544	54.3	NA	NA	NA	NA	NA	NA	NA	NA	NA	-4.46185	0.987375	73.8754
PT64	2024-04-13	RR-MS	0.954243	0.898506	0.954243	-0.575118	0.69897	0.498311	0.477121	-0.694649	56	NA	NA	NA	NA	NA	NA	NA	NA	NA	-4.47166	1.39212	58.918
PT64	2021-10-13	RR-MS	0	0.863977	0	-0.732828	1.23045	0.857513	0.954243	-0.661544	53.5	NA	NA	NA	NA	NA	NA	NA	NA	NA	-4.30264	1.81992	62.99
PT64	2022-05-29	RR-MS	0	0.361161	0	-0.661544	0.954243	1.01043	0.69897	-0.661544	54.1	NA	NA	NA	NA	NA	NA	NA	NA	NA	-3.76047	1.89598	61.6829
PT64	2023-02-08	RR-MS	0	0.349666	0	-0.777284	1.23045	0.589056	0.477121	-0.69897	54.8	NA	NA	NA	NA	NA	NA	NA	NA	NA	-4.35665	1.79221	67.3905
PT64	2023-08-06	RR-MS	0	0.228657	0	-0.634512	0.845098	1.01519	0.60206	-0.69897	55.3	NA	NA	NA	NA	NA	NA	NA	NA	NA	-3.79837	1.85941	62.4046
PT64	2022-12-04	RR-MS	0	0.331022	0	-0.630784	1.23045	0.806723	0.477121	-0.66354	54.6	NA	NA	NA	NA	NA	NA	NA	NA	NA	-3.53436	2.14508	61.9447
PT64	2023-05-13	RR-MS	0	0.411114	0	-0.661544	1.23045	0.806112	0.477121	-0.779892	55	NA	NA	NA	NA	NA	NA	NA	NA	NA	-4.15963	2.18202	64.2468
PT64	2023-01-19	RR-MS	0	0.380934	0	-0.737549	0	0.450711	0	-0.575118	54.7	NA	NA	NA	NA	NA	NA	NA	NA	NA	-4.23879	0.929485	73.6455
PT64	2024-01-30	RR-MS	0.954243	0.281942	0.30103	-0.575118	0	0.846151	0	-0.632644	55.8	NA	NA	NA	NA	NA	NA	NA	NA	NA	-3.48945	1.91184	64.3948
PT64	2022-07-02	RR-MS	0	0.323458	0	-0.632644	0	0.571243	0	-0.630784	54.2	NA	NA	NA	NA	NA	NA	NA	NA	NA	-4.03874	1.10254	71.4033
PT64	2023-12-06	RR-MS	0.30103	0.353339	0.30103	-0.630784	0	0.591176	0	-0.661544	55.6	NA	NA	NA	NA	NA	NA	NA	NA	NA	-4.19491	1.1676	68.6908
PT28	2022-08-21	NIND	0	0.443576	0	-0.630784	0.954243	1.09996	0.69897	-0.474955	64.1	141.456	0	5	0	60.6	9.15	NA	NA	NA	-2.76403	2.08381	57.2714
PT79	2021-08-07	RR-MS	0	0.45591	0	-0.632644	0.954243	0.898067	0.69897	-0.476254	37.2	29.0889	0	2	0	70.2	2.9	0.771999	5755	15061	-3.00489	1.75417	59.6524
PT245	2022-09-24	RR-MS	0	1.10178	0	-0.519993	1.39794	1.09999	0.954243	-0.360514	49.6	55.2444	0	3	0	66.6	11.4	NA	NA	NA	-2.04031	2.51384	51.0999
PT245	2023-03-26	RR-MS	0	0.50826	0	-0.432974	1.49136	0.243286	0.69897	-0.392545	50.1	53	0	3	0	71.4	11.4	NA	NA	NA	-2.46864	1.26266	59.5185
PT60	2021-12-31	RR-MS	1.02119	1.233	0.60206	-0.344862	1.38021	0.774298	0.90309	-0.496209	58.6	NA	NA	NA	NA	NA	NA	NA	NA	NA	-2.51819	2.34986	48.3502
PT60	2022-08-18	RR-MS	0	0.968483	0	-0.413413	1.39794	0.563244	0.954243	-0.360514	59.3	NA	NA	NA	NA	NA	NA	NA	NA	NA	-2.30709	1.55874	55.56
PT60	2022-11-10	RR-MS	0.954243	0.589279	0.30103	-0.434152	1.04139	0.607991	0.778151	-0.345823	59.5	76.1	0	4.5	0	72.6	8.7	NA	NA	NA	-2.15802	1.69038	54.3191
PT60	2022-07-02	RR-MS	0.954243	0.604982	0.30103	-0.600326	1.23045	0.814381	0.477121	-0.396856	59.1	NA	NA	NA	NA	NA	NA	NA	NA	NA	-2.24769	2.65979	54.322
PT60	2024-03-07	RR-MS	0	0.974512	0	-0.379864	1.34242	0.919235	0.778151	-0.476254	60.8	77.35	0	3.5	0	69	8.7	NA	NA	NA	-2.21233	2.33843	53.0138
PT60	2023-03-02	RR-MS	0.477121	0.903904	0.477121	-0.501689	1.32222	0.950949	0.69897	-0.415669	59.8	NA	NA	NA	NA	NA	NA	NA	NA	NA	-2.24298	2.47423	49.1786
PT60	2021-11-18	RR-MS	0.954243	0.68993	0.30103	-0.696804	1.4624	0.995547	0.90309	-0.328827	58.5	NA	NA	NA	NA	NA	NA	NA	NA	NA	-2.25413	2.65686	51.3934
PT60	2022-06-01	RR-MS	0.477121	0.763578	0.477121	-0.571865	1.39794	0.60021	0.778151	-0.432974	59.1	NA	NA	NA	NA	NA	NA	NA	NA	NA	-2.89694	1.79561	54.1938
PT60	2023-06-11	RR-MS	0	0.523876	0	-0.457175	1.49136	0.610873	0.778151	-0.378824	60.1	86.4	0	4.5	0	75	8.7	NA	NA	NA	-2.13561	1.771	55.4576
PT60	2022-05-21	RR-MS	0.30103	0.920749	0.30103	-0.435334	1.49136	0.620552	0.60206	-0.476254	59	NA	NA	NA	NA	NA	NA	NA	NA	NA	-2.4837	2.23732	53.566
PT60	2022-01-28	RR-MS	0.30103	1.12349	0.30103	-0.457175	1.51851	0.915927	0.845098	-0.545155	58.7	NA	NA	NA	NA	NA	NA	NA	NA	NA	-2.76289	2.51586	51.415
PT60	2022-03-04	RR-MS	0.954243	0.624076	0.30103	-0.414539	1.36173	0.530584	0.69897	-0.434152	58.8	NA	NA	NA	NA	NA	NA	NA	NA	NA	-2.31612	2.02912	54.3768
PT60	2022-07-14	RR-MS	0	0.362105	0	-0.345823	1.34242	0.652536	0.778151	-0.300162	59.2	NA	NA	NA	NA	NA	NA	NA	NA	NA	-1.4785	1.60503	52.8231
PT60	2022-11-13	RR-MS	0.69897	1.10123	0.69897	-0.412289	1.32222	0.643847	0.60206	-0.432974	59.5	76.1	0	4.5	0	72.6	8.7	NA	NA	NA	-2.40649	2.20501	49.3777
PT60	2022-09-09	RR-MS	0.954243	0.659346	0.30103	-0.329754	1.49136	0.815511	0.778151	-0.396856	59.3	NA	NA	NA	NA	NA	NA	NA	NA	NA	-1.5833	2.54741	48.371
PT60	2023-06-01	RR-MS	0.30103	0.552911	0.30103	-0.435334	1.36173	0.458336	0.845098	-0.571865	60.1	NA	NA	NA	NA	NA	NA	NA	NA	NA	-3.29099	1.31817	57.6729
PT60	2021-11-07	RR-MS	0.954243	0.914502	0.477121	-0.521434	1.6721	1.12044	1.39794	-0.474955	58.5	43.45	0	3	0	66.6	8.7	0.701149	2578	29335	-2.6671	2.42218	46.4061
PT60	2023-01-05	RR-MS	0	0.566084	0	-0.436519	1.39794	0.777717	0.954243	-0.435334	59.7	NA	NA	NA	NA	NA	NA	NA	NA	NA	-2.36317	1.72444	54.6141
PT60	2022-12-01	RR-MS	0.954243	0.745387	0.30103	-0.634512	1.36173	0.606919	0.845098	-0.434152	59.6	NA	NA	NA	NA	NA	NA	NA	NA	NA	-3.01084	2.01066	57.0792
PT60	2023-11-27	RR-MS	0.477121	0.671728	0.477121	-0.474955	1.41497	0.856789	1	-0.28567	60.5	NA	NA	NA	NA	NA	NA	NA	NA	NA	-1.83593	1.88871	47.2819
PT60	2022-04-24	RR-MS	0.954243	0.526469	0.30103	-0.396856	1.36173	0.446692	0.69897	-0.414539	59	58.95	0	3	0	66.6	8.7	NA	NA	NA	-2.24842	1.84346	54.7548
PT60	2022-11-03	RR-MS	1.20412	0.643551	0.60206	-0.630784	1.32222	0.77873	0.69897	-0.300162	59.5	NA	NA	NA	NA	NA	NA	NA	NA	NA	-2.13443	2.39867	50.2745
PT60	2022-03-21	RR-MS	0	0.741782	0	-0.434152	0.954243	0.86676	0.69897	-0.415669	58.9	NA	NA	NA	NA	NA	NA	NA	NA	NA	-2.27944	1.83762	55.846
PT60	2024-03-10	RR-MS	0	0.826658	0	-0.575118	1.34242	0.696182	0.778151	-0.600326	60.8	77.35	0	3.5	0	69	8.7	NA	NA	NA	-3.53114	1.89771	60.6828
PT60	2021-10-22	RR-MS	1.02119	1.42565	0.60206	-0.546682	1.49136	0.705436	0.60206	-0.546682	58.4	NA	NA	NA	NA	NA	NA	NA	NA	NA	-3.11031	2.86281	52.5596
PT60	2023-04-27	RR-MS	0.954243	1.18364	0.30103	-0.434152	1.39794	0.690816	0.778151	-0.434152	60	NA	NA	NA	NA	NA	NA	NA	NA	NA	-2.37739	2.48922	52.6342
PT60	2022-08-04	RR-MS	0	0.562769	0	-0.598599	1.36173	0.67071	0.69897	-0.345823	59.2	NA	NA	NA	NA	NA	NA	NA	NA	NA	-2.34819	1.86076	57.3222
PT60	2022-06-23	RR-MS	0	0.694254	0	-0.571865	1.49136	0.188647	0.69897	-0.299296	59.1	NA	NA	NA	NA	NA	NA	NA	NA	NA	-2.55641	1.26001	60.9743
PT205	2024-01-02	SP-MS	0	0.522835	0	-0.632644	0.845098	0.558469	0.60206	-0.60206	49	NA	NA	NA	NA	NA	NA	NA	NA	NA	-3.94918	1.23987	66.1526
PT205	2022-09-06	SP-MS	0	0.222196	0	-0.575118	1.23045	0.783618	0.845098	-0.454693	47.6	NA	NA	NA	NA	NA	NA	NA	NA	NA	-2.76336	1.54445	58.0845
PT205	2023-09-22	SP-MS	0	0.0595634	0	-0.575118	1.23045	0.14145	0.477121	-0.546682	48.7	NA	NA	NA	NA	NA	NA	NA	NA	NA	-3.53578	0.910934	66.9163
PT205	2022-03-07	SP-MS	0	0.304059	0	-0.573489	1.23045	0.13226	0.477121	-0.603801	47.1	NA	NA	NA	NA	NA	NA	NA	NA	NA	-3.85685	1.01153	67.8765
PT205	2023-04-25	SP-MS	0	0.107549	0	-0.477556	0.69897	0.243038	0.477121	-0.39794	48.3	NA	NA	NA	NA	NA	NA	NA	NA	NA	-2.83823	0.536739	64.9771
PT205	2021-11-01	SP-MS	0	0.296884	0	-0.477556	1.36173	1.01263	0.845098	-0.476254	46.8	NA	NA	NA	NA	NA	NA	NA	NA	NA	-2.2594	2.10014	53.414
PT205	2021-12-27	SP-MS	0	0.429429	0	-0.415669	0	0.787956	0	-0.455932	46.9	NA	NA	NA	NA	NA	NA	NA	NA	NA	-2.42918	1.51288	62.6707
PT205	2022-03-27	SP-MS	0	0.122544	0	-0.600326	0.477121	0.527501	0.30103	-0.60206	47.2	NA	NA	NA	NA	NA	NA	NA	NA	NA	-3.7696	1.02476	68.1412
PT205	2022-01-30	SP-MS	0.954243	0.376394	0.30103	-0.522879	0.954243	0.704665	0.69897	-0.455932	47	NA	NA	NA	NA	NA	NA	NA	NA	NA	-2.7251	1.76726	56.8573
PT205	2022-08-29	SP-MS	0	0.1827	0	-0.457175	0	0.52763	0	-0.347754	47.6	NA	NA	NA	NA	NA	NA	NA	NA	NA	-2.2964	0.96336	64.6843
PT205	2021-09-18	SP-MS	0	0.264346	0	-0.498941	1.23045	0.160769	0.30103	-0.476254	46.7	NA	NA	NA	NA	NA	NA	NA	NA	NA	-2.88486	1.28446	64.3663
PT205	2023-05-30	SP-MS	0	0.334655	0	-0.522879	1.23045	0.431525	0.477121	-0.522879	48.4	NA	NA	NA	NA	NA	NA	NA	NA	NA	-3.0252	1.52333	62.3495
PT205	2021-12-01	SP-MS	0	0.214844	0	-0.435334	0.69897	0.384891	0.477121	-0.575118	46.9	NA	NA	NA	NA	NA	NA	NA	NA	NA	-3.37365	0.823307	65.3834
PT205	2021-10-16	SP-MS	0	0.11294	0	-0.416801	0.477121	0.267641	0.30103	-0.435334	46.7	NA	NA	NA	NA	NA	NA	NA	NA	NA	-2.79717	0.588397	65.5807
PT205	2023-09-08	SP-MS	0	0.119915	0	-0.435334	0.69897	0.390405	0.477121	-0.455932	48.6	NA	NA	NA	NA	NA	NA	NA	NA	NA	-2.81381	0.787483	63.4821
PT205	2022-11-16	SP-MS	0.954243	0.505421	0.477121	-0.522879	1.23045	1.02449	0.845098	-0.39794	47.8	NA	NA	NA	NA	NA	NA	NA	NA	NA	-2.14254	2.36595	48.9396
PT205	2023-02-13	SP-MS	0	0.261025	0	-0.500313	1.23045	0.316599	0.477121	-0.476254	48.1	NA	NA	NA	NA	NA	NA	NA	NA	NA	-2.86446	1.29746	62.5897
PT205	2022-12-25	SP-MS	0	0.129045	0	-0.548214	1.23045	0.390759	0.60206	-0.498941	47.9	NA	NA	NA	NA	NA	NA	NA	NA	NA	-3.09227	1.18476	62.8638
PT205	2022-02-17	SP-MS	0	0.229682	0	-0.457175	0.845098	0.713407	0.60206	-0.477556	47.1	NA	NA	NA	NA	NA	NA	NA	NA	NA	-2.65017	1.35841	59.5856
PT205	2023-08-14	SP-MS	0	0.32695	0	-0.379864	0	0.749968	0	-0.455932	48.6	NA	NA	NA	NA	NA	NA	NA	NA	NA	-2.34447	1.40119	62.5259
PT205	2023-09-02	SP-MS	0	0.29292	0	-0.396856	0	0.518119	0	-0.415669	48.6	NA	NA	NA	NA	NA	NA	NA	NA	NA	-2.46551	0.999789	64.8585
PT205	2021-11-19	SP-MS	0	0.285782	0	-0.416801	1.23045	0.882297	0.845098	-0.455932	46.8	NA	NA	NA	NA	NA	NA	NA	NA	NA	-2.22482	1.73856	54.3852
PT205	2022-04-04	SP-MS	0	0.557748	0	-0.498941	0.69897	0.530712	0.477121	-0.600326	47.2	NA	NA	NA	NA	NA	NA	NA	NA	NA	-3.58867	1.22812	65.1249
PT205	2021-11-23	SP-MS	0	0.276232	0	-0.330683	1.23045	0.434888	0.60206	-0.39794	46.8	NA	NA	NA	NA	NA	NA	NA	NA	NA	-2.01356	1.32784	57.2532
PT205	2022-12-02	SP-MS	0	0.322839	0	-0.548214	0.69897	0.488551	0.477121	-0.477556	47.9	NA	NA	NA	NA	NA	NA	NA	NA	NA	-3.17105	1.04674	64.5215
PT205	2023-09-10	SP-MS	0	0.00475116	0	-0.522879	0	0.805093	0	-0.573489	48.6	NA	NA	NA	NA	NA	NA	NA	NA	NA	-3.12985	1.3401	66.032
PT205	2023-05-16	SP-MS	0	0.340444	0	-0.522879	1.23045	0.639586	0.954243	-0.498941	48.3	NA	NA	NA	NA	NA	NA	NA	NA	NA	-3.09721	1.20968	59.5785
PT205	2022-03-17	SP-MS	0	0.256958	0	-0.630784	0	0.43409	0	-0.498941	47.2	NA	NA	NA	NA	NA	NA	NA	NA	NA	-3.58473	0.843113	70.9235
PT205	2023-06-01	SP-MS	0	0.0519239	0	-0.416801	0.69897	0.648848	0.477121	-0.300162	48.4	NA	NA	NA	NA	NA	NA	NA	NA	NA	-1.76154	1.18472	57.7949
PT205	2023-11-08	SP-MS	0	0.311966	0	-0.603801	1.23045	0.603794	0.69897	-0.522879	48.8	NA	NA	NA	NA	NA	NA	NA	NA	NA	-3.24658	1.49096	61.6791
PT205	2022-01-03	SP-MS	0	0.359646	0	-0.380907	0	0.497483	0	-0.415669	47	NA	NA	NA	NA	NA	NA	NA	NA	NA	-2.46022	0.997118	64.837
PT205	2023-04-05	SP-MS	0	0.292256	0	-0.573489	0	0.41514	0	-0.548214	48.2	NA	NA	NA	NA	NA	NA	NA	NA	NA	-3.67132	0.828352	70.9686
PT205	2022-06-06	SP-MS	0	0.314078	0	-0.476254	0	0.255996	0	-0.330683	47.4	NA	NA	NA	NA	NA	NA	NA	NA	NA	-2.61273	0.574238	67.8678
PT205	2021-11-21	SP-MS	0	0.351796	0	-0.484126	1.23045	0.364926	0.30103	-0.435334	46.8	NA	NA	NA	NA	NA	NA	NA	NA	NA	-2.45368	1.66515	61.1372
PT205	2022-10-26	SP-MS	0	0.323046	0	-0.500313	1.23045	0.386321	0.69897	-0.573489	47.8	NA	NA	NA	NA	NA	NA	NA	NA	NA	-3.42488	1.13483	63.284
PT205	2022-10-01	SP-MS	0	0.387746	0	-0.521434	1.23045	0.23096	0.30103	-0.500313	47.7	NA	NA	NA	NA	NA	NA	NA	NA	NA	-3.00784	1.45957	64.2934
PT205	2023-11-15	SP-MS	0	0.136086	0	-0.548214	1.23045	0.379668	0.477121	-0.476254	48.8	NA	NA	NA	NA	NA	NA	NA	NA	NA	-2.89813	1.34305	62.642
PT205	2022-10-24	SP-MS	0	0.285332	0	-0.522879	1.23045	0.238799	0.477121	-0.498941	47.8	NA	NA	NA	NA	NA	NA	NA	NA	NA	-3.12281	1.17969	64.2053
PT205	2024-01-07	SP-MS	0	0.426349	0	-0.524329	1.32222	0.766785	0.954243	-0.573489	49	NA	NA	NA	NA	NA	NA	NA	NA	NA	-3.25232	1.55945	58.7449
PT205	2023-12-21	SP-MS	0	0.136403	0	-0.521434	0.845098	0.370698	0.60206	-0.573489	48.9	NA	NA	NA	NA	NA	NA	NA	NA	NA	-3.62029	0.744714	66.068
PT205	2022-12-17	SP-MS	0	0.409933	0	-0.548214	1.23045	0.782759	0.60206	-0.549751	47.9	137.233	1	5.5	2	71.4	27.2	NA	NA	NA	-2.94857	1.96927	59.1217
PT205	2021-09-11	SP-MS	0.477121	1.05808	0.477121	-0.600326	1.32222	0.664548	0.69897	-0.360514	46.6	149.878	1	5.5	2	73.8	27.2	NA	NA	NA	-2.63809	2.07137	53.2415
PT205	2023-11-29	SP-MS	0.30103	0.503246	0.30103	-0.60206	0.954243	0.828789	0.69897	-0.546682	48.9	NA	NA	NA	NA	NA	NA	NA	NA	NA	-3.36044	1.67926	58.1135
PT205	2022-02-07	SP-MS	0	0.187239	0	-0.455932	1.23045	0.282849	0.30103	-0.435334	47	NA	NA	NA	NA	NA	NA	NA	NA	NA	-2.42445	1.45078	61.6254
PT205	2023-03-28	SP-MS	0	0.16938	0	-0.455932	0	0.218536	0	-0.476254	48.2	NA	NA	NA	NA	NA	NA	NA	NA	NA	-3.20777	0.443417	70.2136
PT205	2023-07-18	SP-MS	0	0.420121	0	-0.522879	0	0.3485	0	-0.573489	48.5	NA	NA	NA	NA	NA	NA	NA	NA	NA	-3.74705	0.778208	71.3031
PT205	2022-04-06	SP-MS	0	0.131619	0	-0.548214	1.04139	0.312812	0.778151	-0.546682	47.2	NA	NA	NA	NA	NA	NA	NA	NA	NA	-3.66599	0.610834	65.6082
PT205	2023-12-25	SP-MS	0	0.562055	0	-0.417937	0	0.242044	0	-0.415669	48.9	NA	NA	NA	NA	NA	NA	NA	NA	NA	-2.90304	0.668571	68.3891
PT205	2023-08-03	SP-MS	0	0.392697	0	-0.455932	0	0.530968	0	-0.60206	48.5	NA	NA	NA	NA	NA	NA	NA	NA	NA	-3.47229	1.06842	68.5465
PT205	2023-02-25	SP-MS	0	0.257918	0	-0.457175	0.69897	0.157154	0.477121	-0.477556	48.1	NA	NA	NA	NA	NA	NA	NA	NA	NA	-3.26854	0.465284	66.8641
PT205	2022-12-29	SP-MS	0.30103	0.676511	0.30103	-0.498941	0.69897	0.424718	0.477121	-0.455932	47.9	NA	NA	NA	NA	NA	NA	NA	NA	NA	-3.13535	1.12605	61.1959
PT205	2023-09-17	SP-MS	0	0.298198	0	-0.477556	0.69897	0.269513	0.477121	-0.455932	48.7	NA	NA	NA	NA	NA	NA	NA	NA	NA	-3.11422	0.671082	65.5656
PT205	2023-12-03	SP-MS	0.954243	0.330414	0.30103	-0.477556	0	0.453012	0	-0.573489	48.9	NA	NA	NA	NA	NA	NA	NA	NA	NA	-3.40334	1.28152	66.4318
PT205	2023-08-29	SP-MS	0	0.226858	0	-0.522879	0.477121	0.287802	0.30103	-0.457175	48.6	NA	NA	NA	NA	NA	NA	NA	NA	NA	-3.20126	0.675884	67.4128
PT205	2021-09-28	SP-MS	0	0.160769	0	-0.286509	1.23045	0.445137	0.477121	-0.363512	46.7	NA	NA	NA	NA	NA	NA	NA	NA	NA	-1.58712	1.46354	55.8844
PT205	2022-11-03	SP-MS	0	0.317646	0	-0.573489	1.23045	0.980458	0.69897	-0.548214	47.8	NA	NA	NA	NA	NA	NA	NA	NA	NA	-2.85163	2.11957	57.2275
PT205	2022-10-09	SP-MS	0	0.292699	0	-0.500313	0.954243	0.579784	0.69897	-0.36251	47.7	NA	NA	NA	NA	NA	NA	NA	NA	NA	-2.44019	1.14792	59.4173
PT205	2023-01-29	SP-MS	0	0.947875	0	-0.399027	0	0.56134	0	-0.346787	48	NA	NA	NA	NA	NA	NA	NA	NA	NA	-2.28171	1.38199	63.3329
PT205	2021-10-02	SP-MS	0	0.295787	0	-0.396856	0	0.302764	0	-0.546682	46.7	NA	NA	NA	NA	NA	NA	NA	NA	NA	-3.2904	0.643285	69.3647
PT205	2023-01-03	SP-MS	0	0.295127	0	-0.415669	1.11394	0.680789	0.845098	-0.522879	48	NA	NA	NA	NA	NA	NA	NA	NA	NA	-2.82287	1.28412	58.4084
PT205	2021-10-25	SP-MS	0	0.346939	0	-0.363512	0	0.156852	0	-0.346787	46.8	NA	NA	NA	NA	NA	NA	NA	NA	NA	-2.48401	0.425061	67.4239
PT205	2022-10-11	SP-MS	0	0.196729	0	-0.522879	0.69897	0.414137	0.477121	-0.416801	47.7	NA	NA	NA	NA	NA	NA	NA	NA	NA	-2.88096	0.863322	64.031
PT205	2023-06-28	SP-MS	0	0.198657	0	-0.39794	0.845098	0.42111	0.60206	-0.414539	48.4	NA	NA	NA	NA	NA	NA	NA	NA	NA	-2.52242	0.857987	61.0234
PT205	2021-10-06	SP-MS	0	-0.0594835	0	-0.521434	0.69897	0.23325	0.477121	-0.498941	46.7	NA	NA	NA	NA	NA	NA	NA	NA	NA	-3.38064	0.441317	67.3622
PT205	2022-09-27	SP-MS	0	0.371437	0	-0.498941	1.23045	0.191171	0.477121	-0.436519	47.7	NA	NA	NA	NA	NA	NA	NA	NA	NA	-2.85258	1.14136	63.4027
PT205	2023-10-05	SP-MS	0.954243	0.311966	0.477121	-0.522879	0.69897	0.436799	0.477121	-0.546682	48.7	NA	NA	NA	NA	NA	NA	NA	NA	NA	-3.44071	1.24261	61.1338
PT205	2023-03-21	SP-MS	0	0.268344	0	-0.331614	0.477121	0.323252	0.30103	-0.415669	48.2	NA	NA	NA	NA	NA	NA	NA	NA	NA	-2.44468	0.754453	63.2477
PT205	2022-11-23	SP-MS	0	0.491642	0	-0.546682	1.32222	0.31618	0.69897	-0.416801	47.8	NA	NA	NA	NA	NA	NA	NA	NA	NA	-2.92204	1.19587	61.8952
PT205	2023-07-25	SP-MS	0	0.3126	0	-0.498941	0.954243	0.564666	0.69897	-0.455932	48.5	NA	NA	NA	NA	NA	NA	NA	NA	NA	-2.87352	1.13223	61.0098
PT205	2023-08-01	SP-MS	0	0.133539	0	-0.476254	0.69897	0.386499	0.477121	-0.545155	48.5	NA	NA	NA	NA	NA	NA	NA	NA	NA	-3.33432	0.787449	65.5695
PT205	2022-10-03	SP-MS	0	0.291591	0	-0.573489	0.69897	0.347135	0.477121	-0.476254	47.7	NA	NA	NA	NA	NA	NA	NA	NA	NA	-3.38792	0.796937	66.5457
PT205	2022-09-29	SP-MS	0	0.244525	0	-0.546682	0	0.581608	0	-0.522879	47.7	NA	NA	NA	NA	NA	NA	NA	NA	NA	-3.28371	1.08236	68.2195
PT205	2022-03-09	SP-MS	0	0.441381	0	-0.575118	0.69897	0.354876	0.477121	-0.522879	47.1	NA	NA	NA	NA	NA	NA	NA	NA	NA	-3.62877	0.880787	67.2018
PT205	2023-02-10	SP-MS	0	0.407731	0	-0.477556	0.69897	0.747955	0.477121	-0.455932	48.1	NA	NA	NA	NA	NA	NA	NA	NA	NA	-2.6045	1.51803	60.0423
PT205	2023-12-27	SP-MS	0	0.0187005	0	-0.571865	0	0.800029	0	-0.575118	48.9	NA	NA	NA	NA	NA	NA	NA	NA	NA	-3.28529	1.33829	66.9136
PT205	2023-12-18	SP-MS	0	0.26811	0	-0.476254	0.477121	0.615845	0.30103	-0.435334	48.9	NA	NA	NA	NA	NA	NA	NA	NA	NA	-2.61388	1.24055	62.5294
PT205	2023-02-19	SP-MS	0	0.305566	0	-0.379864	0	0.169968	0	-0.477556	48.1	NA	NA	NA	NA	NA	NA	NA	NA	NA	-3.08651	0.42725	69.5551
PT205	2022-01-05	SP-MS	0	0.143951	0	-0.546682	0	0.472756	0	-0.455932	47	NA	NA	NA	NA	NA	NA	NA	NA	NA	-3.08308	0.853812	68.4439
PT205	2022-09-13	SP-MS	0	0.148911	0	-0.549751	1.23045	1.0391	0.60206	-0.573489	47.6	NA	NA	NA	NA	NA	NA	NA	NA	NA	-2.70493	2.27154	56.5535
PT205	2021-10-01	SP-MS	0	0.34733	0	-0.435334	1.04139	0.443419	0.778151	-0.330683	46.7	NA	NA	NA	NA	NA	NA	NA	NA	NA	-2.29321	0.930094	58.9312
PT205	2022-05-16	SP-MS	0	0.277151	0	-0.379864	1.23045	0.631444	0.69897	-0.330683	47.3	NA	NA	NA	NA	NA	NA	NA	NA	NA	-1.71707	1.52041	54.7483
PT205	2022-03-22	SP-MS	0	0.533772	0	-0.435334	1.51851	0.872098	1.23045	-0.546682	47.2	NA	NA	NA	NA	NA	NA	NA	NA	NA	-2.90062	1.611	54.515
PT205	2022-10-07	SP-MS	0	0.50188	0	-0.455932	0	0.551206	0	-0.39794	47.7	NA	NA	NA	NA	NA	NA	NA	NA	NA	-2.56975	1.1538	65.1657
PT205	2023-10-22	SP-MS	0	0.221153	0	-0.522879	0.69897	0.294466	0.477121	-0.575118	48.8	NA	NA	NA	NA	NA	NA	NA	NA	NA	-3.72518	0.676036	67.8535
PT205	2021-09-14	SP-MS	0	0.329601	0	-0.497573	0.477121	0.268344	0.30103	-0.476254	46.7	149.878	1	5.5	2	73.8	27.2	NA	NA	NA	-3.26195	0.692241	67.5194
PT205	2022-01-17	SP-MS	0	0.368101	0	-0.501689	1.23045	0.460748	0.477121	-0.573489	47	NA	NA	NA	NA	NA	NA	NA	NA	NA	-3.16562	1.58774	62.4472
PT205	2023-06-06	SP-MS	0	0.280806	0	-0.36251	0.69897	0.603036	0.477121	-0.476254	48.4	NA	NA	NA	NA	NA	NA	NA	NA	NA	-2.4992	1.21706	60.1543
PT205	2023-01-27	SP-MS	0.30103	0.621384	0.30103	-0.436519	0	0.673205	0	-0.500313	48	NA	NA	NA	NA	NA	NA	NA	NA	NA	-2.90234	1.43094	62.0931
PT205	2023-11-27	SP-MS	0	0.363048	0	-0.575118	1.23045	0.503382	0.60206	-0.573489	48.9	NA	NA	NA	NA	NA	NA	NA	NA	NA	-3.43235	1.4828	63.1513
PT205	2021-11-09	SP-MS	0	0.131298	0	-0.455932	1.32222	0.577262	0.60206	-0.330683	46.8	NA	NA	NA	NA	NA	NA	NA	NA	NA	-1.81455	1.59343	56.075
PT205	2023-06-27	SP-MS	0	0.299289	0	-0.331614	1.23045	0.455302	0.477121	-0.39794	48.4	NA	NA	NA	NA	NA	NA	NA	NA	NA	-1.89156	1.54608	57.0327
PT205	2023-05-21	SP-MS	0.30103	0.138618	0.30103	-0.548214	1.23045	0.432007	0.60206	-0.521434	48.3	NA	NA	NA	NA	NA	NA	NA	NA	NA	-3.18792	1.27562	59.808
PT205	2021-12-18	SP-MS	0	0.801061	0	-0.549751	1.34242	0.710625	0.778151	-0.415669	46.9	NA	NA	NA	NA	NA	NA	NA	NA	NA	-2.61573	1.90958	57.2557
PT205	2022-04-14	SP-MS	0	0.131939	0	-0.522879	0.69897	0.605197	0.477121	-0.498941	47.2	NA	NA	NA	NA	NA	NA	NA	NA	NA	-3.01522	1.15011	63.0918
PT205	2022-11-01	SP-MS	0	0.218536	0	-0.476254	1.34242	0.928088	0.778151	-0.415669	47.8	NA	NA	NA	NA	NA	NA	NA	NA	NA	-2.01646	1.99489	53.5478
PT205	2023-02-03	SP-MS	0	0.374565	0	-0.457175	1.36173	0.716754	0.845098	-0.436519	48	NA	NA	NA	NA	NA	NA	NA	NA	NA	-2.37674	1.64529	55.885
PT205	2021-12-14	SP-MS	0	0.317646	0	-0.457175	0.477121	0.361917	0.30103	-0.399027	46.9	NA	NA	NA	NA	NA	NA	NA	NA	NA	-2.69598	0.842068	64.5903
PT205	2022-04-02	SP-MS	0	0.223496	0	-0.60206	0	0.568554	0	-0.60206	47.2	NA	NA	NA	NA	NA	NA	NA	NA	NA	-3.80216	1.0507	70.4932
PT205	2021-12-08	SP-MS	0	0.495267	0	-0.573489	0.845098	0.598791	0.60206	-0.379864	46.9	NA	NA	NA	NA	NA	NA	NA	NA	NA	-2.74149	1.29381	61.2975
PT205	2023-03-05	SP-MS	0	0.301898	0	-0.39794	1.23045	0.533645	0.954243	-0.498941	48.1	NA	NA	NA	NA	NA	NA	NA	NA	NA	-2.85196	1.01537	58.7661
PT205	2022-02-27	SP-MS	0	0.338058	0	-0.548214	0.845098	0.743431	0.60206	-0.476254	47.1	NA	NA	NA	NA	NA	NA	NA	NA	NA	-2.89625	1.45966	60.7021
PT205	2021-12-21	SP-MS	0	0.198932	0	-0.345823	0	0.530456	0	-0.396856	46.9	NA	NA	NA	NA	NA	NA	NA	NA	NA	-2.1996	0.975748	63.5947
PT205	2022-01-16	SP-MS	0.69897	0.405517	0.69897	-0.524329	0.69897	0.768638	0.477121	-0.500313	47	NA	NA	NA	NA	NA	NA	NA	NA	NA	-3.00263	1.59263	54.455
PT205	2023-01-17	SP-MS	0	0.51904	0	-0.437707	0.954243	0.51746	0.69897	-0.346787	48	NA	NA	NA	NA	NA	NA	NA	NA	NA	-2.31958	1.15162	58.8744
PT205	2023-10-18	SP-MS	0	0.499137	0	-0.498941	0	0.214314	0	-0.546682	48.7	NA	NA	NA	NA	NA	NA	NA	NA	NA	-3.73053	0.592674	72.0489
PT205	2021-09-23	SP-MS	0	0.455302	0	-0.272459	0.954243	0.484442	0.69897	-0.345823	46.7	NA	NA	NA	NA	NA	NA	NA	NA	NA	-1.86745	1.06655	56.5486
PT205	2024-01-04	SP-MS	0	0.157457	0	-0.573489	0	0.181272	0	-0.549751	49	NA	NA	NA	NA	NA	NA	NA	NA	NA	-3.90687	0.375844	73.6922
PT205	2022-01-28	SP-MS	0.30103	0.470263	0.30103	-0.575118	1.32222	0.283301	0.69897	-0.480172	47	NA	NA	NA	NA	NA	NA	NA	NA	NA	-3.35554	1.14888	60.7888
PT205	2022-12-23	SP-MS	0	0.33726	0	-0.546682	0.69897	0.787035	0.477121	-0.522879	47.9	NA	NA	NA	NA	NA	NA	NA	NA	NA	-3.03661	1.54958	61.7495
PT205	2022-07-18	SP-MS	0	0.405688	0	-0.316053	0.954243	0.165838	0.69897	-0.435334	47.5	NA	NA	NA	NA	NA	NA	NA	NA	NA	-2.7343	0.5136	62.317
PT205	2023-11-13	SP-MS	0	0.329805	0	-0.454693	0	0.51746	0	-0.546682	48.8	NA	NA	NA	NA	NA	NA	NA	NA	NA	-3.22198	1.01617	67.8284
PT205	2021-11-27	SP-MS	0	0.126456	0	-0.478862	0.477121	0.500785	0.30103	-0.380907	46.9	NA	NA	NA	NA	NA	NA	NA	NA	NA	-2.47294	0.982224	63.0611
PT205	2022-12-08	SP-MS	0	0.380754	0	-0.600326	0.69897	0.795045	0.477121	-0.522879	47.9	NA	NA	NA	NA	NA	NA	NA	NA	NA	-3.19077	1.5835	62.5309
PT205	2023-11-23	SP-MS	0	0.174932	0	-0.501689	1.23045	0.556182	0.778151	-0.522879	48.8	NA	NA	NA	NA	NA	NA	NA	NA	NA	-3.04397	1.23702	60.5652
PT205	2023-05-09	SP-MS	0	0.107549	0	-0.500313	1.32222	0.644143	1.04139	-0.60206	48.3	NA	NA	NA	NA	NA	NA	NA	NA	NA	-3.4437	1.08363	60.21
PT205	2023-10-16	SP-MS	0	0.685652	0	-0.632644	1.23045	0.105851	0.477121	-0.415669	48.7	NA	NA	NA	NA	NA	NA	NA	NA	NA	-3.31413	1.14848	66.2444
PT205	2021-10-04	SP-MS	0	0.208173	0	-0.457175	1.23045	0.337459	0.60206	-0.498941	46.7	NA	NA	NA	NA	NA	NA	NA	NA	NA	-2.9137	1.13369	61.9959
PT205	2021-11-03	SP-MS	0	0.260787	0	-0.522879	0.954243	0.437275	0.69897	-0.396856	46.8	NA	NA	NA	NA	NA	NA	NA	NA	NA	-2.80888	0.895986	61.9596
PT205	2022-10-13	SP-MS	0	0.323046	0	-0.435334	0	0.200029	0	-0.476254	47.7	NA	NA	NA	NA	NA	NA	NA	NA	NA	-3.20876	0.485487	70.0917
PT205	2021-11-25	SP-MS	0	0.777209	0	-0.571865	1.23045	0.244277	0.477121	-0.415669	46.8	NA	NA	NA	NA	NA	NA	NA	NA	NA	-3.00925	1.4219	63.6562
PT205	2023-02-23	SP-MS	0.69897	0.826852	0.69897	-0.546682	0.69897	0.479287	0.477121	-0.455932	48.1	NA	NA	NA	NA	NA	NA	NA	NA	NA	-3.29969	1.31148	57.4753
PT205	2022-06-03	SP-MS	0	0.331427	0	-0.435334	0.69897	0.422918	0.477121	-0.476254	47.4	NA	NA	NA	NA	NA	NA	NA	NA	NA	-2.92083	0.941747	63.4201
PT205	2022-03-05	SP-MS	0	0.326336	0	-0.575118	0.69897	0.550962	0.477121	-0.455932	47.1	NA	NA	NA	NA	NA	NA	NA	NA	NA	-3.08208	1.15211	63.9059
PT205	2023-12-23	SP-MS	0	0.391288	0	-0.500313	0	0.683407	0	-0.522879	48.9	NA	NA	NA	NA	NA	NA	NA	NA	NA	-3.07474	1.32107	66.2888
PT205	2021-11-17	SP-MS	0	0.327359	0	-0.500313	1.23045	0.542701	0.477121	-0.573489	46.8	NA	NA	NA	NA	NA	NA	NA	NA	NA	-3.05944	1.70461	61.4787
PT205	2022-11-18	SP-MS	0	0.264582	0	-0.380907	0.69897	0.163758	0.477121	-0.380907	47.8	NA	NA	NA	NA	NA	NA	NA	NA	NA	-2.6168	0.479414	64.0552
PT205	2022-03-11	SP-MS	0	0.340642	0	-0.630784	0.845098	0.421768	0.60206	-0.60206	47.1	NA	NA	NA	NA	NA	NA	NA	NA	NA	-4.05159	0.926368	67.7004
PT205	2023-07-27	SP-MS	0	0.353147	0	-0.549751	0	0.342423	0	-0.522879	48.5	NA	NA	NA	NA	NA	NA	NA	NA	NA	-3.58833	0.736371	71.0307
PT205	2023-11-19	SP-MS	0	0.354108	0	-0.603801	0.69897	0.544936	0.477121	-0.737549	48.8	NA	NA	NA	NA	NA	NA	NA	NA	NA	-4.42895	1.15526	68.7847
PT205	2022-02-21	SP-MS	0	0.228657	0	-0.575118	0.69897	0.341237	0.477121	-0.575118	47.1	NA	NA	NA	NA	NA	NA	NA	NA	NA	-3.82278	0.757311	68.1647
PT205	2023-10-08	SP-MS	0	0.578066	0	-0.546682	1.23045	0.720986	0.954243	-0.573489	48.7	NA	NA	NA	NA	NA	NA	NA	NA	NA	-3.46446	1.45755	60.1759
PT205	2023-11-10	SP-MS	0	0.0845763	0	-0.522879	0.954243	0.444825	0.69897	-0.630784	48.8	NA	NA	NA	NA	NA	NA	NA	NA	NA	-3.79586	0.825026	65.4792
PT205	2021-12-10	SP-MS	0	0.438701	0	-0.378824	1.04139	0.803525	0.778151	-0.346787	46.9	NA	NA	NA	NA	NA	NA	NA	NA	NA	-1.82304	1.57179	54.1016
PT205	2021-10-08	SP-MS	0.69897	0.194792	0.69897	-0.435334	1.23045	0.27738	0.477121	-0.380907	46.7	NA	NA	NA	NA	NA	NA	NA	NA	NA	-2.37559	1.24218	53.7191
PT205	2022-02-05	SP-MS	0	0.270912	0	-0.522879	1.23045	0.480151	0.477121	-0.396856	47	NA	NA	NA	NA	NA	NA	NA	NA	NA	-2.39441	1.57392	59.8451
PT205	2023-10-01	SP-MS	0	0.401917	0	-0.477556	0	0.489114	0	-0.416801	48.7	NA	NA	NA	NA	NA	NA	NA	NA	NA	-2.75952	1.00325	66.5256
PT205	2023-10-28	SP-MS	0	0.507586	0	-0.500313	1.23045	0.800442	0.477121	-0.548214	48.8	NA	NA	NA	NA	NA	NA	NA	NA	NA	-2.703	2.21832	58.1135
PT205	2023-05-26	SP-MS	0	0.342423	0	-0.435334	1.23045	0.723127	0.477121	-0.60206	48.3	NA	NA	NA	NA	NA	NA	NA	NA	NA	-2.80324	2.01157	58.7777
PT205	2022-11-05	SP-MS	0	0.189771	0	-0.477556	0	0.477555	0	-0.498941	47.8	NA	NA	NA	NA	NA	NA	NA	NA	NA	-3.08424	0.883501	67.9254
PT205	2023-10-12	SP-MS	0	0.287578	0	-0.476254	0.69897	0.482874	0.477121	-0.60206	48.7	NA	NA	NA	NA	NA	NA	NA	NA	NA	-3.51777	1.0206	65.3343
PT205	2022-04-12	SP-MS	0	0.592066	0	-0.575118	0.845098	0.0655797	0.60206	-0.522879	47.2	NA	NA	NA	NA	NA	NA	NA	NA	NA	-4.0049	0.453629	69.6847
PT205	2023-03-15	SP-MS	0	0.179839	0	-0.477556	1.23045	0.448397	0.477121	-0.416801	48.1	NA	NA	NA	NA	NA	NA	NA	NA	NA	-2.36721	1.478	59.7808
PT205	2023-02-15	SP-MS	0	0.380392	0	-0.457175	0.69897	0.326131	0.477121	-0.435334	48.1	NA	NA	NA	NA	NA	NA	NA	NA	NA	-2.92192	0.804118	64.2624
PT205	2023-03-17	SP-MS	0	0.508799	0	-0.571865	1.23045	0.443732	0.477121	-0.477556	48.2	NA	NA	NA	NA	NA	NA	NA	NA	NA	-2.99284	1.62614	62.3078
PT205	2022-12-12	SP-MS	0	0.356217	0	-0.548214	0	0.346744	0	-0.548214	47.9	137.233	1	5.5	2	71.4	27.2	NA	NA	NA	-3.6925	0.745007	71.3464
PT205	2023-08-22	SP-MS	0	0.293141	0	-0.500313	0.845098	0.281942	0.60206	-0.455932	48.6	NA	NA	NA	NA	NA	NA	NA	NA	NA	-3.17693	0.671504	64.936
PT205	2023-12-19	SP-MS	0	0.148294	0	-0.416801	0.69897	0.558228	0.477121	-0.575118	48.9	NA	NA	NA	NA	NA	NA	NA	NA	NA	-3.10967	1.07981	63.0804
PT205	2023-09-28	SP-MS	0	0.306211	0	-0.415669	0.954243	0.429752	0.69897	-0.415669	48.7	NA	NA	NA	NA	NA	NA	NA	NA	NA	-2.60817	0.905012	60.5899
PT205	2022-03-29	SP-MS	0	0.181272	0	-0.548214	0	0.145818	0	-0.548214	47.2	NA	NA	NA	NA	NA	NA	NA	NA	NA	-3.87412	0.328215	73.666
PT205	2023-08-24	SP-MS	0	0.238799	0	-0.455932	1.11394	0.188084	0.845098	-0.548214	48.6	NA	NA	NA	NA	NA	NA	NA	NA	NA	-3.58884	0.438686	65.143
PT205	2023-07-14	SP-MS	0	0.376942	0	-0.522879	0.477121	0.55206	0.30103	-0.396856	48.5	NA	NA	NA	NA	NA	NA	NA	NA	NA	-2.67416	1.18613	63.4321
PT205	2022-03-15	SP-MS	0	0.234517	0	-0.500313	1.23045	0.686458	0.30103	-0.573489	47.1	NA	NA	NA	NA	NA	NA	NA	NA	NA	-2.72312	2.14387	59.8191
PT205	2022-08-09	SP-MS	0	0.335057	0	-0.498941	1.23045	0.359456	0.477121	-0.476254	47.6	NA	NA	NA	NA	NA	NA	NA	NA	NA	-2.83106	1.40376	62.0726
PT205	2021-09-20	SP-MS	0	0.352954	0	-0.573489	0.69897	0.54295	0.477121	-0.498941	46.7	NA	NA	NA	NA	NA	NA	NA	NA	NA	-3.28431	1.15141	64.6349
PT205	2023-04-19	SP-MS	0	0.0236639	0	-0.477556	1.23045	0.523876	0.30103	-0.455932	48.2	NA	NA	NA	NA	NA	NA	NA	NA	NA	-2.26556	1.77378	59.5128
PT205	2022-08-23	SP-MS	0.954243	0.631038	0.30103	-0.416801	1.30103	0.178401	0.60206	-0.416801	47.6	NA	NA	NA	NA	NA	NA	NA	NA	NA	-2.59836	1.51706	58.5678
PT205	2023-10-03	SP-MS	0	0.182129	0	-0.396856	0	0.111934	0	-0.395774	48.7	NA	NA	NA	NA	NA	NA	NA	NA	NA	-2.80534	0.272316	69.241
PT205	2023-09-15	SP-MS	0	0.289812	0	-0.415669	1.32222	0.780029	0.69897	-0.60206	48.7	NA	NA	NA	NA	NA	NA	NA	NA	NA	-2.8021	1.87101	57.2623
PT205	2022-10-17	SP-MS	0	0.113275	0	-0.435334	0.845098	0.271144	0.60206	-0.457175	47.7	NA	NA	NA	NA	NA	NA	NA	NA	NA	-2.96496	0.568322	64.0212
PT205	2023-10-20	SP-MS	0	0.443732	0	-0.573489	0	0.135451	0	-0.548214	48.7	NA	NA	NA	NA	NA	NA	NA	NA	NA	-4.0235	0.435368	74.1974
PT205	2022-03-23	SP-MS	0	0.187239	0	-0.498941	0	0.00817418	0	-0.435334	47.2	NA	NA	NA	NA	NA	NA	NA	NA	NA	-3.38865	0.102316	72.7119
PT205	2022-01-07	SP-MS	0	0.212454	0	-0.477556	0.954243	0.366796	0.69897	-0.476254	47	NA	NA	NA	NA	NA	NA	NA	NA	NA	-3.10018	0.755965	63.259
PT205	2023-02-17	SP-MS	0	0.507451	0	-0.548214	0.69897	0.185542	0.477121	-0.455932	48.1	NA	NA	NA	NA	NA	NA	NA	NA	NA	-3.46163	0.63071	67.6861
PT205	2023-08-27	SP-MS	0	0.246745	0	-0.573489	1.23045	0.705607	0.69897	-0.454693	48.6	NA	NA	NA	NA	NA	NA	NA	NA	NA	-2.72676	1.62924	58.9586
PT205	2023-01-07	SP-MS	0	0.214844	0	-0.576754	0.69897	0.697491	0.477121	-0.548214	48	NA	NA	NA	NA	NA	NA	NA	NA	NA	-3.30431	1.34276	63.6637
PT205	2022-11-07	SP-MS	0	0.369216	0	-0.603801	1.23045	0.243534	0.477121	-0.60206	47.8	NA	NA	NA	NA	NA	NA	NA	NA	NA	-3.82656	1.22732	67.0589
PT205	2023-12-05	SP-MS	0	0.376029	0	-0.548214	1.34242	0.473195	0.778151	-0.498941	48.9	NA	NA	NA	NA	NA	NA	NA	NA	NA	-3.14121	1.31361	61.2555
PT205	2022-12-27	SP-MS	0	0.239299	0	-0.548214	0	0.328787	0	-0.436519	47.9	NA	NA	NA	NA	NA	NA	NA	NA	NA	-3.18679	0.65976	69.8316
PT205	2023-08-31	SP-MS	0	0.580469	0	-0.454693	0.69897	0.630936	0.477121	-0.498941	48.6	NA	NA	NA	NA	NA	NA	NA	NA	NA	-2.90565	1.40544	61.6838
PT205	2023-12-01	SP-MS	0	0.0484418	0	-0.548214	0.69897	0.521138	0.477121	-0.522879	48.9	NA	NA	NA	NA	NA	NA	NA	NA	NA	-3.2669	0.970855	64.844
PT205	2022-12-05	SP-MS	0.30103	0.783975	0.30103	-0.416801	0.845098	0.492201	0.60206	-0.476254	47.9	NA	NA	NA	NA	NA	NA	NA	NA	NA	-2.95723	1.27128	58.5352
PT205	2023-07-22	SP-MS	0	0.205746	0	-0.415669	0.954243	0.799754	0.69897	-0.498941	48.5	NA	NA	NA	NA	NA	NA	NA	NA	NA	-2.53754	1.47224	57.6024
PT205	2023-05-28	SP-MS	0	0.305566	0	-0.500313	0.954243	0.566437	0.69897	-0.477556	48.4	NA	NA	NA	NA	NA	NA	NA	NA	NA	-2.96977	1.13184	61.3451
PT205	2022-02-09	SP-MS	0	0.36135	0	-0.455932	0	0.388989	0	-0.477556	47.1	NA	NA	NA	NA	NA	NA	NA	NA	NA	-3.07044	0.817639	68.2659
PT205	2023-03-07	SP-MS	0	0.33646	0	-0.380907	1.23045	0.470557	0.477121	-0.498941	48.1	NA	NA	NA	NA	NA	NA	NA	NA	NA	-2.47258	1.58904	59.2169
PT205	2022-05-11	SP-MS	0	0.246499	0	-0.630784	1.27875	0.60401	0.477121	-0.415669	47.3	NA	NA	NA	NA	NA	NA	NA	NA	NA	-2.60787	1.81959	60.18
PT205	2022-02-02	SP-MS	0	0.279895	0	-0.521434	0	0.478278	0	-0.415669	47	NA	NA	NA	NA	NA	NA	NA	NA	NA	-2.86047	0.927411	67.348
PT205	2022-11-10	SP-MS	0	0.641077	0	-0.573489	0.845098	0.944581	0.60206	-0.498941	47.8	NA	NA	NA	NA	NA	NA	NA	NA	NA	-2.91914	1.93752	59.1415
PT205	2022-01-01	SP-MS	0.30103	0.783618	0.30103	-0.522879	1.23045	0.979184	0.845098	-0.476254	46.9	NA	NA	NA	NA	NA	NA	NA	NA	NA	-2.67215	2.15327	52.3819
PT205	2022-10-05	SP-MS	0.30103	0.497897	0.30103	-0.435334	1.23045	0.53428	0.60206	-0.546682	47.7	NA	NA	NA	NA	NA	NA	NA	NA	NA	-2.95537	1.61583	57.1777
PT205	2023-01-01	SP-MS	0	0.43409	0	-0.416801	1.23045	0.634679	1.04139	-0.521434	47.9	NA	NA	NA	NA	NA	NA	NA	NA	NA	-3.00025	1.12496	58.2537
PT205	2022-03-31	SP-MS	0	0.334051	0	-0.665546	0.954243	0.572291	0.69897	-0.60206	47.2	NA	NA	NA	NA	NA	NA	NA	NA	NA	-3.99262	1.15507	65.8891
PT205	2023-07-05	SP-MS	0	0.148603	0	-0.501689	1.23045	0.17667	0.477121	-0.600326	48.5	NA	NA	NA	NA	NA	NA	NA	NA	NA	-3.54871	1.01166	66.1405
PT205	2023-11-25	SP-MS	0	0.56134	0	-0.548214	0.69897	0.523486	0.477121	-0.521434	48.8	NA	NA	NA	NA	NA	NA	NA	NA	NA	-3.38684	1.21782	64.7947
PT205	2023-04-11	SP-MS	0	0.274389	0	-0.415669	0	0.216957	0	-0.36251	48.2	NA	NA	NA	NA	NA	NA	NA	NA	NA	-2.61614	0.490558	67.8222
PT205	2023-09-04	SP-MS	0	0.504471	0	-0.531653	0.845098	0.583312	0.60206	-0.521434	48.6	NA	NA	NA	NA	NA	NA	NA	NA	NA	-3.27173	1.27245	62.9774
PT205	2022-01-26	SP-MS	0	0.328787	0	-0.521434	0.69897	0.897242	0.477121	-0.521434	47	NA	NA	NA	NA	NA	NA	NA	NA	NA	-2.83265	1.72869	60.0436
PT205	2023-06-26	SP-MS	0	0.311754	0	-0.396856	1.23045	0.665862	0.477121	-0.455932	48.4	NA	NA	NA	NA	NA	NA	NA	NA	NA	-2.10113	1.90188	56.5589
PT205	2023-05-12	SP-MS	0	0.181272	0	-0.548214	1.23045	0.281488	0.60206	-0.436519	48.3	NA	NA	NA	NA	NA	NA	NA	NA	NA	-2.95065	1.02793	63.1628
PT205	2023-08-20	SP-MS	0	0.413132	0	-0.399027	0	0.365113	0	-0.546682	48.6	NA	NA	NA	NA	NA	NA	NA	NA	NA	-3.25606	0.802504	68.6803
PT205	2021-11-11	SP-MS	0	0.137987	0	-0.455932	0.69897	0.248219	0.477121	-0.498941	46.8	NA	NA	NA	NA	NA	NA	NA	NA	NA	-3.22764	0.559772	66.1223
PT205	2021-12-12	SP-MS	0	0.331225	0	-0.435334	0.954243	0.429914	0.69897	-0.498941	46.9	NA	NA	NA	NA	NA	NA	NA	NA	NA	-3.04021	0.917135	62.1923
PT205	2022-05-18	SP-MS	0	0.246991	0	-0.600326	0	0.633468	0	-0.474955	47.3	NA	NA	NA	NA	NA	NA	NA	NA	NA	-3.1653	1.1697	67.7558
PT205	2022-02-19	SP-MS	0.30103	0.231979	0.30103	-0.380907	1.23045	0.249443	0.477121	-0.39794	47.1	NA	NA	NA	NA	NA	NA	NA	NA	NA	-2.28525	1.18988	57.2859
PT205	2022-09-23	SP-MS	0.477121	0.795254	0.477121	-0.60206	1.23045	0.531351	0.69897	-0.476254	47.7	NA	NA	NA	NA	NA	NA	NA	NA	NA	-3.30005	1.62779	57.13
PT205	2023-11-02	SP-MS	0	0.187239	0	-0.525784	1.23045	0.561578	0.954243	-0.548214	48.8	NA	NA	NA	NA	NA	NA	NA	NA	NA	-3.37352	1.00745	61.286
PT205	2021-11-29	SP-MS	0	0.488974	0	-0.498941	0.954243	0.663701	0.69897	-0.477556	46.9	NA	NA	NA	NA	NA	NA	NA	NA	NA	-2.90279	1.38038	60.1999
PT205	2023-10-25	SP-MS	0	0.131298	0	-0.576754	0.69897	0.352954	0.477121	-0.60206	48.8	NA	NA	NA	NA	NA	NA	NA	NA	NA	-3.90953	0.730644	68.4714
PT205	2022-03-25	SP-MS	0	0.395676	0	-0.573489	1.41497	0.69117	1	-0.380907	47.2	NA	NA	NA	NA	NA	NA	NA	NA	NA	-2.59263	1.4545	56.9056
PT205	2023-09-24	SP-MS	0	0.444981	0	-0.500313	0	0.421768	0	-0.476254	48.7	NA	NA	NA	NA	NA	NA	NA	NA	NA	-3.17481	0.911743	68.5904
PT205	2023-02-08	SP-MS	0	0.674218	0	-0.634512	0.69897	0.378034	0.477121	-0.500313	48.1	NA	NA	NA	NA	NA	NA	NA	NA	NA	-3.72956	1.02961	67.5541
PT205	2022-09-25	SP-MS	0	0.207634	0	-0.476254	1.23045	0.608847	0.477121	-0.498941	47.7	NA	NA	NA	NA	NA	NA	NA	NA	NA	-2.55543	1.75779	59.1737
PT205	2023-10-14	SP-MS	0	0.29292	0	-0.60206	0	0.475526	0	-0.522879	48.7	NA	NA	NA	NA	NA	NA	NA	NA	NA	-3.57214	0.929011	70.3463
PT205	2022-10-28	SP-MS	0	0.172019	0	-0.546682	0.845098	0.543447	0.60206	-0.630784	47.8	NA	NA	NA	NA	NA	NA	NA	NA	NA	-3.76157	1.04865	65.3684
PT205	2022-11-30	SP-MS	1.20412	0.819741	0.60206	-0.498941	1.51851	0.944729	1.17609	-0.498941	47.9	NA	NA	NA	NA	NA	NA	NA	NA	NA	-2.78589	2.30483	48.124
PT205	2022-02-12	SP-MS	0	0.624385	0	-0.573489	1.23045	0.510277	0.477121	-0.573489	47.1	NA	NA	NA	NA	NA	NA	NA	NA	NA	-3.3782	1.79149	63.0452
PT205	2023-06-25	SP-MS	0.954243	0.658011	0.30103	-0.399027	0	0.493319	0	-0.455932	48.4	NA	NA	NA	NA	NA	NA	NA	NA	NA	-2.69513	1.50375	62.8747
PT205	2021-10-18	SP-MS	0	0.262925	0	-0.498941	1.23045	0.0610753	0.477121	-0.435334	46.7	NA	NA	NA	NA	NA	NA	NA	NA	NA	-2.96611	0.873747	64.8863
PT205	2022-11-25	SP-MS	0	0.259116	0	-0.524329	0.954243	0.721811	0.69897	-0.498941	47.8	NA	NA	NA	NA	NA	NA	NA	NA	NA	-2.94681	1.36802	60.2724
PT205	2022-03-01	SP-MS	0	0.685742	0	-0.573489	1.32222	0.764027	0.69897	-0.500313	47.1	NA	NA	NA	NA	NA	NA	NA	NA	NA	-2.91522	2.03205	58.4494
PT205	2022-01-22	SP-MS	0	0.268812	0	-0.455932	0.69897	0.216957	0.477121	-0.380907	47	NA	NA	NA	NA	NA	NA	NA	NA	NA	-2.77101	0.569822	64.6633
PT205	2023-05-03	SP-MS	0	0.229938	0	-0.477556	0	0.333649	0	-0.522879	48.3	NA	NA	NA	NA	NA	NA	NA	NA	NA	-3.36234	0.663402	69.9558
PT205	2023-11-21	SP-MS	0	0.325721	0	-0.454693	0	0.608419	0	-0.573489	48.8	NA	NA	NA	NA	NA	NA	NA	NA	NA	-3.23796	1.16539	67.1916
PT205	2023-05-13	SP-MS	0	0.463893	0	-0.548214	1.38021	0.50853	0.90309	-0.498941	48.3	NA	NA	NA	NA	NA	NA	NA	NA	NA	-3.2068	1.28081	60.626
PT205	2022-01-12	SP-MS	0	0.0546131	0	-0.521434	1.23045	0.827499	0.477121	-0.286509	47	NA	NA	NA	NA	NA	NA	NA	NA	NA	-1.45539	2.04862	54.1103
PT205	2022-09-08	SP-MS	0	1.03735	0	-0.478862	0.69897	0.248219	0.477121	-0.457175	47.6	NA	NA	NA	NA	NA	NA	NA	NA	NA	-3.33327	0.98598	65.8519
PT205	2021-10-14	SP-MS	0	0.328787	0	-0.455932	1.23045	0.326131	0.60206	-0.39794	46.7	NA	NA	NA	NA	NA	NA	NA	NA	NA	-2.5043	1.17202	60.5492
PT205	2023-03-01	SP-MS	0.954243	0.581722	0.30103	-0.415669	0	0.314078	0	-0.36251	48.1	NA	NA	NA	NA	NA	NA	NA	NA	NA	-2.5092	1.16975	63.7746
PT205	2023-12-07	SP-MS	0	0.387923	0	-0.435334	0	0.255514	0	-0.521434	48.9	NA	NA	NA	NA	NA	NA	NA	NA	NA	-3.36359	0.608432	70.1477
PT205	2023-01-25	SP-MS	0	0.226858	0	-0.498941	1.23045	0.688953	0.477121	-0.477556	48	NA	NA	NA	NA	NA	NA	NA	NA	NA	-2.43963	1.90002	58.2888
PT205	2022-03-03	SP-MS	0	0.309417	0	-0.546682	0.954243	0.550595	0.69897	-0.363512	47.1	NA	NA	NA	NA	NA	NA	NA	NA	NA	-2.6132	1.10734	60.5251
PT205	2023-09-20	SP-MS	0	0.249932	0	-0.521434	0.69897	0.652246	0.477121	-0.498941	48.7	NA	NA	NA	NA	NA	NA	NA	NA	NA	-2.98796	1.28421	62.5251
PT205	2022-10-21	SP-MS	0.30103	0.0464952	0.30103	-0.60206	0.69897	0.47261	0.477121	-0.522879	47.8	NA	NA	NA	NA	NA	NA	NA	NA	NA	-3.51328	0.90707	63.3552
PT205	2023-11-04	SP-MS	0	0.31618	0	-0.522879	1.23045	0.318481	0.477121	-0.522879	48.8	NA	NA	NA	NA	NA	NA	NA	NA	NA	-3.14749	1.32672	63.6545
PT205	2022-01-09	SP-MS	0	-0.0925886	0	-0.549751	0	0.344785	0	-0.436519	47	NA	NA	NA	NA	NA	NA	NA	NA	NA	-3.08971	0.529062	69.6719
PT205	2022-11-21	SP-MS	0.30103	0.604874	0.30103	-0.546682	0	0.251638	0	-0.477556	47.8	NA	NA	NA	NA	NA	NA	NA	NA	NA	-3.58302	0.722584	68.4036
PT205	2023-02-21	SP-MS	0	0.259833	0	-0.417937	0	0.477266	0	-0.396856	48.1	NA	NA	NA	NA	NA	NA	NA	NA	NA	-2.47926	0.916222	65.3835
PT205	2023-06-09	SP-MS	0	0.689753	0	-0.476254	1.04139	0.595055	0.778151	-0.415669	48.4	NA	NA	NA	NA	NA	NA	NA	NA	NA	-2.70291	1.34435	59.1576
PT205	2022-02-14	SP-MS	0	0.179264	0	-0.521434	0.69897	0.324488	0.477121	-0.497573	47.1	NA	NA	NA	NA	NA	NA	NA	NA	NA	-3.33216	0.706073	66.2878
PT205	2023-07-30	SP-MS	0	0.163161	0	-0.316053	0	0.215373	0	-0.39794	48.5	NA	NA	NA	NA	NA	NA	NA	NA	NA	-2.46476	0.435214	66.7638
PT205	2022-10-30	SP-MS	0	0.627468	0	-0.549751	0.954243	0.567262	0.69897	-0.60206	47.8	NA	NA	NA	NA	NA	NA	NA	NA	NA	-3.74349	1.28576	64.0606
PT205	2022-05-26	SP-MS	0	0.744293	0	-0.632644	1.23045	1.10312	0.845098	-0.500313	47.3	NA	NA	NA	NA	NA	NA	NA	NA	NA	-2.9019	2.3228	56.0366
PT205	2022-04-09	SP-MS	0	0.318898	0	-0.548214	0	0.381296	0	-0.455932	47.2	NA	NA	NA	NA	NA	NA	NA	NA	NA	-3.23413	0.784737	69.5247
PT205	2023-10-10	SP-MS	0	0.395152	0	-0.498941	1.23045	0.771955	0.69897	-0.477556	48.7	NA	NA	NA	NA	NA	NA	NA	NA	NA	-2.57967	1.80983	57.3306
PT205	2022-09-19	SP-MS	0	0.110253	0	-0.436519	0.69897	0.45393	0.477121	-0.346787	47.7	NA	NA	NA	NA	NA	NA	NA	NA	NA	-2.25828	0.888465	61.0853
PT205	2023-01-23	SP-MS	0.954243	0.523226	0.477121	-0.522879	1.23045	1.03306	0.954243	-0.548214	48	NA	NA	NA	NA	NA	NA	NA	NA	NA	-2.89926	2.23717	51.1576
PT205	2023-01-18	SP-MS	0	0.356217	0	-0.498941	0	0.434888	0	-0.435334	48	NA	NA	NA	NA	NA	NA	NA	NA	NA	-2.95197	0.891479	67.7857
PT205	2022-11-28	SP-MS	0	0.243286	0	-0.524329	0.69897	0.302547	0.477121	-0.477556	47.9	NA	NA	NA	NA	NA	NA	NA	NA	NA	-3.29214	0.699953	66.2796
PT205	2022-12-20	SP-MS	0	0.473925	0	-0.457175	0.954243	0.579898	0.69897	-0.416801	47.9	137.233	1	5.5	2	71.4	27.2	NA	NA	NA	-2.60455	1.23399	59.5502
PT205	2023-08-16	SP-MS	1.43136	-0.638272	0	-0.66354	0.954243	0.789581	0.69897	-0.522879	48.6	NA	NA	NA	NA	NA	NA	NA	NA	NA	-2.89491	1.83189	62.1271
PT205	2021-11-06	SP-MS	0	0.364363	0	-0.416801	0	-0.00612309	0	-0.546682	46.8	NA	NA	NA	NA	NA	NA	NA	NA	NA	-3.7111	0.162498	73.2555
PT205	2021-12-03	SP-MS	0.477121	0.903307	0.477121	-0.546682	1.23045	0.839541	0.69897	-0.548214	46.9	NA	NA	NA	NA	NA	NA	NA	NA	NA	-3.14386	2.19113	53.7794
PT205	2023-01-31	SP-MS	0	0.403807	0	-0.549751	0.477121	0.491502	0.30103	-0.363512	48	NA	NA	NA	NA	NA	NA	NA	NA	NA	-2.67696	1.09823	64.0549
PT205	2021-10-12	SP-MS	0	0.205746	0	-0.435334	1.32222	0.386142	0.69897	-0.415669	46.7	NA	NA	NA	NA	NA	NA	NA	NA	NA	-2.45059	1.17664	59.2561
PT205	2023-08-08	SP-MS	0	0.13226	0	-0.457175	0	0.102091	0	-0.522879	48.5	NA	NA	NA	NA	NA	NA	NA	NA	NA	-3.53997	0.232325	72.297
PT205	2021-10-23	SP-MS	0	0.888123	0	-0.363512	1.23045	0.392697	0.477121	-0.415669	46.8	NA	NA	NA	NA	NA	NA	NA	NA	NA	-2.27928	1.72109	58.5484
PT205	2021-11-13	SP-MS	0	0.354876	0	-0.476254	0	0.64611	0	-0.416801	46.8	NA	NA	NA	NA	NA	NA	NA	NA	NA	-2.5677	1.24184	64.6919
PT205	2023-01-21	SP-MS	0	0.401573	0	-0.524329	1.30103	0.581836	0.60206	-0.521434	48	NA	NA	NA	NA	NA	NA	NA	NA	NA	-2.93297	1.70656	60.2017
PT205	2023-05-19	SP-MS	0	0.435844	0	-0.458421	1.04139	0.816308	0.778151	-0.477556	48.3	NA	NA	NA	NA	NA	NA	NA	NA	NA	-2.61507	1.59168	57.267
PT205	2023-07-12	SP-MS	0	0.402777	0	-0.478862	1.32222	0.672929	0.69897	-0.522879	48.5	NA	NA	NA	NA	NA	NA	NA	NA	NA	-2.77814	1.74657	58.3074
PT205	2022-02-25	SP-MS	0	0.269513	0	-0.477556	0.69897	0.453624	0.477121	-0.454693	47.1	NA	NA	NA	NA	NA	NA	NA	NA	NA	-2.89475	0.963431	63.421
PT205	2021-10-10	SP-MS	0	0.269746	0	-0.455932	0	0.473925	0	-0.415669	46.7	NA	NA	NA	NA	NA	NA	NA	NA	NA	-2.67694	0.915368	66.3312
PT205	2021-12-16	SP-MS	0	0.294246	0	-0.455932	0	0.863977	0	-0.316053	46.9	NA	NA	NA	NA	NA	NA	NA	NA	NA	-1.80232	1.57514	60.2924
PT205	2023-10-31	SP-MS	0	0.210853	0	-0.60206	0	0.161368	0	-0.522879	48.8	NA	NA	NA	NA	NA	NA	NA	NA	NA	-3.90428	0.368074	73.9731
PT205	2021-11-15	SP-MS	0	0.222716	0	-0.346787	1.23045	0.439964	0.477121	-0.498941	46.8	NA	NA	NA	NA	NA	NA	NA	NA	NA	-2.38151	1.4843	59.0142
PT205	2023-06-30	SP-MS	0	0.29048	0	-0.380907	0	0.221675	0	-0.396856	48.4	NA	NA	NA	NA	NA	NA	NA	NA	NA	-2.66891	0.506023	67.7309
PT205	2023-12-31	SP-MS	0	0.400711	0	-0.522879	0	0.104487	0	-0.476254	48.9	NA	NA	NA	NA	NA	NA	NA	NA	NA	-3.58399	0.363527	72.6209
PT205	2022-02-23	SP-MS	0	0.262214	0	-0.39794	0.954243	0.371806	0.69897	-0.39794	47.1	NA	NA	NA	NA	NA	NA	NA	NA	NA	-2.53307	0.787872	60.6967
PT205	2023-01-13	SP-MS	0	0.477844	0	-0.549751	1.36173	0.949585	0.845098	-0.573489	48	NA	NA	NA	NA	NA	NA	NA	NA	NA	-3.01275	2.08114	56.8171
PT205	2023-03-27	SP-MS	0	0.318272	0	-0.435334	0	0.0244857	0	-0.476254	48.2	NA	NA	NA	NA	NA	NA	NA	NA	NA	-3.40468	0.191518	72.1182
PT205	2023-11-06	SP-MS	0	0.491362	0	-0.476254	0	0.254064	0	-0.477556	48.8	NA	NA	NA	NA	NA	NA	NA	NA	NA	-3.31231	0.655044	70.1546
PT205	2022-01-19	SP-MS	0	0.209247	0	-0.501689	1.34242	0.409087	0.778151	-0.436519	47	NA	NA	NA	NA	NA	NA	NA	NA	NA	-2.76179	1.12805	60.2752
PT205	2022-01-25	SP-MS	0	0.31576	0	-0.455932	1.23045	0.369958	0.477121	-0.476254	47	NA	NA	NA	NA	NA	NA	NA	NA	NA	-2.69238	1.41206	61.2507
PT205	2023-12-15	SP-MS	0	0.145196	0	-0.39794	0.69897	0.150449	0.477121	-0.522879	48.9	NA	NA	NA	NA	NA	NA	NA	NA	NA	-3.28109	0.400723	66.6753
PT205	2023-09-06	SP-MS	0	0.585348	0	-0.435334	1.5682	0.864926	0.845098	-0.413413	48.6	NA	NA	NA	NA	NA	NA	NA	NA	NA	-1.96566	2.21119	52.2517
PT205	2022-08-15	SP-MS	0	0.388456	0	-0.39794	0	0.798029	0	-0.39794	47.6	NA	NA	NA	NA	NA	NA	NA	NA	NA	-2.0995	1.5102	61.3715
PT205	2023-08-11	SP-MS	0	0.240549	0	-0.548214	0	0.0986437	0	-0.476254	48.6	NA	NA	NA	NA	NA	NA	NA	NA	NA	-3.62216	0.277916	73.1011
PT205	2021-09-17	SP-MS	0	0.653984	0	-0.455932	1.32222	0.574263	0.60206	-0.454693	46.7	NA	NA	NA	NA	NA	NA	NA	NA	NA	-2.50059	1.83615	58.0216
PT205	2022-09-21	SP-MS	0	0.640183	0	-0.630784	0.954243	0.830781	0.69897	-0.575118	47.7	NA	NA	NA	NA	NA	NA	NA	NA	NA	-3.56096	1.72968	61.9232
PT205	2023-05-23	SP-MS	0	0.1827	0	-0.435334	0.954243	0.388811	0.69897	-0.379864	48.3	NA	NA	NA	NA	NA	NA	NA	NA	NA	-2.51973	0.778447	60.8309
PT205	2023-08-18	SP-MS	0	0.246745	0	-0.316053	0.954243	0.264818	0.69897	-0.455932	48.6	NA	NA	NA	NA	NA	NA	NA	NA	NA	-2.67473	0.602755	61.4919
PT98	2023-03-05	PP-MS	1	0.322839	0.477121	-0.570248	1.49136	0.418135	0.778151	-0.474955	57.3	217.433	2	6.5	2	54.6	18.75	NA	NA	NA	-3.02049	1.6673	56.3689
PT252	2023-10-21	RR-MS	0	0.23955	0	-0.696804	0	0.0737184	0	-0.476254	50.2	54.1722	0	3	0	66.6	2.15	NA	NA	NA	-4.07152	0.236023	75.8096
PT267	2023-02-25	RIS/CIS	0	0.732715	0	-0.394695	1.49136	0.701395	0.60206	-0.359519	49.9	46.8	0	3	0	61.8	5.65	NA	NA	NA	-1.67186	2.26477	53.0971
PT267	2023-07-16	RIS/CIS	0.30103	0.857755	0.30103	-0.343902	0.845098	0.904932	0.60206	-0.473661	50.3	31.7	1	2.5	2	63	5.65	NA	NA	NA	-2.29393	1.99209	52.5428
PT267	2021-08-01	RIS/CIS	0	1.56569	0	-0.545155	1.43136	0.856366	0.90309	-0.431798	48.4	19.2	0	1.5	0	46.2	5.65	0.787646	10614	18213	-2.75326	2.43542	55.2255
PT267	2022-05-08	RIS/CIS	0	0.961658	0	-0.432974	1.5682	1.57743	1.11394	-0.329754	49.1	57.8	0	3.5	0	66.6	5.65	NA	NA	NA	-1.11302	3.20043	42.6979
PT220	2023-09-24	PP-MS	0.954243	1.12616	0.30103	-0.521434	1.27875	0.667546	0.60206	-0.496209	71.6	99.1444	8	4.5	3	58.2	11.4	NA	NA	NA	-2.83781	2.54082	55.9804
PT220	2024-04-27	PP-MS	1	1.38276	0.477121	-0.332547	1.49136	0.526985	0.60206	-0.476254	72.2	119.144	7	5	3	52.2	11.4	NA	NA	NA	-2.3446	2.59485	51.2598
PT220	2023-01-28	PP-MS	0.954243	1.13316	0.30103	-0.696804	1.59106	1.32545	1.11394	-0.543634	70.9	109.233	8	5	3	47.4	11.4	NA	NA	NA	-3.04848	3.25947	50.1423
PT13	2023-06-04	RR-MS	1.04139	0.944236	0.69897	-0.47237	1.56031	0.895533	0.954243	-0.543634	39.7	49.05	0	3	0	49.8	10.75	NA	NA	NA	-2.83623	2.49931	47.7611
PT13	2024-01-27	RR-MS	0.30103	1.05526	0.30103	-0.694649	1.36173	0.876853	0.845098	-0.471083	40.3	33.6	1	2.5	2	45	10.75	NA	NA	NA	-3.23522	2.2517	55.5121
PT115	2022-10-30	RR-MS	0.30103	0.444357	0.30103	-0.454693	0	0.668665	0	-0.435334	52.1	77.55	0	3.5	0	49.8	22.1	NA	NA	NA	-2.62566	1.3395	61.4397
PT115	2021-10-31	RR-MS	0	0.662286	0	-0.395774	1.39794	1.00182	0.778151	-0.661544	51.1	51.3222	0	2.5	0	53.4	17.9	0.693426	1423	38741	-2.87402	2.3868	54.8509
PT151	2021-08-07	PP-MS	1.20412	1.24452	0.90309	-0.298432	1.63347	0.723374	0.778151	-0.328827	39.6	165.567	3	6.5	2	40.2	24.35	0.750596	8930	34712	-1.4922	2.66738	41.1897
PT151	2023-10-29	PP-MS	0.954243	1.19846	0.30103	-0.197226	1.5682	1.21643	1	-0.185752	41.8	189.389	3	6.5	2	42.6	24.35	NA	NA	NA	-0.0957286	3.24304	37.8782
PT106	2024-11-23	PP-MS	1.04139	1.16723	0.69897	-0.66354	1.39794	0.904607	0.954243	-0.329754	67.5	164.889	0	5	0	47.4	14.25	NA	NA	NA	-2.57852	2.44723	48.4251
PT106	2024-04-06	PP-MS	1	1.29164	0.477121	-0.454693	1.49136	1.00954	0.954243	-0.395774	66.9	138.344	1	4.5	2	46.2	14.25	NA	NA	NA	-2.07175	2.86479	46.4381
PT106	2022-08-20	PP-MS	1.04139	1.35182	0.60206	-0.232102	1.49136	1.40061	0.69897	-0.429457	65.2	133.194	2	5	2	29.4	14.25	NA	NA	NA	-0.977288	3.85948	37.6019
PT106	2023-10-15	PP-MS	1.26324	1.24194	0.90309	-0.258848	1.49136	0.660296	0.69897	-0.434152	66.4	150.544	1	5	2	46.2	14.25	NA	NA	NA	-1.93124	2.55203	43.7301
PT106	2022-02-27	PP-MS	1.02119	1.45143	0.60206	-0.165579	1.49136	1.28576	0.954243	-0.345823	64.8	114.467	2	5	2	42	13.5	NA	NA	NA	-0.794042	3.35062	36.5545
PT106	2023-04-08	PP-MS	0.954243	0.915241	0.30103	-0.28567	1.49136	0.811106	0.954243	-0.39794	65.9	136.367	1	5	2	46.2	14.25	NA	NA	NA	-1.68388	2.41699	47.7204
PT269	2024-05-18	RR-MS	0	0.875351	0	-0.661544	0	0.679882	0	-0.477556	43	48.7889	1	3	2	40.2	13.65	NA	NA	NA	-3.45649	1.54461	68.2574
PT266	2022-05-14	SP-MS	1.20412	0.736795	0.69897	-0.345823	1.39794	0.866405	0.954243	-0.435334	60.2	140	2	6.5	2	63	14.4	NA	NA	NA	-2.05233	2.26804	45.3179
PT266	2021-10-16	SP-MS	1.20412	1.05262	0.60206	-0.316053	1.11394	1.09614	0.845098	-0.36251	59.6	111.406	2	6	2	64.2	14.4	0.739041	10473	25769	-1.5249	2.69549	43.6652
PT266	2022-12-17	SP-MS	1.24304	1.03205	0.778151	-0.570248	1.43136	1.19841	1.04139	-0.453457	60.8	164.6	1	6.5	2	59.4	14.4	NA	NA	NA	-2.54208	2.85714	44.4551
PT266	2023-05-07	SP-MS	1	0.844664	0.477121	-0.342944	1.49136	0.887392	0.845098	-0.360514	61.1	161.6	1	6.5	2	48.6	15.15	NA	NA	NA	-1.52875	2.60147	45.484
PT123	2024-03-10	RR-MS	0.954243	1.05687	0.30103	-0.774691	1.5682	1.18435	0.90309	-0.66354	62.1	71.3333	3	6.5	2	30.6	20.45	NA	NA	NA	-3.77498	3.25712	55.0229
PT70	2023-11-11	PP-MS	0.954243	1.14734	0.30103	-0.415669	1.32222	0.663983	0.778151	-0.316953	74	244.372	2	6.5	2	52.2	18.6	NA	NA	NA	-1.8738	2.34682	51.2798
PT153	2023-01-15	PP-MS	0.30103	1.5367	0.30103	-0.395774	1.43136	1.51958	1.04139	-0.0670192	56.8	295.833	1	7	2	25.8	NA	NA	NA	NA	-0.114572	3.3496	36.5849
PT153	2022-03-27	PP-MS	0	0.900039	0	-0.195179	0.954243	1.24554	0.69897	-0.195179	56	257.433	2	7	2	28.2	28.55	NA	NA	NA	-0.235773	2.54204	44.1805
PT102	2023-02-18	SP-MS	0	0.673574	0	-0.823909	1.04139	0.997386	0.778151	-0.694649	58.4	64.3944	0	3	0	78.6	9.25	NA	NA	NA	-4.47354	2.00525	64.4781
PT102	2022-02-06	SP-MS	0	0.374382	0	-0.630784	1.32222	0.42259	0.69897	-0.546682	57.3	47.6389	0	3	0	65.4	8.5	NA	NA	NA	-3.589	1.31712	64.0395
PT102	2022-07-16	SP-MS	0	0.712397	0	-0.732828	1.23045	0.906658	0.477121	-0.498941	57.8	66.3889	0	3.5	0	70.2	8.5	NA	NA	NA	-3.07599	2.49188	59.9156
PT102	2024-06-15	SP-MS	0	0.537819	0	-0.454693	1.34242	0.598353	0.778151	-0.345823	59.7	51.8611	0	3	0	70.2	9.25	NA	NA	NA	-2.09542	1.59826	55.9263
PT102	2023-12-16	SP-MS	0.954243	0.781755	0.30103	-0.66354	1.04139	1.28264	0.778151	-0.434152	59.2	67.0833	0	2.5	0	70.2	9.25	NA	NA	NA	-2.49233	2.90269	51.6296
PT102	2022-02-05	SP-MS	0	0.610021	0	-0.573489	1.23045	1.3788	0.845098	-0.454693	57.3	47.6389	0	3	0	65.4	8.5	NA	NA	NA	-2.18793	2.71727	51.187
PT102	2023-05-20	SP-MS	0	0.539829	0	-0.545155	1.23045	1.07148	0.69897	-0.414539	58.6	68.8056	0	3	0	67.8	9.25	NA	NA	NA	-2.13075	2.37611	53.6541
PT199	2025-02-23	PP-MS	0	0.65089	0	-0.330683	1.49136	1.16328	0.778151	-0.329754	78.4	NA	NA	NA	NA	NA	NA	NA	NA	NA	-0.970211	2.74915	46.2631
PT199	2024-08-03	PP-MS	0.954243	1.22688	0.30103	-0.396856	1.44716	1.43127	1.07918	-0.39794	77.8	242.589	5	6	3	25.8	22.85	NA	NA	NA	-1.51734	3.37478	42.6316
PT277	2022-02-27	SP-MS	0	1.30814	0	-0.39794	0.69897	0.759366	0.477121	-0.396856	46	137.689	4	4.5	2	57	15.1	NA	NA	NA	-2.32967	1.9637	57.7026
PT277	2023-06-04	SP-MS	0.954243	1.00843	0.477121	-0.36251	1.32222	1.00095	0.69897	-0.415669	47.3	196.239	4	7	2	49.8	16.6	NA	NA	NA	-1.73436	2.8657	46.3339
PT277	2022-09-03	SP-MS	0	0.549003	0	-0.473661	1.23045	0.505693	0.30103	-0.431798	46.5	154.389	6	6	3	53.4	15.85	NA	NA	NA	-2.2998	1.99253	59.2871
PT77	2023-06-25	OIND	0.954243	0.843855	0.30103	-0.571865	1.36173	0.638489	0.845098	-0.628932	47.6	2	0	1	0	54.6	2.8	NA	NA	NA	-3.68815	2.10979	58.6973
PT4	2024-04-21	PP-MS	0	0.470263	0	-0.60206	0	0.517724	0	-0.519993	58.7	112.233	3	4.5	2	64.2	13.05	NA	NA	NA	-3.55654	1.08318	69.8147
PT4	2022-11-05	PP-MS	0	0.342817	0	-0.454693	1.32222	0.327972	0.69897	-0.413413	57.2	104.4	3	5	2	66.6	10.8	NA	NA	NA	-2.59529	1.14493	60.2082
PT4	2023-02-12	PP-MS	0	0.361728	0	-0.545155	1.23045	0.562055	0.778151	-0.543634	57.5	105.3	3	5	2	60.6	10.8	NA	NA	NA	-3.29995	1.3353	61.5255
PT4	2022-04-16	PP-MS	0	0.538322	0	-0.60206	1.34242	0.376212	0.778151	-0.476254	56.7	102.461	0	4.5	0	66.6	10.8	NA	NA	NA	-3.34289	1.22937	62.9026
PT4	2022-01-22	PP-MS	1	0.684396	0.477121	-0.66354	1.36173	0.484869	0.845098	-0.431798	56.5	124.922	3	5.5	2	59.4	NA	NA	NA	NA	-3.25051	1.71864	57.213
PT239	2023-04-09	OIND	0	0.348694	0	-0.450997	0.69897	0.565021	0.477121	-0.473661	41.9	25.6	0	1.5	0	59.4	7	NA	NA	NA	-2.79852	1.18607	61.9948
PT239	2024-05-11	OIND	0.954243	0.43313	0.30103	-0.474955	1.36173	0.489818	0.845098	-0.454693	43	32.6	0	2	0	60.6	7	NA	NA	NA	-2.70235	1.66809	56.1484
PT197	2024-07-13	SP-MS	1.24304	1.3876	0.90309	-0.300162	1.32222	1.70588	1.04139	-0.434152	55.1	332.506	3	7.5	2	36.6	23.75	NA	NA	NA	-1.31818	3.69233	33.3243
PT187	2024-03-30	SP-MS	0	0.841547	0	-0.498941	1.38021	0.755112	0.90309	-0.525784	66.3	169.567	2	5.5	2	47.4	12.9	NA	NA	NA	-3.00439	1.86953	57.3905
PT279	2024-09-14	RR-MS	0	0.214049	0	-0.735182	1.23045	0.641077	0.30103	-0.573489	41.9	56.5	0	3.5	0	65.4	7.05	NA	NA	NA	-3.43538	2.05876	64.1694
PT216	2024-03-23	PP-MS	0.954243	0.78668	0.30103	-0.175224	1.23045	0.871631	0.477121	-0.220404	42.1	520.839	2	8	2	45	15.8	NA	NA	NA	-0.238571	2.84103	44.015
PT221	2023-01-28	PP-MS	0.30103	1.04809	0.30103	-0.269218	1.51851	0.857694	0.60206	-0.25649	68.4	200.778	2	5.5	2	40.2	22.85	NA	NA	NA	-0.783775	2.72064	44.5745
PT221	2024-07-06	PP-MS	1.20412	1.13383	0.60206	-0.521434	1.5563	0.620344	0.845098	-0.314258	69.9	218.111	1	5.5	2	28.2	22.85	NA	NA	NA	-2.16291	2.4142	49.1663
PT221	2021-08-21	PP-MS	1	1.43191	0.477121	-0.413413	1.49136	0.966376	0.60206	-0.283997	67	156.1	1	5.5	2	31.8	22.1	0.734313	22170	35131	-1.23846	3.34829	44.5404
PT221	2025-01-19	PP-MS	1.23045	1.02837	0.60206	-0.315155	1.49136	1.21043	0.845098	-0.219683	70.4	221.322	1	5.5	2	47.4	22.85	NA	NA	NA	-0.50528	3.28994	37.9161
PT221	2024-01-13	PP-MS	0	0.535294	0	-0.346787	1.27875	1.00333	0.69897	-0.434152	69.4	216.711	1	5.5	2	35.4	22.85	NA	NA	NA	-1.69932	2.31214	51.2283
PT221	2023-06-24	PP-MS	1.20412	1.18901	0.60206	0.186391	1.44716	1.14145	1.07918	-0.185752	68.8	199.078	1	5.5	2	48.6	22.85	NA	NA	NA	0.716261	2.86526	30.2776
PT221	2022-06-05	PP-MS	1.34242	1.27701	0.60206	-0.229885	1.5682	0.849972	1	-0.496209	67.8	186.378	3	5	2	30.6	22.1	NA	NA	NA	-2.02387	2.73637	44.5012
PT33	2023-11-12	RR-MS	0.954243	0.959757	0.30103	-0.600326	1.23045	0.493319	0.477121	-0.474955	56.8	38.4	1	2.5	2	48.6	13.55	NA	NA	NA	-3.0446	2.2944	59.2326
PT257	2021-10-02	RR-MS	0	0.0906107	0	-0.394695	1.34242	0.802295	0.778151	-0.298432	46.6	97.2111	7	5.5	3	46.2	22.25	NA	NA	NA	-1.37303	1.72523	51.8637
PT144	2022-01-29	RR-MS	0	1.00217	0	-0.414539	0.954243	1.0404	0.69897	-0.231362	37.3	103.7	2	5	2	46.2	27.8	NA	NA	NA	-1.27507	2.24957	50.6802
PT144	2023-06-10	RR-MS	0	0.779019	0	-0.360514	1.32222	1.17377	0.69897	-0.543634	38.7	106.75	0	4.5	0	48.6	27.8	NA	NA	NA	-2.0668	2.75713	50.9174
PT144	2023-01-21	RR-MS	0	1.14183	0	-0.20621	1.32222	1.2097	0.69897	-0.20621	38.3	93.4	2	5	2	51	27.8	NA	NA	NA	-0.18007	2.98878	42.7863
PT144	2022-08-13	RR-MS	0.954243	0.934448	0.477121	-0.477556	1.61979	1.12483	1.23045	-0.632644	37.9	108.75	2	5	2	47.4	27.8	NA	NA	NA	-3.13316	2.61568	48.3786
PT144	2024-03-02	RR-MS	0.477121	1.15594	0.477121	-0.315155	0.69897	0.599883	0.477121	-0.361511	39.4	107.644	0	5	0	48.6	27.8	NA	NA	NA	-2.14122	1.65473	53.012
PT75	2021-08-08	RR-MS	0.477121	1.08987	0.477121	-0.600326	1.39794	1.00087	0.954243	-0.519993	69.9	43.4444	0	2.5	0	52.2	17.6	0.729622	3021	22343	-3.14817	2.37166	51.3738
PT75	2024-03-09	RR-MS	0	0.460597	0	-0.665546	1.49136	0.836957	1	-0.737549	72.4	75.6889	2	4.5	2	60.6	17.6	NA	NA	NA	-4.24246	1.80883	61.7732
PT75	2023-01-22	RR-MS	1	0.840671	0.477121	-0.598599	1.53572	0.911903	0.778151	-0.772113	71.3	53.4	2	4	2	54.6	17.6	NA	NA	NA	-3.96895	2.78042	55.4521
PT75	2023-07-22	RR-MS	0.477121	0.628593	0.477121	-0.628932	1.36173	1.01465	0.845098	-0.628932	71.8	76.3889	2	5	2	58.2	17.6	NA	NA	NA	-3.51147	2.28887	53.5727
PT75	2022-03-20	RR-MS	1.04139	1.11327	0.69897	-0.632644	1.47712	1.39125	1.14613	-0.573489	70.5	43.7722	1	3	2	46.2	17.6	0.726636	3383	24310	-3.12828	3.04833	45.5974
PT236	2023-12-09	SP-MS	1	0.729003	0.477121	-0.696804	1.54407	0.787815	0.845098	-0.546682	56.2	135.689	1	5.5	2	52.2	NA	NA	NA	NA	-3.40909	2.43729	54.9598
PT89	2022-04-02	PP-MS	0	0.233757	0	-0.194499	1.49136	0.666518	0.778151	-0.297569	73.4	105.844	1	5	2	53.4	22.55	NA	NA	NA	-0.893651	1.72598	49.2831
PT89	2021-09-19	PP-MS	0	0.580811	0	-0.360514	1.32222	0.863561	0.69897	-0.297569	72.8	108.861	1	5	2	49.8	22.55	NA	NA	NA	-1.27158	2.14772	50.7048
PT89	2022-10-01	PP-MS	0.30103	0.777862	0.30103	-0.329754	1.23045	1.09559	0.60206	-0.272459	73.9	134.578	1	5.5	2	52.2	22.55	NA	NA	NA	-0.877013	2.68125	44.7496
PT211	2022-02-12	SP-MS	1.04139	1.08235	0.60206	-0.283997	1.72428	0.794279	1.11394	-0.297569	62.5	96.6944	7	4.5	3	28.2	24.2	NA	NA	NA	-1.35846	2.39627	42.0479
PT195	2023-11-11	RR-MS	0.954243	1.05614	0.30103	-0.735182	0.845098	0.72362	0.60206	-0.548214	47.1	69.1556	2	3.5	2	42.6	19.05	NA	NA	NA	-3.87429	2.13919	62.16
PT147	2024-07-14	RR-MS	0.69897	1.68275	0.69897	0.00817418	1.72428	0.799272	1.17609	-0.600326	62.8	227.756	33	5.5	5	23.4	23.55	NA	NA	NA	-2.16396	2.37023	40.9562
PT147	2022-09-04	RR-MS	0.954243	1.77541	0.30103	-0.218963	1.68574	0.82393	1.07918	-0.283997	60.9	236.433	35	5.5	5	24.6	23.55	NA	NA	NA	-1.17236	2.87946	43.5891
PT31	2023-04-02	RR-MS	0.954243	0.977632	0.477121	-0.358526	1.38021	1.06273	0.90309	-0.327902	58	96.8	0	6	0	43.8	17.75	NA	NA	NA	-1.39412	2.73223	43.8626
PT90	2022-08-20	SP-MS	1.34242	1.38561	1.11394	-0.454693	1.6902	1.08329	0.954243	-0.474955	61.3	189.711	4	6.5	2	25.8	22.85	NA	NA	NA	-2.37189	3.12143	39.4511
PT90	2024-08-10	SP-MS	1.25527	1.1359	0.845098	-0.315155	1.72428	1.30827	1.32222	-0.434152	63.3	229.656	4	6.5	2	29.4	23.6	NA	NA	NA	-1.70657	2.98525	36.3651
PT90	2023-09-02	SP-MS	1.34242	1.35708	1.04139	-0.342944	1.5682	1.24876	1	-0.297569	62.4	195.356	3	6.5	2	31.8	22.85	NA	NA	NA	-1.16905	3.22459	34.4059
PT99	2023-11-05	HD	0	0.572291	0	-0.521434	1.5682	0.680336	1	-0.39794	54.6	NA	NA	NA	NA	57	1.4	NA	NA	NA	-2.4785	1.6833	55.5468
PT175	2023-10-29	HD	0	0.178689	0	-0.66354	1.32222	0.622939	0.69897	-0.66354	43.9	5.2	0	1	0	89.4	0.7	NA	NA	NA	-3.92716	1.55731	64.0619
PT175	2023-11-02	HD	0	0.443419	0	-0.721246	1.04139	0.158965	0.778151	-0.600326	43.9	5.2	0	1	0	89.4	0.7	NA	NA	NA	-4.6466	0.502945	71.0304
PT193	2022-10-15	PP-MS	0	0.807738	0	-0.477556	1.34242	0.787815	0.778151	-0.455932	69.2	130.75	2	5	2	65.4	11.4	NA	NA	NA	-2.50484	2.04101	55.8092
PT193	2022-03-12	PP-MS	0.954243	0.689131	0.30103	-0.300162	1.23045	0.400192	0.60206	-0.28567	68.6	133.911	2	5	2	60.6	9.9	NA	NA	NA	-1.49556	1.83802	52.4992
PT10	2024-03-16	PP-MS	0.954243	1.03346	0.477121	-0.519993	1.49136	0.909877	0.69897	-0.378824	60.9	197.556	0	7	0	41.4	9.55	NA	NA	NA	-2.01704	2.90627	48.3911
PT18	2024-04-20	PP-MS	0.477121	0.829046	0.477121	-0.434152	1.49136	0.672929	0.778151	-1	61.2	145.867	0	5	0	51	12.15	NA	NA	NA	-4.90113	2.04692	59.3055
PT273	2021-12-17	SP-MS	1.25527	1.05759	0.845098	-0.453457	1.32222	0.898451	0.69897	-0.313364	71	NA	NA	NA	NA	NA	NA	NA	NA	NA	-1.72532	2.70408	43.8444
PT273	2021-09-04	SP-MS	0.30103	1.22311	0.30103	-0.524329	1.23045	0.881898	0.30103	-0.347754	70.7	170.933	7	6	3	33	23.45	0.721997	11716	27551	-1.85669	2.95491	51.5474
PT273	2022-03-20	SP-MS	1	0.611298	0.477121	-0.518557	1.63347	0.631038	0.90309	-0.298432	71.3	NA	NA	NA	NA	NA	NA	NA	NA	NA	-1.93864	2.13567	49.514
PT273	2022-01-25	SP-MS	0.954243	0.804821	0.477121	-0.476254	1.23045	0.729893	0.477121	-0.432974	71.1	NA	NA	NA	NA	NA	NA	NA	NA	NA	-2.25541	2.52897	52.1211
PT273	2022-12-04	SP-MS	1.04139	1.26484	0.69897	-0.497573	1.36173	0.94978	0.845098	-0.596879	72	178.7	3	6	2	42.6	23.45	NA	NA	NA	-3.19815	2.68147	49.5307
PT273	2022-01-13	SP-MS	0.954243	0.5214	0.30103	-0.521434	1.23045	0.581722	0.30103	-0.344862	71.1	NA	NA	NA	NA	NA	NA	NA	NA	NA	-1.88143	2.47794	54.921
PT273	2022-04-17	SP-MS	0	1.43751	0	-0.473661	1.36173	0.757396	0.845098	-0.413413	71.4	NA	NA	NA	NA	NA	NA	NA	NA	NA	-2.54253	2.21656	55.3281
PT273	2021-12-26	SP-MS	0.954243	1.21336	0.60206	-0.314258	1.32222	0.86735	0.69897	-0.328827	71.1	NA	NA	NA	NA	NA	NA	NA	NA	NA	-1.4514	2.6804	44.5367
PT273	2021-12-02	SP-MS	1	0.816904	0.477121	-0.299296	0.845098	0.491362	0.60206	-0.395774	71	NA	NA	NA	NA	NA	NA	NA	NA	NA	-2.2066	1.57956	53.6779
PT273	2023-05-27	SP-MS	1	1.11667	0.477121	-0.412289	0	0.761101	0	-0.312471	72.5	178.733	3	6	2	34.2	23.45	NA	NA	NA	-1.95582	2.10578	56.0757
PT273	2022-01-05	SP-MS	1	0.873844	0.477121	-0.360514	1.36173	1.09996	0.778151	-0.314258	71.1	NA	NA	NA	NA	NA	NA	NA	NA	NA	-1.16756	2.92343	43.3632
PT170	2022-05-18	PP-MS	0.954243	0.811575	0.30103	-0.434152	0.69897	0.45194	0.477121	-0.474955	55.7	NA	NA	NA	NA	NA	NA	NA	NA	NA	-2.9247	1.58967	60.1195
PT170	2022-09-08	PP-MS	0.954243	0.409257	0.30103	-0.571865	1.5272	0.271144	0.69897	-0.394695	56	NA	NA	NA	NA	NA	NA	NA	NA	NA	-2.71784	1.67234	58.3563
PT170	2022-07-07	PP-MS	0	1.05538	0	-0.434152	1.04139	0.171726	0.778151	-0.414539	55.9	NA	NA	NA	NA	NA	NA	NA	NA	NA	-3.14576	0.81416	63.3414
PT170	2022-08-03	PP-MS	0	1.01486	0	-0.630784	1.23045	0.388456	0.30103	-0.545155	55.9	NA	NA	NA	NA	NA	NA	NA	NA	NA	-3.49831	2.01848	64.9481
PT170	2022-05-04	PP-MS	0	0.6797	0	-0.519993	1.23045	0.100371	0.30103	-0.496209	55.7	NA	NA	NA	NA	NA	NA	NA	NA	NA	-3.20559	1.38093	65.7143
PT170	2022-03-27	PP-MS	0.954243	1.03226	0.69897	-0.546682	1.51851	0.947238	0.60206	-0.39794	55.6	135.533	3	5	2	65.4	12.95	NA	NA	NA	-2.10275	3.02392	46.3735
PT170	2022-04-13	PP-MS	0.30103	0.686279	0.30103	-0.60206	0.69897	0.819939	0.477121	-0.546682	55.6	NA	NA	NA	NA	NA	NA	NA	NA	NA	-3.38997	1.78743	59.7125
PT170	2022-06-15	PP-MS	0	0.441852	0	-0.498941	0.477121	0.642168	0.30103	-0.474955	55.8	NA	NA	NA	NA	NA	NA	NA	NA	NA	-2.86851	1.36663	63.206
PT170	2022-08-23	PP-MS	0	0.43664	0	-0.498941	1.23045	0.071882	0.477121	-0.473661	56	NA	NA	NA	NA	NA	NA	NA	NA	NA	-3.16802	0.974028	65.3525
PT170	2022-06-01	PP-MS	0.30103	0.747722	0.30103	-0.630784	1.38021	0.26031	0.90309	-0.519993	55.8	NA	NA	NA	NA	NA	NA	NA	NA	NA	-3.92439	1.02062	62.235
PT170	2022-06-30	PP-MS	0.30103	0.314078	0.30103	-0.571865	0.845098	0.806384	0.60206	-0.571865	55.8	NA	NA	NA	NA	NA	NA	NA	NA	NA	-3.3512	1.57068	58.9085
PT170	2022-04-06	PP-MS	0	0.168203	0	-0.600326	1.32222	0.542203	0.69897	-0.453457	55.6	NA	NA	NA	NA	NA	NA	NA	NA	NA	-2.90203	1.41818	60.725
PT170	2022-04-27	PP-MS	0.30103	0.656577	0.30103	-0.628932	1.34242	0.393048	0.778151	-0.573489	55.7	NA	NA	NA	NA	NA	NA	NA	NA	NA	-3.90176	1.33116	61.7188
PT203	2023-05-10	SP-MS	0.30103	0.314499	0.30103	-0.331614	1.32222	0.535547	0.69897	-0.329754	69.2	NA	NA	NA	NA	NA	NA	NA	NA	NA	-1.67358	1.49422	51.5906
PT203	2022-11-23	SP-MS	0.954243	0.661434	0.30103	-0.432974	1.23045	0.645619	0.477121	-0.315155	68.8	NA	NA	NA	NA	NA	NA	NA	NA	NA	-1.61339	2.40611	52.2842
PT203	2023-12-27	SP-MS	0	0.379306	0	-0.414539	1.23045	0.450403	0.69897	-0.314258	69.9	NA	NA	NA	NA	NA	NA	NA	NA	NA	-1.97145	1.26798	57.15
PT203	2024-01-10	SP-MS	0	0.609701	0	-0.399027	0.477121	0.756256	0.30103	-0.379864	69.9	NA	NA	NA	NA	NA	NA	NA	NA	NA	-2.07644	1.63576	58.7951
PT203	2024-01-03	SP-MS	0.60206	0.82171	0.60206	-0.380907	0	0.721398	0	-0.414539	69.9	NA	NA	NA	NA	NA	NA	NA	NA	NA	-2.39915	1.62374	56.3819
PT203	2022-03-09	SP-MS	0	0.33726	0	-0.346787	1.27875	0.937267	0.60206	-0.286509	68.1	NA	NA	NA	NA	NA	NA	NA	NA	NA	-0.984051	2.243	49.7146
PT203	2022-10-12	SP-MS	0.30103	0.622525	0.30103	-0.378824	0.69897	0.853759	0.477121	-0.361511	68.7	NA	NA	NA	NA	NA	NA	NA	NA	NA	-1.87947	1.81342	52.8302
PT203	2023-09-20	SP-MS	0	0.609808	0	-0.363512	1.30103	0.745933	0.60206	-0.300162	69.6	NA	NA	NA	NA	NA	NA	NA	NA	NA	-1.36125	2.07793	52.2758
PT203	2022-02-26	SP-MS	0	0.435367	0	-0.345823	1.36173	1.11113	0.845098	-0.378824	68	290.733	2	6.5	2	51	9.45	NA	NA	NA	-1.37677	2.32945	48.6285
PT203	2023-02-01	SP-MS	0	0.178113	0	-0.378824	1.23045	0.615845	0.30103	-0.313364	69	NA	NA	NA	NA	NA	NA	NA	NA	NA	-1.28729	1.9998	54.6444
PT203	2023-01-04	SP-MS	0	0.392697	0	-0.30103	1.23045	0.832828	0.30103	-0.344862	68.9	NA	NA	NA	NA	NA	NA	NA	NA	NA	-1.01687	2.46206	51.3577
PT203	2022-05-18	SP-MS	0	0.135769	0	-0.36251	0	0.655906	0	-0.314258	68.3	NA	NA	NA	NA	NA	NA	NA	NA	NA	-1.72305	1.15428	61.1448
PT203	2023-06-14	SP-MS	0	0.30963	0	-0.221849	1.23045	0.595496	0.477121	-0.345823	69.3	NA	NA	NA	NA	NA	NA	NA	NA	NA	-1.19362	1.78394	52.8225
PT203	2022-08-31	SP-MS	0.30103	0.670339	0.30103	-0.415669	1.23045	0.760875	0.845098	-0.315155	68.5	NA	NA	NA	NA	NA	NA	NA	NA	NA	-1.86854	1.73681	50.6717
PT203	2023-09-13	SP-MS	0	0.33726	0	-0.435334	0	0.545925	0	-0.273273	69.6	NA	NA	NA	NA	NA	NA	NA	NA	NA	-1.9217	1.06701	62.9689
PT203	2022-12-21	SP-MS	0.954243	0.63729	0.30103	-0.288193	0.69897	0.864748	0.477121	-0.361511	68.9	NA	NA	NA	NA	NA	NA	NA	NA	NA	-1.4989	2.19305	51.2268
PT203	2023-04-05	SP-MS	0	0.299289	0	-0.453457	1.30103	0.67256	0.60206	-0.330683	69.1	NA	NA	NA	NA	NA	NA	NA	NA	NA	-1.75642	1.80885	55.0587
PT203	2024-01-17	SP-MS	0	0.858236	0	-0.329754	1.27875	1.07044	0.69897	-0.314258	69.9	NA	NA	NA	NA	NA	NA	NA	NA	NA	-1.12394	2.57671	48.3275
PT203	2023-12-20	SP-MS	0	0.388811	0	-0.286509	1.23045	0.809021	0.477121	-0.272459	69.9	NA	NA	NA	NA	NA	NA	NA	NA	NA	-0.831142	2.17629	50.2797
PT203	2023-04-12	SP-MS	0.30103	0.680789	0.30103	-0.36251	0.477121	0.656673	0.30103	-0.331614	69.2	NA	NA	NA	NA	NA	NA	NA	NA	NA	-1.92766	1.52175	55.6796
PT203	2022-11-16	SP-MS	0	0.578868	0	-0.420216	1.23045	0.89603	0.477121	-0.244888	68.8	NA	NA	NA	NA	NA	NA	NA	NA	NA	-1.03808	2.41094	51.0284
PT203	2023-06-28	SP-MS	0	0.481156	0	-0.395774	0	0.711639	0	-0.498941	69.4	NA	NA	NA	NA	NA	NA	NA	NA	NA	-2.66261	1.41057	63.8908
PT203	2023-08-02	SP-MS	0	0.448242	0	-0.395774	1.23045	0.696182	0.477121	-0.330683	69.5	NA	NA	NA	NA	NA	NA	NA	NA	NA	-1.54164	2.01694	54.2601
PT203	2023-07-05	SP-MS	0	0.447158	0	-0.415669	1.23045	0.796713	0.30103	-0.345823	69.4	NA	NA	NA	NA	NA	NA	NA	NA	NA	-1.40068	2.42786	53.6571
PT203	2023-01-25	SP-MS	0	0.899109	0	-0.36251	0.845098	0.813314	0.60206	-0.314258	69	NA	NA	NA	NA	NA	NA	NA	NA	NA	-1.71191	1.84167	54.3723
PT203	2023-11-29	SP-MS	0	0.389166	0	-0.314258	0.69897	0.881784	0.477121	-0.379864	69.8	NA	NA	NA	NA	NA	NA	NA	NA	NA	-1.64808	1.73162	54.6641
PT203	2024-01-24	SP-MS	0	0.291369	0	-0.379864	0	0.815113	0	-0.329754	69.9	NA	NA	NA	NA	NA	NA	NA	NA	NA	-1.70153	1.49258	59.8285
PT203	2023-03-15	SP-MS	0	0.316599	0	-0.345823	1.32222	0.782329	0.60206	-0.272459	69.1	NA	NA	NA	NA	NA	NA	NA	NA	NA	-1.05965	2.02201	51.016
PT203	2022-12-04	SP-MS	1	0.973497	0.477121	-0.313364	0.477121	0.831102	0.30103	-0.328827	68.8	307.933	2	6.5	2	58.2	9.45	NA	NA	NA	-1.58485	2.24438	51.1104
PT203	2022-10-05	SP-MS	0	0.77122	0	-0.36251	0.845098	0.899985	0.60206	-0.298432	68.6	NA	NA	NA	NA	NA	NA	NA	NA	NA	-1.51207	1.92509	53.1277
PT203	2023-04-26	SP-MS	0.954243	0.523486	0.477121	-0.436519	0.477121	0.80618	0.30103	-0.360514	69.2	NA	NA	NA	NA	NA	NA	NA	NA	NA	-1.99798	1.96488	53.8931
PT203	2023-10-04	SP-MS	0	0.512551	0	-0.455932	0	0.325516	0	-0.414539	69.6	NA	NA	NA	NA	NA	NA	NA	NA	NA	-2.89965	0.783818	68.0271
PT203	2023-02-22	SP-MS	0.30103	0.482159	0.30103	-0.259637	1.23045	0.795532	0.30103	-0.330683	69	NA	NA	NA	NA	NA	NA	NA	NA	NA	-0.940367	2.46026	47.969
PT203	2022-03-16	SP-MS	0	0.301247	0	-0.414539	0	0.355834	0	-0.300162	68.1	NA	NA	NA	NA	NA	NA	NA	NA	NA	-2.18662	0.734062	65.2392
PT203	2023-02-08	SP-MS	0	0.322012	0	-0.432974	0.477121	0.965954	0.30103	-0.378824	69	NA	NA	NA	NA	NA	NA	NA	NA	NA	-1.86031	1.84788	56.9112
PT203	2022-07-20	SP-MS	0	0.421933	0	-0.378824	1.23045	1.01749	0.778151	-0.300162	68.4	NA	NA	NA	NA	NA	NA	NA	NA	NA	-1.24951	2.12065	49.8041
PT203	2023-12-06	SP-MS	0	0.144263	0	-0.39794	1.34242	0.976854	0.778151	-0.60206	69.8	NA	NA	NA	NA	NA	NA	NA	NA	NA	-2.54928	2.04072	54.5828
PT203	2023-10-25	SP-MS	0	0.681241	0	-0.413413	0.69897	0.843669	0.477121	-0.378824	69.7	NA	NA	NA	NA	NA	NA	NA	NA	NA	-2.04108	1.8067	56.7035
PT203	2022-08-10	SP-MS	0	0.668199	0	-0.36251	1.23045	0.785543	0.69897	-0.300162	68.5	NA	NA	NA	NA	NA	NA	NA	NA	NA	-1.45748	1.9618	52.216
PT203	2022-08-24	SP-MS	0	0.707655	0	-0.376751	0.954243	0.863144	0.69897	-0.36251	68.5	NA	NA	NA	NA	NA	NA	NA	NA	NA	-1.87576	1.81544	54.133
PT203	2023-08-30	SP-MS	0	0.570193	0	-0.454693	0.477121	0.725993	0.30103	-0.272459	69.5	NA	NA	NA	NA	NA	NA	NA	NA	NA	-1.78104	1.56675	58.3953
[truncated: 252 more rows]
