# Supplementary material for: Assessing verbal and spatial memory via smartphone
Source: Front Digit Health. 2026 Mar 10;8:1680389. doi: 10.3389/fdgth.2026.1680389 (PMC13014619; doi:10.3389/fdgth.2026.1680389)
Supplement: Supplementary file 3 [file Datasheet1.zip]

Archive with 11 entries (10 files):
- R scripts for manuscript/
- R scripts for manuscript/Verbal_memory_data_extraction_MANUSCRIPT.R
- __MACOSX/R scripts for manuscript/._Verbal_memory_data_extraction_MANUSCRIPT.R
- R scripts for manuscript/Verbal_memory_composites_MANUSCRIPT.R
- __MACOSX/R scripts for manuscript/._Verbal_memory_composites_MANUSCRIPT.R
- R scripts for manuscript/Spatial_memory_data_extraction_MANUSCRIPT.R
- __MACOSX/R scripts for manuscript/._Spatial_memory_data_extraction_MANUSCRIPT.R
- R scripts for manuscript/Global_memory_composites_MANUSCRIPT.R
- __MACOSX/R scripts for manuscript/._Global_memory_composites_MANUSCRIPT.R
- R scripts for manuscript/Spatial_memory_composites_MANUSCRIPT.R
- __MACOSX/R scripts for manuscript/._Spatial_memory_composites_MANUSCRIPT.R
