# Supplementary material for: Assessing verbal and spatial memory via smartphone
Source: Front Digit Health. 2026 Mar 10;8:1680389. doi: 10.3389/fdgth.2026.1680389 (PMC13014619; doi:10.3389/fdgth.2026.1680389)
Supplement: Supplementary file 3 [file Datasheet1.zip › R scripts for manuscript/Verbal_memory_data_extraction_MANUSCRIPT.R]

# Script by Peter Kosa (c) March 2025 – Cleaned and annotated for manuscript submission

# 1. Setup ------------------------------------------------------------------
# Clear workspace
rm(list = ls())

# Load required libraries
library(jsonlite)  # Parse JSON data
library(tidyr)     # Data reshaping
library(dplyr)     # Data manipulation
library(readr)     # CSV I/O
library(readxl)    # Excel file import

# 2. Helper functions -------------------------------------------------------
# Remove outliers based on IQR multiplier
remove_outlier <- function(x, mult) {
  upper <- quantile(x, 0.75, na.rm = TRUE) + mult * IQR(x, na.rm = TRUE)
  lower <- quantile(x, 0.25, na.rm = TRUE) - mult * IQR(x, na.rm = TRUE)
  ifelse(x > upper | x < lower, NA, x)
}

# Apply remove_outlier to multiple columns
remout_fun <- function(dat, outcomes, mult) {
  dat %>% mutate_at(vars(one_of(outcomes)), remove_outlier, mult = mult)
}

# 3. Process regular verbal memory data ------------------------------------
# Load and flatten JSON structure
data_raw <- stream_in(file("./input/verbal-memory.json"))
data_flat <- flatten(data_raw, recursive = TRUE)

# Select relevant columns and unnest trial data
verbal <- data_flat %>%
  select(-bulkData) %>%
  unnest(cols = pointData) %>%
  select(trial_id, metaData.ID, metaData.TEST_DATE, metaData.AGE,
         Options, t, `Correct Index`, `First Word`, `Guessed Index`)

# Rename for clarity
names(verbal) <- c("trialid", "patientcode", "date", "age_app",
                   "options", "t", "correct_index", "first_word", "guessed_index")
verbal$date <- as.Date(verbal$date)

# Clean patient codes
verbal$patientcode <- toupper(gsub(" ", "", verbal$patientcode))
verbal$patientcode[verbal$patientcode == "47-88-79-5"] <- "NIB204"
verbal$patientcode[verbal$patientcode == "NIB27"] <- "NIB127"
verbal$patientcode[verbal$patientcode == "  NIB127"] <- "NIB127"
verbal$patientcode[verbal$patientcode == "020259"] <- "NIB484"
verbal$patientcode[verbal$patientcode == "NIB703"] <- "NDS703"
verbal$patientcode[verbal$patientcode == "ndupatient50@gmail.com"] <- "NDS678"

# Keep only valid codes
verbal <- verbal[grep("NIB|NDS|PATIENT", verbal$patientcode), ]

# Identify first click per trial and filter trials with >=10 clicks
time_stamps <- verbal %>%
  group_by(trialid) %>%
  arrange(t) %>%
  slice_head(n = 1) %>%
  select(trialid, patientcode, date, t)

clicks <- verbal %>%
  mutate(correct = ifelse(correct_index == guessed_index, 1, 0)) %>%
  group_by(trialid) %>%
  mutate(ind = 1) %>%
  summarise(ind = sum(ind), correct = sum(correct)) %>%
  left_join(time_stamps, by = "trialid") %>%
  filter(ind >= 10) %>%
  mutate(pt_dt_id = paste0(patientcode, date))

# Keep only the earliest valid trial per patient-day
clicks_clean <- clicks %>%
  group_by(pt_dt_id) %>%
  arrange(t) %>%
  slice_head(n = 1) %>%
  ungroup()

# Subset cleaned trials and save
verbal_trimmed <- verbal %>%
  filter(trialid %in% clicks_clean$trialid)
write_csv(verbal_trimmed, "./output/verbal/verbal-memory.csv")

# 4. Process delayed verbal recall data ------------------------------------
# Load and flatten JSON
data_raw <- stream_in(file("./input/delayed-verbal-recall.json"))
data_flat <- flatten(data_raw, recursive = TRUE)

# Select, rename, and clean data (same steps as above)
delayed <- data_flat %>%
  select(-bulkData) %>%
  unnest(cols = pointData) %>%
  select(trial_id, metaData.ID, metaData.TEST_DATE, metaData.AGE,
         Options, t, `Correct Index`, `First Word`, `Guessed Index`)
names(delayed) <- c("trialid", "patientcode", "date", "age_app",
                    "options", "t", "correct_index", "first_word", "guessed_index")
delayed$date <- as.Date(delayed$date)

# Clean patient codes
delayed$patientcode <- toupper(gsub(" ", "", delayed$patientcode))
delayed$patientcode[delayed$patientcode == "47-88-79-5"] <- "NIB204"
delayed$patientcode[delayed$patientcode == "NIB27"] <- "NIB127"
delayed$patientcode[delayed$patientcode == "  NIB127"] <- "NIB127"
delayed$patientcode[delayed$patientcode == "020259"] <- "NIB484"
delayed$patientcode[delayed$patientcode == "NIB703"] <- "NDS703"
delayed$patientcode[delayed$patientcode == "ndupatient50@gmail.com"] <- "NDS678"
delayed <- delayed[grep("NIB|NDS|PATIENT", delayed$patientcode), ]

# Filter trials with exactly 10 clicks and keep earliest per patient-day
time_stamps <- delayed %>%
  group_by(trialid) %>%
  arrange(t) %>%
  slice_head(n = 1) %>%
  select(trialid, patientcode, date, t)
clicks <- delayed %>%
  mutate(correct = ifelse(correct_index == guessed_index, 1, 0)) %>%
  group_by(trialid) %>%
  mutate(ind = 1) %>%
  summarise(ind = sum(ind), correct = sum(correct)) %>%
  left_join(time_stamps, by = "trialid") %>%
  filter(ind == 10) %>%
  mutate(pt_dt_id = paste0(patientcode, date))
clicks_clean <- clicks %>%
  group_by(pt_dt_id) %>%
  arrange(t) %>%
  slice_head(n = 1) %>%
  ungroup()
delayed_trimmed <- delayed %>%
  filter(trialid %in% clicks_clean$trialid)
write_csv(delayed_trimmed, "./output/verbal/delayed-verbal-memory.csv")

# 5. Merge and simplify dataset ---------------------------------------------
# Combine regular and delayed, assign unique IDs
regular <- verbal_trimmed %>% mutate(group = "regular")
delayed  <- delayed_trimmed %>% mutate(group = "delayed")
verbal_all <- bind_rows(regular, delayed) %>%
  mutate(id = paste0(trialid, t)) %>%
  select(id, everything())

# Calculate score and time differences
data_simple <- verbal_all %>%
  arrange(t) %>%
  group_by(trialid) %>%
  mutate(score_num = ifelse(correct_index == guessed_index, 1, 0),
         time_diff = (t - lag(t)) / 1000,
         nr = row_number()) %>%
  ungroup()
# Set first and 11th time differences to NA
to_fix <- data_simple %>% filter(nr %in% c(1, 11))
data_simple$time_diff[data_simple$id %in% to_fix$id] <- NA

# Summarize trial metrics
time_diff_summary <- data_simple %>%
  group_by(trialid) %>%
  summarise(min_time = min(time_diff, na.rm = TRUE),
            max_time = max(time_diff, na.rm = TRUE),
            n = n(),
            mean_time = mean(time_diff, na.rm = TRUE),
            sd_time = sd(time_diff, na.rm = TRUE),
            median_time = median(time_diff, na.rm = TRUE),
            trial_time = sum(time_diff, na.rm = TRUE),
            score = sum(score_num)) %>%
  ungroup() %>%
  mutate(score_perc = (score / n) * 100)

# Create final simple dataset
data_simple_final <- data_simple %>%
  group_by(trialid) %>%
  slice_head(n = 1) %>%
  ungroup() %>%
  select(trialid, patientcode, date, age_app, group) %>%
  left_join(time_diff_summary, by = "trialid") %>%
  mutate(duration_adjusted = trial_time - (n - 1) * min_time,
         pt_dt_id = paste0(patientcode, date))
# Save new scores
write_csv(data_simple_final, "./output/verbal/verbal_memory_new_scores_03132025.csv")

# 6. Merge with demographic and clinical data --------------------------------
# Load demographic info and calculate age at test
demo <- read_excel("./input/FM_export_02182025.xlsx", sheet = "demo") %>%
  mutate(dob = as.Date(dob))
data_demo <- right_join(demo, data_simple_final, by = "trialid") %>%
  distinct(trialid, .keep_all = TRUE) %>%
  mutate(age = round(as.numeric((date - dob) / 365.25), 1)) %>%
  select(-dob)

# Load clinical measurements (neuro, aux, mri)
neuro <- read_excel("./input/FM_export_02182025.xlsx", sheet = "neuro") %>%
  mutate(date_neuro = as.Date(date)) %>%
  select(-date)
neuro_vars <- names(neuro)

aux <- read_excel("./input/FM_export_02182025.xlsx", sheet = "aux") %>%
  mutate(date_aux = as.Date(date)) %>%
  select(-date)
aux_vars <- names(aux)

mri <- read_excel("./input/FM_export_02182025.xlsx", sheet = "mri") %>%
  mutate(date_mri = as.Date(date)) %>%
  select(-date)
mri_vars <- names(mri)

# Initialize clinical data container
id_vars <- unique(data_demo$trialid)
clin_data <- data_demo %>% select(trialid)
clin_data[, c(neuro_vars, aux_vars, mri_vars)] <- NA

# Assign nearest clinical measurement within 5 days
for (i in seq_along(id_vars)) {
  ptx <- data_demo$patientcode[i]
  dat <- data_demo$date[i]
  # Neuro
  n <- neuro %>%
    filter(patientcode == ptx) %>%
    mutate(dat_dif = abs(date_neuro - dat)) %>%
    arrange(dat_dif) %>%
    slice_head(n = 1)
  if (nrow(n) == 0 || n$dat_dif > 5) {
    n[, neuro_vars] <- NA
  }
  clin_data[i, neuro_vars] <- n[, neuro_vars]
  # Aux
  a <- aux %>%
    filter(patientcode == ptx) %>%
    mutate(dat_dif = abs(date_aux - dat)) %>%
    arrange(dat_dif) %>%
    slice_head(n = 1)
  if (nrow(a) == 0 || a$dat_dif > 5) {
    a[, aux_vars] <- NA
  }
  clin_data[i, aux_vars] <- a[, aux_vars]
  # MRI
  m <- mri %>%
    filter(patientcode == ptx) %>%
    mutate(dat_dif = abs(date_mri - dat)) %>%
    arrange(dat_dif) %>%
    slice_head(n = 1)
  if (nrow(m) == 0 || m$dat_dif > 5) {
    m[, mri_vars] <- NA
  }
  clin_data[i, mri_vars] <- m[, mri_vars]
}

# Merge clinical data and finalize dataset
data_final <- left_join(data_demo, clin_data, by = "trialid") %>%
  filter(!is.na(diagnosis))

# Compute cerebral dysfunction score based on dominant hand
data_final <- data_final %>%
  mutate(cerebral_dh = ifelse(dom_hand == "Right", NeurEx_Panel_12_UR, NeurEx_Panel_12_UL))

# Save the finalized dataset
write_csv(data_final, "./output/verbal/verbal_final_dataset_wDemo_03132025.csv")
