# Supplementary material for: Assessing verbal and spatial memory via smartphone
Source: Front Digit Health. 2026 Mar 10;8:1680389. doi: 10.3389/fdgth.2026.1680389 (PMC13014619; doi:10.3389/fdgth.2026.1680389)
Supplement: Supplementary file 3 [file Datasheet1.zip › R scripts for manuscript/Verbal_memory_composites_MANUSCRIPT.R]

# Script by Peter Kosa (c) March 2025 — Cleaned & Annotated for Manuscript Submission

# 1. Setup ------------------------------------------------------------------
# Clear environment and load required libraries
rm(list = ls())
library(jsonlite)   # JSON parsing
library(tidyr)      # Data reshaping
library(dplyr)      # Data manipulation
library(readr)      # CSV I/O
library(rsample)    # Data splitting
library(caret)      # Model training
library(MASS)       # polr
library(lme4)       # ICC computation
library(Hmisc)      # rcorr
library(reshape2)   # melt

# 2. Helper functions ------------------------------------------------------
remove_outlier <- function(x, mult, ...) {
  upper <- quantile(x, .75, na.rm = TRUE) + mult * IQR(x, na.rm = TRUE)
  lower <- quantile(x, .25, na.rm = TRUE) - mult * IQR(x, na.rm = TRUE)
  ifelse(x > upper | x < lower, NA, x)
}

remout_fun <- function(dat, outcomes, mult, ...) {
  dat %>% mutate_at(outcomes, remove_outlier, mult = mult)
}

# 3. Load & prepare data ---------------------------------------------------
# Read final dataset with demo and clinical/MRI variables
data <- read_csv("./output/verbal/verbal_final_dataset_wDemo_03132025.csv")
# Create unique ID
data <- data %>% mutate(id = paste0(patientcode, date))

# 4. Extract regular (one) & delayed (two) metrics ------------------------
vars <- c("score_perc", "duration_adjusted", "min_time")
# Rename and select
data_one <- data %>%
  filter(group == "regular") %>%
  select(patientcode, date, id, diagnosis, all_of(vars)) %>%
  rename_with(~ paste0(., "_one"), all_of(vars))

data_two <- data %>%
  filter(group == "delayed") %>%
  select(id, all_of(vars)) %>%
  rename_with(~ paste0(., "_two"), all_of(vars))

# Merge and clean
data_all <- left_join(data_one, data_two, by = "id") %>%
  distinct(id, .keep_all = TRUE) %>%
  drop_na()

# Recode diagnoses and factor levels
data_all <- data_all %>%
  mutate(
    diagnosis = recode(diagnosis, CIS = "RIS/CIS", RIS = "RIS/CIS"),
    diagnosis = factor(diagnosis, levels = c("HD","NIND","OIND","RIS/CIS","RR-MS","SP-MS","PP-MS"))
  )

# 5. Add demo variables ----------------------------------------------------
demo_vars <- c("age","neurex","NeurEx_Panel_01","edss","edss_fss7","sdmt",
               "comris_ctd","bpfr","lesions_vol","ventricular_volume","T2_Lesion_Load_score")
data_demo <- data %>% select(id, all_of(demo_vars)) %>% distinct()
data_all <- left_join(data_all, data_demo, by = "id")

# 6. Transform predictors --------------------------------------------------
# Log-transform time
time_vars <- c("duration_adjusted_one","duration_adjusted_two","min_time_one","min_time_two")
data_all <- data_all %>% mutate_at(time_vars, log10)
# Invert and log-transform percent scores
data_all <- data_all %>%
  mutate(
    score_perc_one = log10(101 - score_perc_one),
    score_perc_two = log10(101 - score_perc_two)
  )

# 7. Stratified train/test split -------------------------------------------
# Build patient-level summary for MS (exclude HD)
patient_data <- data_all %>%
  filter(diagnosis != "HD") %>%
  group_by(patientcode) %>%
  summarize(
    diagnosis = first(diagnosis),
    cognition = median(sdmt, na.rm = TRUE)
  ) %>%
  mutate(
    cog_bin = ntile(cognition, 5),
    strata = paste(diagnosis, cog_bin, sep = "_")
  )
# Split
set.seed(234)
split_obj <- initial_split(patient_data, prop = 0.66, strata = "strata")
train_patients <- training(split_obj)$patientcode
test_patients  <- testing(split_obj)$patientcode
# Assign cohorts
train_data <- data_all %>% filter(patientcode %in% train_patients)
test_data  <- data_all %>% filter(patientcode %in% test_patients)
# Include HD in both sets
hd_data <- data_all %>% filter(diagnosis == "HD")
train_data <- bind_rows(hd_data, train_data)
test_data  <- bind_rows(hd_data, test_data)

# 8. Model training WITH min_time ------------------------------------------
# Use first 10 trials per patient
data_3 <- train_data %>% group_by(patientcode) %>% arrange(date) %>% slice_head(n = 10) %>% ungroup()
# Define formula
preds <- paste(c(paste0(vars, "_one"), paste0(vars, "_two")), collapse = " + ")
formula_str <- paste("group ~", preds)
# Cross-validation folds by patient
folds <- groupKFold(data_3$patientcode, k = 10)
train_ctrl <- trainControl(method = "cv", index = folds, savePredictions = "final")
# Train polr model
set.seed(1234)
model_cv <- train(
  as.formula(formula_str), data = data_3,
  method = "polr", trControl = train_ctrl
)
# View confusion matrix
confusionMatrix(model_cv$pred$pred, model_cv$pred$obs)
# Fit final model using best method
best_meth <- model_cv$results$method[which.max(model_cv$results$Accuracy)]
model_final <- polr(as.formula(formula_str), data = data_3, method = best_meth)
# Compute composite with time
X_train <- model.matrix(as.formula(formula_str), data = data_3)[, -1]
beta    <- coef(model_final)
data_3 <- data_3 %>% mutate(verbal_composite_wTIME = as.numeric(X_train %*% beta))

# 9. Model training WITHOUT min_time ---------------------------------------
# Remove min_time variables
preds_no_time <- paste(grep("_one$|_two$", paste0(vars, "_one", vars, "_two"), value = TRUE)[!grepl("min_time", paste0(vars, "_one", vars, "_two"))], collapse = " + ")
formula_no_time <- paste("group ~", preds_no_time)
# CV training
folds_nt <- groupKFold(data_3$patientcode, k = 10)
train_ctrl_nt <- trainControl(method = "cv", index = folds_nt, savePredictions = "final")
set.seed(1234)
model_cv_nt <- train(
  as.formula(formula_no_time), data = data_3,
  method = "polr", trControl = train_ctrl_nt
)
confusionMatrix(model_cv_nt$pred$pred, model_cv_nt$pred$obs)
best_nt <- model_cv_nt$results$method[which.max(model_cv_nt$results$Accuracy)]
model_nt <- polr(as.formula(formula_no_time), data = data_3, method = best_nt)
X_nt    <- model.matrix(as.formula(formula_no_time), data = data_3)[, -1]
data_3 <- data_3 %>% mutate(verbal_composite_withoutTIME = as.numeric(X_nt %*% coef(model_nt)))

# 10. SDMT prediction ------------------------------------------------------
# Fit linear model and stepwise selection
sdmt_mod <- lm(sdmt ~ ., data = data_3 %>% select(sdmt, all_of(c(paste0(vars, "_one"), paste0(vars, "_two")))))
step_mod <- stepAIC(sdmt_mod, direction = "both", trace = FALSE)
# Predict SDMT
data_3 <- data_3 %>% mutate(verbal_predicted_sdmt = predict(step_mod, newdata = .))

# 11. ICC computation ------------------------------------------------------
compute_icc <- function(df, var) {
  m <- lmer(reformulate("1", response = var), data = df)
  vc <- as.data.frame(VarCorr(m))$vcov[1]
  res <- attr(VarCorr(m), "sc")^2
  round(vc / (vc + res), 3)
}
vars_all <- c(paste0(vars, "_one"), paste0(vars, "_two"),
              "verbal_composite_wTIME","verbal_composite_withoutTIME","verbal_predicted_sdmt")
icc_2 <- sapply(vars_all, function(v) compute_icc(test_data %>% group_by(patientcode) %>% arrange(date) %>% slice_head(n=2) %>% ungroup(), v))
icc_10 <- sapply(vars_all, function(v) compute_icc(test_data %>% group_by(patientcode) %>% arrange(date) %>% slice_head(n=10) %>% ungroup(), v))
write_csv(data.frame(ICC_2 = icc_2, ICC_10 = icc_10), "./output/verbal/ICC_summary_verbal_composites.csv")

# 12. Correlation matrices ------------------------------------------------
# Spearman correlations among predictors
pred_df <- data_all %>% select(all_of(vars_all))
res_pred <- rcorr(as.matrix(pred_df), type = "spearman")
write_csv(
  reshape2::melt(res_pred$r) %>% rename(r = value) %>%
    left_join(reshape2::melt(res_pred$P) %>% rename(p = value), by = c("Var1","Var2")),
  "./output/verbal/verbal_predictors_corr.csv"
)
# Correlations with outcomes
demo_df  <- data_all %>% select(all_of(demo_vars))
res_out  <- rcorr(cbind(as.matrix(pred_df), as.matrix(demo_df)), type = "spearman")
# Extract and save only cross-block correlations
corr_block <- res_out$r[1:ncol(pred_df), (ncol(pred_df)+1):ncol(res_out$r)]
pval_block <- res_out$P[1:ncol(pred_df), (ncol(pred_df)+1):ncol(res_out$P)]
write_csv(
  reshape2::melt(corr_block) %>% rename(r = value) %>%
    left_join(reshape2::melt(pval_block) %>% rename(p = value), by = c("Var1","Var2")),
  "./output/verbal/verbal_predictors_vs_outcomes_corr.csv"
)

# End of script
