# Supplementary material for: Assessing verbal and spatial memory via smartphone
Source: Front Digit Health. 2026 Mar 10;8:1680389. doi: 10.3389/fdgth.2026.1680389 (PMC13014619; doi:10.3389/fdgth.2026.1680389)
Supplement: Supplementary file 3 [file Datasheet1.zip › R scripts for manuscript/Spatial_memory_data_extraction_MANUSCRIPT.R]

# Script by Peter Kosa (c) March 2025 — Cleaned & Annotated for Manuscript Submission

# 1. Setup ------------------------------------------------------------------
# Clear environment and load required libraries
rm(list = ls())
library(jsonlite)   # JSON parsing
library(tidyr)      # Data reshaping
library(dplyr)      # Data manipulation
library(readr)      # CSV I/O
library(readxl)     # Excel import

# 2. Helper Functions -------------------------------------------------------
# Remove outliers based on IQR multiplier
remove_outlier <- function(x, mult, ...) {
  upper  <- quantile(x, 0.75, na.rm = TRUE) + mult * IQR(x, na.rm = TRUE)
  lower  <- quantile(x, 0.25, na.rm = TRUE) - mult * IQR(x, na.rm = TRUE)
  ifelse(x > upper | x < lower, NA, x)
}
# Apply outlier removal to specified columns
remout_fun <- function(dat, outcomes, mult, ...) {
  dat %>% mutate_at(outcomes, remove_outlier, mult = mult)
}

# 3. Load & Flatten Raw JSON Files ------------------------------------------
# Stage One and Stage Two spatial-memory data
data_raw1 <- fromJSON("./input/spatial-memory-SO-all.json")
data_raw2 <- fromJSON("./input/spatial-memory-ST-all.json")
# Flatten nested structures and combine
data1 <- flatten(data_raw1, recursive = TRUE)
data2 <- flatten(data_raw2, recursive = TRUE)
data  <- bind_rows(data1, data2)

# 4. Extract Board & Tap Data -----------------------------------------------
# Drop unused list columns, then expand board layouts and tap events
final_data <- data %>%
  select(-bulkData, -pointData) %>%
  unnest(cols = rawData.boards) %>%
  unnest(cols = taps)

# 5. Construct Sequence Identifier ------------------------------------------
# Create 'ord' string representing board pattern for each tap event
final_data$ord <- NA_character_
for (j in seq_len(nrow(final_data))) {
  final_data$ord[j] <- paste(unlist(final_data[["rawData.boards"]][[j]]), collapse = " ")
}
# Persist raw wide-format data for reproducibility
saveRDS(final_data, "./output/spatial/SPATIAL_MEMORY_RAW_DATA_ALL.RDS")

# 6. Summarize Unique Trials -----------------------------------------------
# Build trial-level summary data frame
final_data <- final_data %>% mutate(id = paste0(trialId, n))
final_data_summary <- final_data %>%
  select(id, trialId, metaData.ID, metaData.TEST_DATE,
         `sumData.Stage correct patterns`, `sumData.Stage max level`,
         `sumData.Stage score`, sumData.Stage, n, completed) %>%
  distinct(id, .keep_all = TRUE)

# 7. Compute Trial Metrics --------------------------------------------------
# Preallocate metric columns
metrics <- c("nr_attempts_fill","nr_attempts_empty","duration_level",
             "nr_pattern_level","nr_pattern_level_calc","nr_incorrect","min_time")
final_data_summary[metrics] <- NA_real_

# Loop over each trial ID to compute metrics
for (i in seq_len(nrow(final_data_summary))) {
  d <- final_data %>% filter(id == final_data_summary$id[i]) %>% arrange(tappedTs)
  # Number of unique patterns attempted
  final_data_summary$nr_pattern_level[i]      <- n_distinct(d$ord)
  # Calculate attempts difference
  filled  <- sum(d$type == "FILL")
  emptied <- sum(d$type == "EMPTY")
  final_data_summary$nr_pattern_level_calc[i] <- (filled - emptied) / unique(d$n)
  # Incorrect attempts count
  missing_events <- d %>% unnest(cols = missingCells) %>% distinct(ord, .keep_all = TRUE)
  final_data_summary$nr_incorrect[i] <- nrow(missing_events)
  # Min inter-tap interval (seconds)
  diffs <- diff(d$tappedTs) / 1000
  final_data_summary$min_time[i] <- min(diffs, na.rm = TRUE)
  # Total duration of level (seconds)
  final_data_summary$duration_level[i] <- (max(d$tappedTs) - min(d$tappedTs)) / 1000
}
# Export summary
write_csv(final_data_summary, "./output/spatial/spatial_memory_summary_03132025.csv")

# 8. Clean & Standardize Patient IDs ---------------------------------------
# Apply known fixes and formatting
fix_map <- c("47-88-79-5" = "NIB204", "NIB27" = "NIB127",
             "  NIB127" = "NIB127", "020259" = "NIB484",
             "NIB703" = "NDS703", "ndupatient50@gmail.com" = "NDS678")
final_data_summary$metaData.ID <- toupper(trimws(recode(final_data_summary$metaData.ID, !!!fix_map)))
final_data_summary <- filter(final_data_summary, grepl("NIB|NDS|PATIENT", metaData.ID))
# Ensure integer pattern counts
is_whole <- function(x) x %% 1 == 0 & x >= 0
mask <- !is_whole(final_data_summary$nr_pattern_level_calc)
final_data_summary$nr_pattern_level_calc[mask] <- final_data_summary$nr_pattern_level[mask]

# 9. Generate & Merge Scores -----------------------------------------------
# New score: full points if completed, minus penalty if not
final_data_summary$new_score <- with(final_data_summary,
                                     ifelse(completed == "TRUE",
                                            n,
                                            n - (nr_incorrect / nr_pattern_level_calc)
                                     )
)
# Double Stage Two scores
final_data_summary$new_score <- with(final_data_summary,
                                     ifelse(sumData.Stage == "Stage One", new_score, new_score * 2)
)
# Total clicks and aggregate by trialId
final_data_summary$nr_clicks <- final_data_summary$nr_attempts_fill + final_data_summary$nr_attempts_empty
scores <- final_data_summary %>%
  group_by(trialId) %>%
  summarise(across(c(new_score, nr_clicks, nr_incorrect), sum, na.rm = TRUE))
# Build final trial-level data frame
data_final <- final_data_summary %>%
  arrange(metaData.TEST_DATE) %>%
  group_by(trialId) %>%
  slice_head() %>%
  select(trialId, metaData.ID, metaData.TEST_DATE,
         `sumData.Stage correct patterns`, `sumData.Stage max level`,
         `sumData.Stage score`, sumData.Stage, min_time) %>%
  rename(patientcode = metaData.ID, date = metaData.TEST_DATE,
         correct_patterns = `sumData.Stage correct patterns`,
         max_level = `sumData.Stage max level`,
         original_score = `sumData.Stage score`,
         stage = sumData.Stage)
# Merge new scores
data_final <- left_join(data_final, scores, by = "trialId")
# Save new scores
write_csv(data_final, "./output/spatial/spatial_memory_new_scores_03132025.csv")

# 10. Merge Clinical & MRI Data ------------------------------------------------
# Load clinical sheets, align within ±5 days of test date
clin_src <- read_excel("./input/FM_export_02182025.xlsx", sheet = c("neuro","aux","mri"))
# Function to merge by nearest date
merge_nearest <- function(df_main, df_clin, date_col, id_col) {
  df_clin <- rename(df_clin, clin_date = {{date_col}})
  df_main %>% rowwise() %>%
    mutate(
      nearest = list(
        df_clin %>% filter(patientcode == patientcode) %>%
          mutate(diff = abs(clin_date - date)) %>%
          filter(diff <= 5) %>%
          slice_min(diff)
      )
    ) %>%
    unnest_wider(nearest)
}
# Merge for each modality (implementation detail omitted for brevity)
# ...

# 11. Add Demographics & Save Final Dataset --------------------------------
demog <- read_excel("./input/FM_export_02182025.xlsx", sheet = "demo") %>%
  mutate(dob = as.Date(dob))
data_wDemo <- data_final %>%
  left_join(demog, by = c("patientcode")) %>%
  distinct(trialId, .keep_all = TRUE) %>%
  mutate(age = round(as.numeric((date - dob) / 365.25), 1)) %>%
  select(-dob)
# Compute cerebral dysfunction score
data_wDemo <- data_wDemo %>%
  mutate(cereberal_dh = ifelse(dom_hand == "Right", NeurEx_Panel_12_UR, NeurEx_Panel_12_UL))
# Filter known diagnoses and export
data_wDemo <- filter(data_wDemo, !is.na(diagnosis))
write_csv(data_wDemo, "./output/spatial/spatial_final_dataset_wDemo_03132025.csv")

# End of spatial-memory processing script
