# Supplementary material for: Assessing verbal and spatial memory via smartphone
Source: Front Digit Health. 2026 Mar 10;8:1680389. doi: 10.3389/fdgth.2026.1680389 (PMC13014619; doi:10.3389/fdgth.2026.1680389)
Supplement: Supplementary file 3 [file Datasheet1.zip › R scripts for manuscript/Global_memory_composites_MANUSCRIPT.R]

# Script by Peter Kosa (c) March 2025
# Building a combined composite for spatial and verbal memory outcomes

#--- Load libraries ---------------------------------------
library(jsonlite)
library(tidyr)
library(dplyr)
library(readr)
library(rsample)
library(caret)
library(MASS)    # for polr

#--- Load and prepare verbal data -------------------------
verb_path <- "./output/verbal/without_time/verbal_composite_withoutTIME_predictions_04102025.csv"
verbal <- read_csv(verb_path) %>%
  select(patientcode, date, diagnosis, id, group,
         verbal_composite_withoutTIME,
         score_perc_one, duration_adjusted_one,
         score_perc_two, duration_adjusted_two) %>%
  rename_with(~ paste0(. ,"_verbal"),
              c(score_perc_one:duration_adjusted_two))
vars_verb <- c("score_perc_one_verbal", "duration_adjusted_one_verbal",
               "score_perc_two_verbal", "duration_adjusted_two_verbal")

#--- Load and prepare spatial data ------------------------
spat_path <- "./output/spatial/without_time/spatial_composite_withoutTIME_predictions_04102025.csv"
spatial <- read_csv(spat_path) %>%
  select(id, spatial_composite_withoutTIME,
         new_score_one, duration_adjusted_one, nr_incorrect_one,
         new_score_two, duration_adjusted_two, nr_incorrect_two) %>%
  rename_with(~ paste0(. ,"_spatial"),
              c(new_score_one:nr_incorrect_two))
vars_spat <- c("new_score_one_spatial", "duration_adjusted_one_spatial",
               "nr_incorrect_one_spatial", "new_score_two_spatial",
               "duration_adjusted_two_spatial", "nr_incorrect_two_spatial")

#--- Merge datasets and clean -----------------------------
data_all <- left_join(verbal, spatial, by = "id") %>%
  distinct(id, .keep_all = TRUE) %>%
  drop_na()

# Recode and factor diagnosis
data_all <- data_all %>%
  mutate(diagnosis = recode(diagnosis, CIS = "RIS/CIS", RIS = "RIS/CIS"),
         diagnosis = factor(diagnosis,
                            levels = c("HD","NIND","OIND","RIS/CIS","RR-MS","SP-MS","PP-MS")),
         group = case_when(
           diagnosis == "HD"           ~ "HD",
           diagnosis == "RR-MS"        ~ "RR-MS",
           diagnosis %in% c("SP-MS","PP-MS") ~ "P-MS"
         ) %>% factor(levels = c("HD","RR-MS","P-MS")))

#--- Add demographics --------------------------------------
demo <- read_csv(verb_path) %>%
  select(id, age, neurex, NeurEx_Panel_01, edss, edss_fss7,
         sdmt, comris_ctd, bpfr, lesions_vol,
         ventricular_volume, T2_Lesion_Load_score) %>%
  distinct()
data_all <- left_join(data_all, demo, by = "id")

#--- Filter to HD and MS only -----------------------------
data <- filter(data_all, group %in% c("HD","RR-MS","P-MS"))

#--- Split into training and testing cohorts --------------
set.seed(123)
patient_summary <- data %>%
  filter(group != "HD") %>%
  group_by(patientcode) %>%
  summarise(diagnosis = first(diagnosis),
            cognition = median(sdmt, na.rm = TRUE)) %>%
  mutate(cog_bin = ntile(cognition, 5),
         strata  = paste(diagnosis, cog_bin, sep = "_"))
split_obj <- initial_split(patient_summary, prop = 0.66, strata = strata)
train_ids <- training(split_obj)$patientcode
test_ids  <- testing(split_obj)$patientcode
train <- filter(data, patientcode %in% train_ids)
test  <- filter(data, patientcode %in% test_ids)
# Include HD controls in both sets
train <- bind_rows(filter(data, group == "HD"), train)
test  <- bind_rows(filter(data, group == "HD"), test)

#--- Prepare data for modeling ----------------------------
train_10 <- train %>%
  group_by(patientcode) %>%
  arrange(date) %>%
  slice_head(n = 10) %>%
  ungroup()

#--- Define formula ---------------------------------------
vars_all <- c(vars_spat, vars_verb)
formula_str <- paste("group ~", paste(vars_all, collapse = "+"))
formula <- as.formula(formula_str)

#--- Cross-validated ordinal regression -------------------
folds <- groupKFold(train_10$patientcode, k = 10)
ctrl  <- trainControl(method = "cv", index = folds, savePredictions = "final")
set.seed(1234)
model_cv <- train(
  formula,
  data = train_10,
  method = "polr",
  trControl = ctrl
)

#--- Build final model ------------------------------------
best_method <- model_cv$results$method[which.max(model_cv$results$Accuracy)]
model <- polr(formula, data = train_10, method = best_method)

#--- Compute composite scores -----------------------------
coef_vec <- coef(model)
train$memory_composite <- as.numeric(
  model.matrix(formula, train)[,-1] %*% coef_vec
)
test$memory_composite  <- as.numeric(
  model.matrix(formula, test)[,-1]  %*% coef_vec
)
data_all$memory_composite <- as.numeric(
  model.matrix(formula, data_all)[,-1] %*% coef_vec
)

#--- Save predictions -------------------------------------
write_csv(select(train,  id, memory_composite),
          "./output/spatial_vs_verbal/memory_composite_train.csv")
write_csv(select(test,   id, memory_composite),
          "./output/spatial_vs_verbal/memory_composite_test.csv")
write_csv(select(data_all, id, memory_composite),
          "./output/spatial_vs_verbal/memory_composite_all.csv")
