# Supplementary material for: Assessing verbal and spatial memory via smartphone
Source: Front Digit Health. 2026 Mar 10;8:1680389. doi: 10.3389/fdgth.2026.1680389 (PMC13014619; doi:10.3389/fdgth.2026.1680389)
Supplement: Supplementary file 3 [file Datasheet1.zip › R scripts for manuscript/Spatial_memory_composites_MANUSCRIPT.R]

# Script by Peter Kosa (c) March 2025 — Cleaned & Annotated for Manuscript Submission

# 1. Setup ------------------------------------------------------------------
# Clear workspace and load libraries
rm(list = ls())
library(jsonlite)   # JSON parsing
library(tidyr)      # Data reshaping
library(dplyr)      # Data manipulation
library(readr)      # CSV I/O
library(rsample)    # Data splitting
library(caret)      # Model training
library(MASS)       # stepAIC for feature selection
library(lme4)       # Mixed-effects models

# 2. Helper Functions ------------------------------------------------------
remove_outlier <- function(x, mult, ...) {
  upper <- quantile(x, .75, na.rm=TRUE) + mult * IQR(x, na.rm=TRUE)
  lower <- quantile(x, .25, na.rm=TRUE) - mult * IQR(x, na.rm=TRUE)
  ifelse(x > upper | x < lower, NA, x)
}

# 3. Load & Prepare Data ---------------------------------------------------
# Read spatial memory dataset
data <- read_csv("./output/spatial/spatial_final_dataset_wDemo_03132025.csv")
# Create unique trial ID
data <- data %>% mutate(id = paste0(patientcode, date))

# 4. Build Predictor Matrix -----------------------------------------------
# Define raw features
vars <- c("new_score", "duration_adjusted", "nr_incorrect", "min_time")
# Separate Stage One & Two features
vars_one <- paste0(vars, "_one")
vars_two <- paste0(vars, "_two")

# Extract and rename features from each stage
data_one <- data %>%
  filter(stage == "Stage One") %>%
  select(patientcode, date, id, diagnosis, all_of(vars)) %>%
  rename(!!!setNames(vars, vars_one))

data_two <- data %>%
  filter(stage == "Stage Two") %>%
  select(-patientcode, -date) %>%
  rename(!!!setNames(vars, vars_two))

# Merge stages into wide format
data_all <- left_join(data_one, data_two, by="id") %>%
  distinct(id, .keep_all=TRUE) %>%
  drop_na()

# 5. Clean & Transform -----------------------------------------------------
# Standardize diagnosis labels
data_all <- data_all %>%
  mutate(diagnosis = recode(diagnosis, CIS="RIS/CIS", RIS="RIS/CIS")) %>%
  mutate(diagnosis = factor(diagnosis,
                            levels=c("HD","NIND","OIND","RIS/CIS","RR-MS","SP-MS","PP-MS")))

# Log-transform timings and counts to normalize distributions
data_all <- data_all %>%
  mutate(across(all_of(c(vars_one, vars_two)), ~ log10(. + 1), .names="log_{col}"))

# Invert and log-transform scores so higher is worse
data_all <- data_all %>%
  mutate(
    inv_new_score_one = log10(31 - new_score_one),
    inv_new_score_two = log10(61 - new_score_two)
  )

# 6. Merge Demographics ----------------------------------------------------
demo_vars <- c("age","neurex","NeurEx_Panel_01","edss","edss_fss7",
               "sdmt","comris_ctd","bpfr","lesions_vol",
               "ventricular_volume","T2_Lesion_Load_score")

data_demo <- data %>% select(id, all_of(demo_vars)) %>% distinct()
data_all <- left_join(data_all, data_demo, by="id")

# 7. Define Training & Validation Sets ------------------------------------
# Restrict to controls + MS
data_ms <- data_all %>% filter(diagnosis %in% c("HD","RR-MS","SP-MS","PP-MS"))
# Stratify by MS subtype and SDMT performance
patient_data <- data_ms %>%
  filter(diagnosis != "HD") %>%
  group_by(patientcode) %>% summarise(
    diagnosis = first(diagnosis), cog=median(sdmt, na.rm=TRUE)
  ) %>% mutate(cog_bin = ntile(cog, 5), strata = paste(diagnosis, cog_bin))

set.seed(234)
split_obj <- initial_split(patient_data, prop=0.66, strata=strata)
train_ids <- training(split_obj)$patientcode
val_ids   <- testing(split_obj)$patientcode

train_data <- bind_rows(
  filter(data_ms, patientcode %in% train_ids),
  filter(data_ms, diagnosis=="HD")
)

val_data <- bind_rows(
  filter(data_ms, patientcode %in% val_ids),
  filter(data_ms, diagnosis=="HD")
)

# 8. Model Training w/ Timing Features ------------------------------------
# Prepare first 10 trials per patient
train_sub <- train_data %>% group_by(patientcode) %>% slice_head(n=10) %>% ungroup()
# Build formula
predictors <- paste(c(vars_one, vars_two), collapse="+")
form_str <- as.formula(paste("diagnosis ~", predictors))
# Cross-validation folds by patient
folds <- groupKFold(train_sub$patientcode, k=10)
ctrl  <- trainControl(method="cv", index=folds, savePredictions="final")

set.seed(1234)
model_wtime <- train(
  form_str, data=train_sub, method="polr", trControl=ctrl
)

# 9. Extract Composite Scores ---------------------------------------------
# Manual linear predictor for composite (wTIME)
beta <- coef(model_wtime$finalModel)
X <- model.matrix(form_str, data=train_sub)[, -1]
train_sub <- train_sub %>% mutate(
  spatial_composite_wTIME = as.numeric(X %*% beta)
)

# 10. Repeat for Validation & All Data -----------------------------------
# Validation composite
X_val <- model.matrix(form_str, data=val_data)[, -1]
val_data <- val_data %>% mutate(
  spatial_composite_wTIME = as.numeric(X_val %*% beta)
)
# All-data composite
X_all <- model.matrix(form_str, data=data_all)[, -1]
data_all <- data_all %>% mutate(
  spatial_composite_wTIME = as.numeric(X_all %*% beta)
)

# 11. Model Without Timing -----------------------------------------------
# Drop timing predictors and repeat CV/modeling
pred_no_time <- gsub("min_time_[onetwo]|duration_adjusted_[onetwo]", "",
                     predictors, perl=TRUE)
form_no_time <- as.formula(paste("diagnosis ~", pred_no_time))
set.seed(1234)
model_wo_time <- train(
  form_no_time, data=train_sub, method="polr", trControl=ctrl
)
beta_wo <- coef(model_wo_time$finalModel)
# Compute composite without TIME
train_sub <- train_sub %>% mutate(
  spatial_composite_withoutTIME = as.numeric(
    model.matrix(form_no_time, data=train_sub)[, -1] %*% beta_wo
  )
)

val_data <- val_data %>% mutate(
  spatial_composite_withoutTIME = as.numeric(
    model.matrix(form_no_time, data=val_data)[, -1] %*% beta_wo
  )
)

data_all <- data_all %>% mutate(
  spatial_composite_withoutTIME = as.numeric(
    model.matrix(form_no_time, data=data_all)[, -1] %*% beta_wo
  )
)

# 12. Prediction of SDMT ---------------------------------------------------
# Fit LM to predict SDMT from spatial features
sdmt_mod <- lm(
  paste("sdmt ~", predictors), data=filter(train_sub, !is.na(sdmt))
)
# Predictions
train_sub$spatial_predicted_sdmt <- sdmt_mod$fitted.values
val_data$spatial_predicted_sdmt   <- predict(sdmt_mod, newdata=val_data)
data_all$spatial_predicted_sdmt   <- predict(sdmt_mod, newdata=data_all)

# 13. Mixed-Effects ICC Analysis -----------------------------------------
# Define helper to compute ICC for a variable
compute_icc <- function(df, var) {
  m <- lmer(as.formula(paste(var, "~ 1 + (1 | patientcode)")), data=df)
  vc <- as.data.frame(VarCorr(m))$vcov[1]
  res <- attr(VarCorr(m), "sc")^2
  vc / (vc + res)
}
# Example: ICC for wTIME composite in validation (first 10)
icc_val_wtime <- compute_icc(val_data %>% group_by(patientcode) %>% slice_head(n=10) %>% ungroup(),
                             "spatial_composite_wTIME")

# 14. Correlations ---------------------------------------------------------
# Correlate digital markers vs demo outcomes (training)
train_markers <- train_sub %>%
  select(c(vars_one, vars_two, spatial_composite_wTIME, spatial_composite_withoutTIME, spatial_predicted_sdmt))
train_outcomes <- train_sub %>% select(all_of(demo_vars))
cor_res <- rcorr(as.matrix(cbind(train_markers, train_outcomes)), type="spearman")
# Export correlation coefficients & p-values
# ...

# Save final datasets -----------------------------------------------------
write_csv(train_sub, "./output/spatial/spatial_composite_train_predictions.csv")
write_csv(val_data , "./output/spatial/spatial_composite_val_predictions.csv")
write_csv(data_all, "./output/spatial/spatial_composite_all_predictions.csv")
